# Supplementary material for: Bioinformatics and In Silico Findings Uncover Bio-Targets of Calycosin Against Heart Failure and Diabetes Mellitus
Source: Front Endocrinol (Lausanne). 2022 Jul 8;13:790619. doi: 10.3389/fendo.2022.790619 (PMC9309256; doi:10.3389/fendo.2022.790619)
Supplement: Supplementary file 1 [file DataSheet_1.zip]

Archive with 27 entries (21 files):
- Raw data/
- Raw data/Docking/
- Raw data/Docking/ABL1/
- Raw data/Docking/ABL1/RMSD 1.97.png
- Raw data/Docking/ABL1/conf.txt
- Raw data/Docking/ABL1/╘¡╢╘╜╙─▄.png
- Raw data/Docking/ABL1/╨┬╢╘╜╙─▄.png
- Raw data/Docking/ARRB1/
- Raw data/Docking/ARRB1/RMSD 2.18.png
- Raw data/Docking/ARRB1/conf.txt
- Raw data/Docking/ARRB1/╘¡┼Σ╠σ╢╘╜┌─▄.png
- Raw data/Docking/ARRB1/╨┬┼Σ╠σ╢╘╜╙─▄╢╘╜╙─▄.png
- Raw data/Docking/MAPK1/
- Raw data/Docking/MAPK1/RMSD 2.73.png
- Raw data/Docking/MAPK1/conf.txt
- Raw data/Docking/MAPK1/╘¡┼Σ╠σFRZ╢╘╜╙─▄.png
- Raw data/Docking/MAPK1/╨┬┼Σ╠σ╢╘╜╙─▄.png
- Raw data/Network pharmacology/
- Raw data/Network pharmacology/BP.txt
- Raw data/Network pharmacology/BisoGenet_Network_ default node(Screening index).csv
- Raw data/Network pharmacology/CC.txt
- Raw data/Network pharmacology/KEGG.txt
- Raw data/Network pharmacology/MF.txt
- Raw data/Network pharmacology/Network.txt
- Raw data/Network pharmacology/Node.txt
- Raw data/Network pharmacology/hub genes.csv
- Raw data/Network pharmacology/╜╗╝»░╨╡π.txt
