# Supplementary material for: Bioinformatics and In Silico Findings Uncover Bio-Targets of Calycosin Against Heart Failure and Diabetes Mellitus
Source: Front Endocrinol (Lausanne). 2022 Jul 8;13:790619. doi: 10.3389/fendo.2022.790619 (PMC9309256; doi:10.3389/fendo.2022.790619)
Supplement: Supplementary file 1 [file DataSheet_1.zip › Raw data/Docking/ARRB1/conf.txt]

receptor = 1zsh.pdbqt

center_x = -22.343
center_y = 57.812
center_z = 3.635

size_x = 14
size_y = 14	
size_z = 14
