# Supplementary material for: Bioinformatics and In Silico Findings Uncover Bio-Targets of Calycosin Against Heart Failure and Diabetes Mellitus
Source: Front Endocrinol (Lausanne). 2022 Jul 8;13:790619. doi: 10.3389/fendo.2022.790619 (PMC9309256; doi:10.3389/fendo.2022.790619)
Supplement: Supplementary file 1 [file DataSheet_1.zip › Raw data/Docking/MAPK1/conf.txt]

receptor = 1tvo.pdbqt

center_x = 6.89
center_y = -3.188
center_z = 16.85

size_x = 15
size_y = 15	
size_z = 15
