# Supplementary material for: Bioinformatics and In Silico Findings Uncover Bio-Targets of Calycosin Against Heart Failure and Diabetes Mellitus
Source: Front Endocrinol (Lausanne). 2022 Jul 8;13:790619. doi: 10.3389/fendo.2022.790619 (PMC9309256; doi:10.3389/fendo.2022.790619)
Supplement: Supplementary file 1 [file DataSheet_1.zip › Raw data/Network pharmacology/BP.txt]

Category	Term	Count	%	PValue	Genes	List Total	Pop Hits	Pop Total	Fold Enrichment	Bonferroni	Benjamini	FDR
GOTERM_BP_DIRECT	GO:0001934~positive regulation of protein phosphorylation	5	25.0	1.1076253416586725E-5	PAK1, ANXA2, ABL1, ARRB1, SQSTM1	20	127	16792	33.05511811023622	0.006040426994241899	0.006058710618872938	0.0059811768449568314
GOTERM_BP_DIRECT	GO:0006915~apoptotic process	7	35.0	2.6897256841191263E-5	PPP2CA, PAK1, CDK1, MAPK1, ARRB1, SQSTM1, PML	20	567	16792	10.365432098765432	0.014605290096246004	0.00735639974606581	0.007262259347121641
GOTERM_BP_DIRECT	GO:0030155~regulation of cell adhesion	3	15.0	0.001065421041499246	PPP2CA, ABL1, PML	20	43	16792	58.576744186046504	0.44183239049808565	0.14576661502629829	0.1439012287279727
GOTERM_BP_DIRECT	GO:0042752~regulation of circadian rhythm	3	15.0	0.001381924855474795	SFPQ, PML, PPP1CA	20	49	16792	51.40408163265306	0.5306636883216497	0.14576661502629829	0.1439012287279727
GOTERM_BP_DIRECT	GO:0043161~proteasome-mediated ubiquitin-dependent protein catabolic process	4	20.0	0.0014623078369592926	CDK1, STUB1, ARRB1, PML	20	203	16792	16.54384236453202	0.5508811804461209	0.14576661502629829	0.1439012287279727
GOTERM_BP_DIRECT	GO:0048146~positive regulation of fibroblast proliferation	3	15.0	0.0016759204216228647	ANXA2, ABL1, PML	20	54	16792	46.644444444444446	0.6004824208898529	0.14576661502629829	0.1439012287279727
GOTERM_BP_DIRECT	GO:0032091~negative regulation of protein binding	3	15.0	0.0018653862983255723	CAV1, STUB1, PPP1CA	20	57	16792	44.189473684210526	0.6398804354835907	0.14576661502629829	0.1439012287279727
GOTERM_BP_DIRECT	GO:0031398~positive regulation of protein ubiquitination	3	15.0	0.002345192502718248	CAV1, STUB1, ARRB1	20	64	16792	39.35625	0.7231631360819271	0.1603525373733602	0.15830049393348175
GOTERM_BP_DIRECT	GO:0033138~positive regulation of peptidyl-serine phosphorylation	3	15.0	0.0027980161177241147	PAK1, CAV1, ARRB1	20	70	16792	35.98285714285714	0.7840395568075862	0.16541248871224887	0.16329569269582156
GOTERM_BP_DIRECT	GO:0000165~MAPK cascade	4	20.0	0.003024104150203254	MAP3K3, PAK1, CAV1, MAPK1	20	262	16792	12.818320610687024	0.8092308533177822	0.16541248871224887	0.16329569269582156
GOTERM_BP_DIRECT	GO:0098609~cell-cell adhesion	4	20.0	0.0033263937401000684	ANXA2, PCBP1, RUVBL1, IQGAP1	20	271	16792	12.392619926199261	0.838390177587581	0.16541248871224887	0.16329569269582156
GOTERM_BP_DIRECT	GO:0072584~caveolin-mediated endocytosis	2	10.0	0.005645338589240248	CAV1, MAPK1	20	5	16792	335.84000000000003	0.954804129453515	0.257333350692868	0.2540402365158112
GOTERM_BP_DIRECT	GO:0000187~activation of MAPK activity	3	15.0	0.006408857671296913	CDK1, MAPK1, ARRB1	20	107	16792	23.54018691588785	0.9703094648210115	0.2696650112461086	0.266214087884641
GOTERM_BP_DIRECT	GO:0038096~Fc-gamma receptor signaling pathway involved in phagocytosis	3	15.0	0.008921295854871362	PAK1, ABL1, MAPK1	20	127	16792	19.833070866141732	0.9925671573531128	0.3485677737581882	0.34410712583075254
GOTERM_BP_DIRECT	GO:0060020~Bergmann glial cell differentiation	2	10.0	0.010139857068447873	ABL1, MAPK1	20	9	16792	186.5777777777778	0.9962078181242324	0.3697667877627324	0.3650348544641234
GOTERM_BP_DIRECT	GO:0043066~negative regulation of apoptotic process	4	20.0	0.013866728517641647	HSPA9, STAT3, CDK1, SQSTM1	20	455	16792	7.381098901098902	0.9995182966292478	0.4740687811968738	0.46800208747040556
GOTERM_BP_DIRECT	GO:0001666~response to hypoxia	3	15.0	0.01590972972900322	PAK1, CAV1, PML	20	172	16792	14.644186046511626	0.9998450787271745	0.4834790089869312	0.4772918918700966
GOTERM_BP_DIRECT	GO:0046777~protein autophosphorylation	3	15.0	0.01590972972900322	MAP3K3, PAK1, ABL1	20	172	16792	14.644186046511626	0.9998450787271745	0.4834790089869312	0.4772918918700966
GOTERM_BP_DIRECT	GO:0060397~JAK-STAT cascade involved in growth hormone signaling pathway	2	10.0	0.01684556401360018	STAT3, MAPK1	20	15	16792	111.94666666666667	0.9999079352304697	0.4849749218652263	0.478768661439163
GOTERM_BP_DIRECT	GO:1900006~positive regulation of dendrite development	2	10.0	0.017958989194778292	ABL1, IQGAP1	20	16	16792	104.95000000000002	0.9999504658538999	0.49117835447718633	0.48489270825901387
GOTERM_BP_DIRECT	GO:0045944~positive regulation of transcription from RNA polymerase II promoter	5	25.0	0.022191955578658083	PCBP1, STAT3, ARRB1, SQSTM1, PML	20	981	16792	4.279306829765545	0.999995336387939	0.5569642366336462	0.5498367235505831
GOTERM_BP_DIRECT	GO:0043153~entrainment of circadian clock by photoperiod	2	10.0	0.022400755403912644	PML, PPP1CA	20	20	16792	83.96000000000001	0.9999958505651468	0.5569642366336462	0.5498367235505831
GOTERM_BP_DIRECT	GO:1904886~beta-catenin destruction complex disassembly	2	10.0	0.024614494716706493	CAV1, PPP1CA	20	22	16792	76.32727272727274	0.9999987992994317	0.5670775173832602	0.5598205838884105
GOTERM_BP_DIRECT	GO:0048754~branching morphogenesis of an epithelial tube	2	10.0	0.02571958264676223	PAK1, PPP1CA	20	23	16792	73.00869565217393	0.9999993541472693	0.5670775173832602	0.5598205838884105
GOTERM_BP_DIRECT	GO:0000188~inactivation of MAPK activity	2	10.0	0.027926201076989145	PPP2CA, CAV1	20	25	16792	67.168	0.9999998131544066	0.5670775173832602	0.5598205838884105
GOTERM_BP_DIRECT	GO:0006281~DNA repair	3	15.0	0.028517044903341466	RUVBL1, CDK1, STUB1	20	235	16792	10.718297872340425	0.9999998660180467	0.5670775173832602	0.5598205838884105
GOTERM_BP_DIRECT	GO:0045930~negative regulation of mitotic cell cycle	2	10.0	0.029027733979399062	ABL1, PML	20	26	16792	64.58461538461539	0.9999998995075504	0.5670775173832602	0.5598205838884105
GOTERM_BP_DIRECT	GO:2001238~positive regulation of extrinsic apoptotic signaling pathway	2	10.0	0.029027733979399062	CAV1, PML	20	26	16792	64.58461538461539	0.9999998995075504	0.5670775173832602	0.5598205838884105
GOTERM_BP_DIRECT	GO:0045931~positive regulation of mitotic cell cycle	2	10.0	0.031227253162266527	CDK1, ABL1	20	28	16792	59.971428571428575	0.9999999709339276	0.5741987977667048	0.5668507327130176
GOTERM_BP_DIRECT	GO:0007067~mitotic nuclear division	3	15.0	0.03149170737294542	RUVBL1, CDK1, ABL1	20	248	16792	10.156451612903226	0.9999999749660743	0.5741987977667048	0.5668507327130176
GOTERM_BP_DIRECT	GO:0010628~positive regulation of gene expression	3	15.0	0.03482799322672739	CAV1, STAT3, CDK1	20	262	16792	9.613740458015267	0.9999999962087674	0.6087449937859061	0.6009548384723752
GOTERM_BP_DIRECT	GO:0045907~positive regulation of vasoconstriction	2	10.0	0.035612138576140755	CAV1, ABL1	20	32	16792	52.47500000000001	0.9999999975694798	0.6087449937859061	0.6009548384723752
GOTERM_BP_DIRECT	GO:0018107~peptidyl-threonine phosphorylation	2	10.0	0.04215422760027905	CDK1, MAPK1	20	38	16792	44.189473684210526	0.9999999999412935	0.6672534542855697	0.6587145618175643
GOTERM_BP_DIRECT	GO:0045184~establishment of protein localization	2	10.0	0.04432556493079781	ABL1, KPNB1	20	40	16792	41.980000000000004	0.999999999983035	0.6672534542855697	0.6587145618175643
GOTERM_BP_DIRECT	GO:0031397~negative regulation of protein ubiquitination	2	10.0	0.04540948412290613	CAV1, ARRB1	20	41	16792	40.95609756097561	0.9999999999908807	0.6672534542855697	0.6587145618175643
GOTERM_BP_DIRECT	GO:0000122~negative regulation of transcription from RNA polymerase II promoter	4	20.0	0.04559578259886717	SFPQ, CAV1, STAT3, SQSTM1	20	720	16792	4.664444444444445	0.9999999999918041	0.6672534542855697	0.6587145618175643
GOTERM_BP_DIRECT	GO:0042493~response to drug	3	15.0	0.045617996140866715	STAT3, CDK1, ABL1	20	304	16792	8.285526315789474	0.9999999999919078	0.6672534542855697	0.6587145618175643
GOTERM_BP_DIRECT	GO:0034260~negative regulation of GTPase activity	2	10.0	0.04757382946460186	ARRB1, IQGAP1	20	43	16792	39.051162790697674	0.9999999999973653	0.6672534542855697	0.6587145618175643
GOTERM_BP_DIRECT	GO:0048538~thymus development	2	10.0	0.04757382946460186	ABL1, MAPK1	20	43	16792	39.051162790697674	0.9999999999973653	0.6672534542855697	0.6587145618175643
GOTERM_BP_DIRECT	GO:0030514~negative regulation of BMP signaling pathway	2	10.0	0.049733525304592345	CAV1, ABL1	20	45	16792	37.31555555555556	0.9999999999992389	0.6801059585403003	0.6714025916119967
GOTERM_BP_DIRECT	GO:0008630~intrinsic apoptotic signaling pathway in response to DNA damage	2	10.0	0.0518885810720428	ABL1, PML	20	47	16792	35.727659574468085	0.9999999999997802	0.6878478869756719	0.67904544600889
GOTERM_BP_DIRECT	GO:0071560~cellular response to transforming growth factor beta stimulus	2	10.0	0.054039006186366846	CAV1, ABL1	20	49	16792	34.269387755102045	0.9999999999999365	0.6878478869756719	0.67904544600889
GOTERM_BP_DIRECT	GO:0040008~regulation of growth	2	10.0	0.05832600202775055	PPP2CA, RUVBL1	20	53	16792	31.683018867924527	0.9999999999999947	0.6878478869756719	0.67904544600889
GOTERM_BP_DIRECT	GO:0051301~cell division	3	15.0	0.05867003018414525	RUVBL1, CDK1, PPP1CA	20	350	16792	7.196571428571429	0.9999999999999957	0.6878478869756719	0.67904544600889
GOTERM_BP_DIRECT	GO:0050853~B cell receptor signaling pathway	2	10.0	0.05939487149110026	ABL1, MAPK1	20	54	16792	31.0962962962963	0.9999999999999971	0.6878478869756719	0.67904544600889
GOTERM_BP_DIRECT	GO:0007173~epidermal growth factor receptor signaling pathway	2	10.0	0.06152916320847029	ABL1, IQGAP1	20	56	16792	29.985714285714288	0.9999999999999992	0.6878478869756719	0.67904544600889
GOTERM_BP_DIRECT	GO:0032922~circadian regulation of gene expression	2	10.0	0.06259458779562546	PML, PPP1CA	20	57	16792	29.45964912280702	0.9999999999999996	0.6878478869756719	0.67904544600889
GOTERM_BP_DIRECT	GO:0070301~cellular response to hydrogen peroxide	2	10.0	0.06259458779562546	CDK1, ABL1	20	57	16792	29.45964912280702	0.9999999999999996	0.6878478869756719	0.67904544600889
GOTERM_BP_DIRECT	GO:0006606~protein import into nucleus	2	10.0	0.06365886642554214	STAT3, KPNB1	20	58	16792	28.951724137931038	0.9999999999999998	0.6878478869756719	0.67904544600889
GOTERM_BP_DIRECT	GO:0070373~negative regulation of ERK1 and ERK2 cascade	2	10.0	0.06365886642554214	ABL1, ARRB1	20	58	16792	28.951724137931038	0.9999999999999998	0.6878478869756719	0.67904544600889
GOTERM_BP_DIRECT	GO:0008104~protein localization	2	10.0	0.06684483818239295	CAV1, SQSTM1	20	61	16792	27.52786885245902	1.0	0.6878478869756719	0.67904544600889
GOTERM_BP_DIRECT	GO:0032092~positive regulation of protein binding	2	10.0	0.06684483818239295	CAV1, ARRB1	20	61	16792	27.52786885245902	1.0	0.6878478869756719	0.67904544600889
GOTERM_BP_DIRECT	GO:0006950~response to stress	2	10.0	0.06684483818239295	MAPK1, SQSTM1	20	61	16792	27.52786885245902	1.0	0.6878478869756719	0.67904544600889
GOTERM_BP_DIRECT	GO:0006977~DNA damage response, signal transduction by p53 class mediator resulting in cell cycle arrest	2	10.0	0.067904544600889	CDK1, PML	20	62	16792	27.083870967741937	1.0	0.6878478869756719	0.67904544600889
GOTERM_BP_DIRECT	GO:0030512~negative regulation of transforming growth factor beta receptor signaling pathway	2	10.0	0.07002053814169083	CAV1, STUB1	20	64	16792	26.237500000000004	1.0	0.6942682980183631	0.6853836945702304
GOTERM_BP_DIRECT	GO:0043627~response to estrogen	2	10.0	0.07107682758506094	CAV1, MAPK1	20	65	16792	25.833846153846157	1.0	0.6942682980183631	0.6853836945702304
GOTERM_BP_DIRECT	GO:0031647~regulation of protein stability	2	10.0	0.07634124771455193	MAPK1, STUB1	20	70	16792	23.988571428571433	1.0	0.7326081140326299	0.7232328730852288
GOTERM_BP_DIRECT	GO:0006355~regulation of transcription, DNA-templated	5	25.0	0.08397379217057158	PPP2CA, STAT3, RUVBL1, ABL1, PML	20	1504	16792	2.791223404255319	1.0	0.7853211511760404	0.7752713375412466
GOTERM_BP_DIRECT	GO:0031295~T cell costimulation	2	10.0	0.08470557206469174	PAK1, CAV1	20	78	16792	21.52820512820513	1.0	0.7853211511760404	0.7752713375412466
GOTERM_BP_DIRECT	GO:0008543~fibroblast growth factor receptor signaling pathway	2	10.0	0.0888607757305937	MAPK1, IQGAP1	20	82	16792	20.478048780487804	1.0	0.810114072077246	0.7997469815753433
GOTERM_BP_DIRECT	GO:0009636~response to toxic substance	2	10.0	0.09196544401770776	CDK1, MAPK1	20	85	16792	19.755294117647058	1.0	0.8195394475061035	0.8090517397683654
GOTERM_BP_DIRECT	GO:0006468~protein phosphorylation	3	15.0	0.09289112567710862	PAK1, MAPK1, SQSTM1	20	456	16792	5.523684210526316	1.0	0.8195394475061035	0.8090517397683654
GOTERM_BP_DIRECT	GO:0008284~positive regulation of cell proliferation	3	15.0	0.09637530733616359	PAK1, STAT3, MAPK1	20	466	16792	5.4051502145922745	1.0	0.8367824303631981	0.8260740628814022
