# Supplementary material for: Bioinformatics and In Silico Findings Uncover Bio-Targets of Calycosin Against Heart Failure and Diabetes Mellitus
Source: Front Endocrinol (Lausanne). 2022 Jul 8;13:790619. doi: 10.3389/fendo.2022.790619 (PMC9309256; doi:10.3389/fendo.2022.790619)
Supplement: Supplementary file 1 [file DataSheet_1.zip › Raw data/Network pharmacology/BisoGenet_Network_ default node(Screening index).csv]

SUID	annotation.Taxon	AverageShortestPathLength	BetweennessCentrality	bg.annotation.DbId	bg.annotation.DbRelease	bg.annotation.Description	bg.annotation.EntityType	bg.annotation.GO	bg.annotation.ID	bg.annotation.InputName	bg.annotation.IsSeed	bg.annotation.KEGG	bg.annotation.Name	bg.annotation.SourceOrganism	bg.annotation.XNames	ClosenessCentrality	ClusteringCoefficient	Degree	Eccentricity	IsSingleNode	name	NeighborhoodConnectivity	NumberOfDirectedEdges	NumberOfUndirectedEdges	PartnerOfMultiEdgedNodePairs	Radiality	selected	SelfLoops	shared name	Stress	TopologicalCoefficient
62	taxon:9606	2.72214076	6.215E-5	176130	1902	nucleolar protein 3	gene	biological_process-&-1&-GO:0090201-&&-negative regulation of release of cytochrome c from mitochondria-%%-GO:0042345-&&-regulation of NF-kappaB import into nucleus-%%-GO:0006376-&&-mRNA splice site selection-%%-GO:1990001-&&-inhibition of cysteine-type endopeptidase activity involved in apoptotic process-%%-GO:0014808-&&-release of sequestered calcium ion into cytosol by sarcoplasmic reticulum-%%…	G:9606:NOL3				NOL3	Homo sapiens (Human)-&&-9606	Gene Symbol-&-1&-NOL3	0.36735793	0.16363636	13	5	false	NOL3	97.81818182	0	12	0	0.65557185	false	1	NOL3	7526	0.12312278
63	taxon:9606	2.47837243	1.196E-5	167942	1902	TELO2 interacting protein 2	gene	cellular_component-&-1&-GO:0005829-&&-cytosol-%%-GO:0005654-&&-nucleoplasm-%%-GO:0005813-&&-centrosome	G:9606:TTI2				TTI2	Homo sapiens (Human)-&&-9606	Gene Symbol-&-1&-TTI2	0.40349061	0.43636364	11	4	false	TTI2	204.81818182	0	11	0	0.70432551	false	0	TTI2	4540	0.14266709
64	taxon:9606	2.51722874	5.444E-5	167943	1902	centrosomal protein 290	gene	biological_process-&-1&-GO:0015031-&&-protein transport-%%-GO:0045893-&&-positive regulation of transcription, DNA-templated-%%-GO:0090316-&&-positive regulation of intracellular protein transport-%%-GO:0042462-&&-eye photoreceptor cell development-%%-GO:0030902-&&-hindbrain development-%%-GO:0060271-&&-cilium assembly-%%-GO:0030916-&&-otic vesicle formation-%%-GO:0043312-&&-neutrophil degranulat…	G:9606:CEP290				CEP290	Homo sapiens (Human)-&&-9606	Gene Symbol-&-1&-CEP290	0.39726227	0.06719368	23	4	false	CEP290	105.56521739	0	23	0	0.69655425	false	0	CEP290	14456	0.08032368
65	taxon:9606	2.24633431	2.3277E-4	180235	1902	heterogeneous nuclear ribonucleoprotein H2	gene	biological_process-&-1&-GO:0010467-&&-gene expression-%%-GO:0000398-&&-mRNA splicing, via spliceosome|cellular_component-&-1&-GO:0030529-&&-intracellular ribonucleoprotein complex-%%-GO:0005634-&&-nucleus-%%-GO:0005829-&&-cytosol-%%-GO:0005654-&&-nucleoplasm-%%-GO:0016020-&&-membrane|molecular_function-&-1&-GO:0000166-&&-nucleotide binding-%%-GO:0003723-&&-RNA binding-%%-GO:0005515-&&-protein bin…	G:9606:HNRNPH2				HNRNPH2	Homo sapiens (Human)-&&-9606	Gene Symbol-&-1&-HNRNPH2	0.44516971	0.33557692	67	4	false	HNRNPH2	172.75384615	0	66	0	0.75073314	false	1	HNRNPH2	72052	0.0866803
66	taxon:9606	2.35557185	2.6275E-4	180232	1902	integrin subunit alpha 5	gene	biological_process-&-1&-GO:0030335-&&-positive regulation of cell migration-%%-GO:0050900-&&-leukocyte migration-%%-GO:0030198-&&-extracellular matrix organization-%%-GO:0046718-&&-viral entry into host cell-%%-GO:0007157-&&-heterophilic cell-cell adhesion via plasma membrane cell adhesion molecules-%%-GO:0007229-&&-integrin-mediated signaling pathway-%%-GO:0050731-&&-positive regulation of pepti…	G:9606:ITGA5			KEGG-&-1&-hsa05165-&&-Human papillomavirus infection-%%-hsa05412-&&-Arrhythmogenic right ventricular cardiomyopathy (ARVC)-%%-hsa05133-&&-Pertussis-%%-hsa04810-&&-Regulation of actin cytoskeleton-%%-hsa05205-&&-Proteoglycans in cancer-%%-hsa05131-&&-Shigellosis-%%-hsa04145-&&-Phagosome-%%-hsa04512-&&-ECM-receptor interaction-%%-hsa05410-&&-Hypertrophic cardiomyopathy (HCM)-%%-hsa04640-&&-Hematopo…	ITGA5	Homo sapiens (Human)-&&-9606	Gene Symbol-&-1&-ITGA5	0.42452537	0.12698413	28	4	false	ITGA5	128.10714286	0	28	0	0.72888563	false	0	ITGA5	49010	0.07360552
67	taxon:9606	2.04105572	0.00165344	180233	1902	heterogeneous nuclear ribonucleoprotein K	gene	biological_process-&-1&-GO:0006396-&&-RNA processing-%%-GO:1902165-&&-regulation of intrinsic apoptotic signaling pathway in response to DNA damage by p53 class mediator-%%-GO:0007165-&&-signal transduction-%%-GO:0045716-&&-positive regulation of low-density lipoprotein particle receptor biosynthetic process-%%-GO:0048260-&&-positive regulation of receptor-mediated endocytosis-%%-GO:0072369-&&-re…	G:9606:HNRNPK			KEGG-&-1&-hsa05206-&&-MicroRNAs in cancer-%%-hsa05168-&&-Herpes simplex infection-%%-hsa05203-&&-Viral carcinogenesis-%%-hsa03040-&&-Spliceosome	HNRNPK	Homo sapiens (Human)-&&-9606	Gene Symbol-&-1&-HNRNPK	0.48994253	0.19246753	178	4	false	HNRNPK	155.67613636	0	177	0	0.79178886	false	1	HNRNPK	597728	0.06377323
68	taxon:9606	2.14332845	4.0075E-4	180238	1902	heterogeneous nuclear ribonucleoprotein F	gene	biological_process-&-1&-GO:0006396-&&-RNA processing-%%-GO:0043484-&&-regulation of RNA splicing-%%-GO:0010467-&&-gene expression-%%-GO:0000398-&&-mRNA splicing, via spliceosome-%%-GO:0008543-&&-fibroblast growth factor receptor signaling pathway|cellular_component-&-1&-GO:0005634-&&-nucleus-%%-GO:0005829-&&-cytosol-%%-GO:0005654-&&-nucleoplasm-%%-GO:0071013-&&-catalytic step 2 spliceosome-%%-GO:…	G:9606:HNRNPF				HNRNPF	Homo sapiens (Human)-&&-9606	Gene Symbol-&-1&-HNRNPF	0.46656405	0.29284222	88	4	false	HNRNPF	187.71590909	0	88	0	0.77133431	false	0	HNRNPF	151592	0.08339223
69	taxon:9606	2.09714076	0.00141785	180239	1902	heterogeneous nuclear ribonucleoprotein D	gene	biological_process-&-1&-GO:0097167-&&-circadian regulation of translation-%%-GO:0000723-&&-telomere maintenance-%%-GO:0021549-&&-cerebellum development-%%-GO:1901355-&&-response to rapamycin-%%-GO:0051592-&&-response to calcium ion-%%-GO:0006401-&&-RNA catabolic process-%%-GO:0045727-&&-positive regulation of translation-%%-GO:0042752-&&-regulation of circadian rhythm-%%-GO:1905663-&&-positive re…	G:9606:HNRNPD				HNRNPD	Homo sapiens (Human)-&&-9606	Gene Symbol-&-1&-HNRNPD	0.47683971	0.1846286	139	4	false	HNRNPD	142.61313869	0	138	0	0.78057185	false	1	HNRNPD	382490	0.06128313
70	taxon:9606	2.09164223	8.4817E-4	180236	1902	heterogeneous nuclear ribonucleoprotein H1	gene	biological_process-&-1&-GO:0008543-&&-fibroblast growth factor receptor signaling pathway-%%-GO:0006396-&&-RNA processing-%%-GO:0010467-&&-gene expression-%%-GO:0000398-&&-mRNA splicing, via spliceosome-%%-GO:0043484-&&-regulation of RNA splicing|cellular_component-&-1&-GO:0005634-&&-nucleus-%%-GO:0005829-&&-cytosol-%%-GO:0005654-&&-nucleoplasm-%%-GO:0071013-&&-catalytic step 2 spliceosome-%%-GO:…	G:9606:HNRNPH1				HNRNPH1	Homo sapiens (Human)-&&-9606	Gene Symbol-&-1&-HNRNPH1	0.47809324	0.22305271	124	4	false	HNRNPH1	159.06451613	0	124	0	0.78167155	false	0	HNRNPH1	298318	0.06753989
71	taxon:9606	2.63343109	7.44E-6	167948	1902	splA/ryanodine receptor domain and SOCS box containing 1	gene	biological_process-&-1&-GO:0035556-&&-intracellular signal transduction-%%-GO:0000209-&&-protein polyubiquitination|cellular_component-&-1&-GO:0005829-&&-cytosol|molecular_function-&-1&-GO:0004842-&&-ubiquitin-protein transferase activity-%%-GO:0005515-&&-protein binding	G:9606:SPSB1				SPSB1	Homo sapiens (Human)-&&-9606	Gene Symbol-&-1&-SPSB1	0.37973274	0.24444444	10	4	false	SPSB1	176.0	0	10	0	0.67331378	false	0	SPSB1	3316	0.1721135
72	taxon:9606	2.25989736	2.3204E-4	176141	1902	Wiskott-Aldrich syndrome like	gene	biological_process-&-1&-GO:0038096-&&-Fc-gamma receptor signaling pathway involved in phagocytosis-%%-GO:0034629-&&-cellular protein complex localization-%%-GO:0061024-&&-membrane organization-%%-GO:0008154-&&-actin polymerization or depolymerization-%%-GO:0006928-&&-movement of cell or subcellular component-%%-GO:0030050-&&-vesicle transport along actin filament-%%-GO:0016050-&&-vesicle organiza…	G:9606:WASL			KEGG-&-1&-hsa04144-&&-Endocytosis-%%-hsa05132-&&-Salmonella infection-%%-hsa04810-&&-Regulation of actin cytoskeleton-%%-hsa04666-&&-Fc gamma R-mediated phagocytosis-%%-hsa05231-&&-Choline metabolism in cancer-%%-hsa05131-&&-Shigellosis-%%-hsa04530-&&-Tight junction-%%-hsa04520-&&-Adherens junction-%%-hsa05100-&&-Bacterial invasion of epithelial cells-%%-hsa04062-&&-Chemokine signaling pathway-%%…	WASL	Homo sapiens (Human)-&&-9606	Gene Symbol-&-1&-WASL	0.44249797	0.18349929	38	4	false	WASL	143.94736842	0	38	0	0.74802053	false	0	WASL	59932	0.07249105
73	taxon:9606	2.10997067	4.0123E-4	180242	1902	heterogeneous nuclear ribonucleoprotein A2/B1	gene	biological_process-&-1&-GO:1990428-&&-miRNA transport-%%-GO:0000122-&&-negative regulation of transcription from RNA polymerase II promoter-%%-GO:0000398-&&-mRNA splicing, via spliceosome-%%-GO:1905663-&&-positive regulation of telomerase RNA reverse transcriptase activity-%%-GO:0044806-&&-G-quadruplex DNA unwinding-%%-GO:0050658-&&-RNA transport-%%-GO:0010467-&&-gene expression-%%-GO:0048025-&&-…	G:9606:HNRNPA2B1				HNRNPA2B1	Homo sapiens (Human)-&&-9606	Gene Symbol-&-1&-HNRNPA2B1	0.47394024	0.2466937	109	4	false	HNRNPA2B1	174.95327103	0	108	0	0.77800587	false	1	HNRNPA2B1	184522	0.07524872
74	taxon:9606	2.3159824	5.236E-5	176146	1902	H1 histone family member X	gene	biological_process-&-1&-GO:0006334-&&-nucleosome assembly|cellular_component-&-1&-GO:0005634-&&-nucleus-%%-GO:0000786-&&-nucleosome-%%-GO:0005730-&&-nucleolus|molecular_function-&-1&-GO:0003723-&&-RNA binding-%%-GO:0003677-&&-DNA binding-%%-GO:0045296-&&-cadherin binding	G:9606:H1FX				H1FX	Homo sapiens (Human)-&&-9606	Gene Symbol-&-1&-H1FX	0.43178221	0.35978836	28	4	false	H1FX	234.0	0	28	0	0.73680352	false	0	H1FX	18822	0.12633061
75	taxon:9606	2.00293255	0.00454837	180243	1902	heterogeneous nuclear ribonucleoprotein A1	gene	biological_process-&-1&-GO:0051028-&&-mRNA transport-%%-GO:0051170-&&-nuclear import-%%-GO:0000398-&&-mRNA splicing, via spliceosome-%%-GO:0032212-&&-positive regulation of telomere maintenance via telomerase-%%-GO:0008543-&&-fibroblast growth factor receptor signaling pathway-%%-GO:0032211-&&-negative regulation of telomere maintenance via telomerase-%%-GO:0006405-&&-RNA export from nucleus-%%-G…	G:9606:HNRNPA1			KEGG-&-1&-hsa03040-&&-Spliceosome	HNRNPA1	Homo sapiens (Human)-&&-9606	Gene Symbol-&-1&-HNRNPA1	0.49926794	0.15246572	266	3	false	HNRNPA1	120.43560606	0	265	0	0.79941349	false	1	HNRNPA1	1151332	0.04905573
76	taxon:9606	2.13782991	4.733E-4	180240	1902	heterogeneous nuclear ribonucleoprotein C (C1/C2)	gene	biological_process-&-1&-GO:0043044-&&-ATP-dependent chromatin remodeling-%%-GO:0001649-&&-osteoblast differentiation-%%-GO:0000398-&&-mRNA splicing, via spliceosome-%%-GO:0032211-&&-negative regulation of telomere maintenance via telomerase-%%-GO:0070935-&&-3'-UTR-mediated mRNA stabilization-%%-GO:0008380-&&-RNA splicing-%%-GO:0010467-&&-gene expression|cellular_component-&-1&-GO:0070062-&&-extra…	G:9606:HNRNPC			KEGG-&-1&-hsa03040-&&-Spliceosome	HNRNPC	Homo sapiens (Human)-&&-9606	Gene Symbol-&-1&-HNRNPC	0.46776406	0.23464912	98	4	false	HNRNPC	181.58333333	0	97	0	0.77243402	false	1	HNRNPC	185266	0.08041316
77	taxon:9606	2.22507331	8.741E-5	180241	1902	heterogeneous nuclear ribonucleoprotein A/B	gene	biological_process-&-1&-GO:0001837-&&-epithelial to mesenchymal transition-%%-GO:0045893-&&-positive regulation of transcription, DNA-templated|cellular_component-&-1&-GO:0030529-&&-intracellular ribonucleoprotein complex-%%-GO:0090575-&&-RNA polymerase II transcription factor complex-%%-GO:0005654-&&-nucleoplasm-%%-GO:0005634-&&-nucleus-%%-GO:0005737-&&-cytoplasm|molecular_function-&-1&-GO:00001…	G:9606:HNRNPAB				HNRNPAB	Homo sapiens (Human)-&&-9606	Gene Symbol-&-1&-HNRNPAB	0.44942339	0.36278195	57	4	false	HNRNPAB	212.75438596	0	57	0	0.75498534	false	0	HNRNPAB	46344	0.10327883
78	taxon:9606	2.14882698	0.00222265	176150	1902	beta-transducin repeat containing E3 ubiquitin protein ligase	gene	biological_process-&-1&-GO:0038061-&&-NIK/NF-kappaB signaling-%%-GO:0045862-&&-positive regulation of proteolysis-%%-GO:0000209-&&-protein polyubiquitination-%%-GO:0043122-&&-regulation of I-kappaB kinase/NF-kappaB signaling-%%-GO:0050852-&&-T cell receptor signaling pathway-%%-GO:0061136-&&-regulation of proteasomal protein catabolic process-%%-GO:0045893-&&-positive regulation of transcription,…	G:9606:BTRC			KEGG-&-1&-hsa05170-&&-Human immunodeficiency virus 1 infection-%%-hsa04310-&&-Wnt signaling pathway-%%-hsa04390-&&-Hippo signaling pathway-%%-hsa05131-&&-Shigellosis-%%-hsa04340-&&-Hedgehog signaling pathway-%%-hsa04710-&&-Circadian rhythm-%%-hsa04114-&&-Oocyte meiosis-%%-hsa04120-&&-Ubiquitin mediated proteolysis-%%-hsa04218-&&-Cellular senescence	BTRC	Homo sapiens (Human)-&&-9606	Gene Symbol-&-1&-BTRC	0.46537018	0.10178117	134	4	false	BTRC	98.33333333	0	133	0	0.7702346	false	1	BTRC	478004	0.04479188
79	taxon:9606	2.07148094	0.00121875	176149	1902	histone cluster 1 H3 family member f	gene	biological_process-&-1&-GO:0006334-&&-nucleosome assembly-%%-GO:0006335-&&-DNA replication-dependent nucleosome assembly-%%-GO:0032200-&&-telomere organization-%%-GO:0031047-&&-gene silencing by RNA-%%-GO:0045814-&&-negative regulation of gene expression, epigenetic-%%-GO:0000183-&&-chromatin silencing at rDNA-%%-GO:0007596-&&-blood coagulation-%%-GO:0044267-&&-cellular protein metabolic process-…	G:9606:HIST1H3F			KEGG-&-1&-hsa05202-&&-Transcriptional misregulation in cancer-%%-hsa05034-&&-Alcoholism-%%-hsa05322-&&-Systemic lupus erythematosus	HIST1H3F	Homo sapiens (Human)-&&-9606	Gene Symbol-&-1&-HIST1H3F	0.48274642	0.18130227	219	4	false	HIST1H3F	107.76958525	0	218	0	0.78570381	false	1	HIST1H3F	708988	0.0464124
80	taxon:9606	2.31451613	6.307E-5	176152	1902	adaptor related protein complex 3 delta 1 subunit	gene	biological_process-&-1&-GO:0048490-&&-anterograde synaptic vesicle transport-%%-GO:0008089-&&-anterograde axonal transport-%%-GO:0098943-&&-neurotransmitter receptor transport, postsynaptic endosome to lysosome-%%-GO:0051138-&&-positive regulation of NK T cell differentiation-%%-GO:0006726-&&-eye pigment biosynthetic process-%%-GO:0032438-&&-melanosome organization-%%-GO:0035646-&&-endosome to me…	G:9606:AP3D1			KEGG-&-1&-hsa04142-&&-Lysosome	AP3D1	Homo sapiens (Human)-&&-9606	Gene Symbol-&-1&-AP3D1	0.43205575	0.20948617	23	4	false	AP3D1	191.82608696	0	23	0	0.73709677	false	0	AP3D1	18184	0.10288767
81	taxon:9606	2.32624633	3.9281E-4	180248	1902	hepatocyte nuclear factor 4 alpha	gene	biological_process-&-1&-GO:0030308-&&-negative regulation of cell growth-%%-GO:0023019-&&-signal transduction involved in regulation of gene expression-%%-GO:0045893-&&-positive regulation of transcription, DNA-templated-%%-GO:0006629-&&-lipid metabolic process-%%-GO:0006591-&&-ornithine metabolic process-%%-GO:0006805-&&-xenobiotic metabolic process-%%-GO:0008285-&&-negative regulation of cell p…	G:9606:HNF4A			KEGG-&-1&-hsa04950-&&-Maturity onset diabetes of the young-%%-hsa04152-&&-AMPK signaling pathway	HNF4A	Homo sapiens (Human)-&&-9606	Gene Symbol-&-1&-HNF4A	0.42987709	0.19201229	65	4	false	HNF4A	108.14285714	0	64	0	0.73475073	false	1	HNF4A	94172	0.0602626
82	taxon:9606	2.61180352	5.957E-5	180249	1902	forkhead box A3	gene	biological_process-&-1&-GO:0016569-&&-covalent chromatin modification-%%-GO:0045944-&&-positive regulation of transcription from RNA polymerase II promoter-%%-GO:0007283-&&-spermatogenesis-%%-GO:0009267-&&-cellular response to starvation-%%-GO:0030154-&&-cell differentiation-%%-GO:0001678-&&-cellular glucose homeostasis-%%-GO:0006351-&&-transcription, DNA-templated-%%-GO:0007275-&&-multicellular …	G:9606:FOXA3			KEGG-&-1&-hsa04950-&&-Maturity onset diabetes of the young	FOXA3	Homo sapiens (Human)-&&-9606	Gene Symbol-&-1&-FOXA3	0.38287719	0.07114625	23	4	false	FOXA3	85.52173913	0	23	0	0.6776393	false	0	FOXA3	12360	0.08031799
83	taxon:9606	2.27016129	0.00101647	180254	1902	nuclear receptor subfamily 4 group A member 1	gene	biological_process-&-1&-GO:0006367-&&-transcription initiation from RNA polymerase II promoter-%%-GO:0061469-&&-regulation of type B pancreatic cell proliferation-%%-GO:0045444-&&-fat cell differentiation-%%-GO:0045786-&&-negative regulation of cell cycle-%%-GO:0007165-&&-signal transduction-%%-GO:0035767-&&-endothelial cell chemotaxis-%%-GO:0071376-&&-cellular response to corticotropin-releasing…	G:9606:NR4A1			KEGG-&-1&-hsa04934-&&-Cushing syndrome-%%-hsa04010-&&-MAPK signaling pathway-%%-hsa04927-&&-Cortisol synthesis and secretion-%%-hsa04925-&&-Aldosterone synthesis and secretion-%%-hsa04151-&&-PI3K-Akt signaling pathway	NR4A1	Homo sapiens (Human)-&&-9606	Gene Symbol-&-1&-NR4A1	0.44049734	0.11855856	77	4	false	NR4A1	103.42666667	0	76	0	0.74596774	false	1	NR4A1	191320	0.05377038
84	taxon:9606	2.44244868	1.1203E-4	176158	1902	WAS protein family member 1	gene	biological_process-&-1&-GO:2000601-&&-positive regulation of Arp2/3 complex-mediated actin nucleation-%%-GO:0006461-&&-protein complex assembly-%%-GO:0030041-&&-actin filament polymerization-%%-GO:0006898-&&-receptor-mediated endocytosis-%%-GO:0006928-&&-movement of cell or subcellular component-%%-GO:1990416-&&-cellular response to brain-derived neurotrophic factor stimulus-%%-GO:0097484-&&-dend…	G:9606:WASF1			KEGG-&-1&-hsa05132-&&-Salmonella infection-%%-hsa04810-&&-Regulation of actin cytoskeleton-%%-hsa04666-&&-Fc gamma R-mediated phagocytosis-%%-hsa05231-&&-Choline metabolism in cancer-%%-hsa05131-&&-Shigellosis-%%-hsa04520-&&-Adherens junction-%%-hsa05100-&&-Bacterial invasion of epithelial cells	WASF1	Homo sapiens (Human)-&&-9606	Gene Symbol-&-1&-WASF1	0.40942518	0.22167488	29	4	false	WASF1	110.79310345	0	29	0	0.71151026	false	0	WASF1	24756	0.07396402
85	taxon:9606	2.52456012	2.0152E-4	180255	1902	heme oxygenase 2	gene	biological_process-&-1&-GO:0006979-&&-response to oxidative stress-%%-GO:0042167-&&-heme catabolic process-%%-GO:0043312-&&-neutrophil degranulation-%%-GO:0001666-&&-response to hypoxia-%%-GO:0006879-&&-cellular iron ion homeostasis-%%-GO:0006788-&&-heme oxidation-%%-GO:0055072-&&-iron ion homeostasis|cellular_component-&-1&-GO:0035579-&&-specific granule membrane-%%-GO:0005886-&&-plasma membrane…	G:9606:HMOX2			KEGG-&-1&-hsa01100-&&-Metabolic pathways-%%-hsa00860-&&-Porphyrin and chlorophyll metabolism-%%-hsa04978-&&-Mineral absorption	HMOX2	Homo sapiens (Human)-&&-9606	Gene Symbol-&-1&-HMOX2	0.39610861	0.07333333	25	4	false	HMOX2	89.6	0	25	0	0.69508798	false	0	HMOX2	33048	0.06930233
86	taxon:9606	3.0	5.25E-6	172061	1902	BCL2 binding component 3	gene	biological_process-&-1&-GO:0090200-&&-positive regulation of release of cytochrome c from mitochondria-%%-GO:0097193-&&-intrinsic apoptotic signaling pathway-%%-GO:0006915-&&-apoptotic process|cellular_component-&-1&-GO:0005739-&&-mitochondrion-%%-GO:0005764-&&-lysosome|molecular_function-&-1&-GO:0001948-&&-glycoprotein binding-%%-GO:0051117-&&-ATPase binding-%%-GO:0005515-&&-protein binding	G:9606:BBC3			KEGG-&-1&-hsa05210-&&-Colorectal cancer-%%-hsa04210-&&-Apoptosis-%%-hsa01524-&&-Platinum drug resistance-%%-hsa05200-&&-Pathways in cancer-%%-hsa05162-&&-Measles-%%-hsa05016-&&-Huntington disease-%%-hsa04390-&&-Hippo signaling pathway-%%-hsa04115-&&-p53 signaling pathway-%%-hsa04215-&&-Apoptosis - multiple species	BBC3	Homo sapiens (Human)-&&-9606	Gene Symbol-&-1&-BBC3	0.33333333	0.38095238	7	4	false	BBC3	59.57142857	0	7	0	0.6	false	0	BBC3	1078	0.22010582
87	taxon:9606	2.84860704	9.7E-6	167965	1902	UDP-glucuronate decarboxylase 1	gene	biological_process-&-1&-GO:0033320-&&-UDP-D-xylose biosynthetic process-%%-GO:0051262-&&-protein tetramerization|cellular_component-&-1&-GO:0016021-&&-integral component of membrane-%%-GO:0070062-&&-extracellular exosome-%%-GO:0032580-&&-Golgi cisterna membrane-%%-GO:0005739-&&-mitochondrion-%%-GO:0005737-&&-cytoplasm|molecular_function-&-1&-GO:0042803-&&-protein homodimerization activity-%%-GO:0…	G:9606:UXS1			KEGG-&-1&-hsa01100-&&-Metabolic pathways-%%-hsa00520-&&-Amino sugar and nucleotide sugar metabolism	UXS1	Homo sapiens (Human)-&&-9606	Gene Symbol-&-1&-UXS1	0.35104877	0.0	4	5	false	UXS1	134.5	0	4	0	0.63027859	false	0	UXS1	1594	0.26540755
88	taxon:9606	2.25769795	1.4235E-4	180258	1902	high mobility group AT-hook 1	gene	biological_process-&-1&-GO:0006268-&&-DNA unwinding involved in DNA replication-%%-GO:0031936-&&-negative regulation of chromatin silencing-%%-GO:0006284-&&-base-excision repair-%%-GO:0006337-&&-nucleosome disassembly-%%-GO:0006355-&&-regulation of transcription, DNA-templated-%%-GO:0045893-&&-positive regulation of transcription, DNA-templated-%%-GO:0045892-&&-negative regulation of transcriptio…	G:9606:HMGA1				HMGA1	Homo sapiens (Human)-&&-9606	Gene Symbol-&-1&-HMGA1	0.44292905	0.23584906	53	4	false	HMGA1	160.64150943	0	53	0	0.74846041	false	0	HMGA1	50548	0.08141036
89	taxon:9606	2.56378299	3.9E-5	176162	1902	methyl-CpG binding domain protein 2	gene	biological_process-&-1&-GO:0000122-&&-negative regulation of transcription from RNA polymerase II promoter-%%-GO:0007507-&&-heart development-%%-GO:0006346-&&-methylation-dependent chromatin silencing-%%-GO:0042711-&&-maternal behavior-%%-GO:0048568-&&-embryonic organ development-%%-GO:0035563-&&-positive regulation of chromatin binding-%%-GO:0000183-&&-chromatin silencing at rDNA-%%-GO:0031667-&…	G:9606:MBD2				MBD2	Homo sapiens (Human)-&&-9606	Gene Symbol-&-1&-MBD2	0.39004861	0.41904762	23	4	false	MBD2	130.23809524	0	22	0	0.6872434	false	1	MBD2	9026	0.10597953
90	taxon:9606	2.71847507	5.2163E-4	180256	1902	heme oxygenase 1	gene	biological_process-&-1&-GO:0006979-&&-response to oxidative stress-%%-GO:0006879-&&-cellular iron ion homeostasis-%%-GO:0045080-&&-positive regulation of chemokine biosynthetic process-%%-GO:0034605-&&-cellular response to heat-%%-GO:0008217-&&-regulation of blood pressure-%%-GO:0043433-&&-negative regulation of sequence-specific DNA binding transcription factor activity-%%-GO:0043524-&&-negative…	G:9606:HMOX1	HMOX1	true	KEGG-&-1&-hsa05225-&&-Hepatocellular carcinoma-%%-hsa05206-&&-MicroRNAs in cancer-%%-hsa05418-&&-Fluid shear stress and atherosclerosis-%%-hsa01100-&&-Metabolic pathways-%%-hsa05200-&&-Pathways in cancer-%%-hsa04066-&&-HIF-1 signaling pathway-%%-hsa04216-&&-Ferroptosis-%%-hsa00860-&&-Porphyrin and chlorophyll metabolism-%%-hsa04978-&&-Mineral absorption	HMOX1	Homo sapiens (Human)-&&-9606	Gene Symbol-&-1&-HMOX1	0.36785329	0.03896104	24	4	false	HMOX1	47.86363636	0	23	0	0.65630499	false	1	HMOX1	80858	0.06171374
91	taxon:9606	2.49120235	1.577E-5	163878	1902	thiosulfate sulfurtransferase like domain containing 2	gene	biological_process-&-1&-GO:0008150-&&-biological_process|cellular_component-&-1&-GO:0005575-&&-cellular_component|molecular_function-&-1&-GO:0003674-&&-molecular_function-%%-GO:0005515-&&-protein binding	G:9606:TSTD2				TSTD2	Homo sapiens (Human)-&&-9606	Gene Symbol-&-1&-TSTD2	0.4014126	0.17777778	10	4	false	TSTD2	198.3	0	10	0	0.70175953	false	0	TSTD2	6258	0.14042553
92	taxon:9606	2.29765396	1.0177E-4	176167	1902	SNRPN upstream reading frame	gene	biological_process-&-1&-GO:0008150-&&-biological_process|cellular_component-&-1&-GO:0016607-&&-nuclear speck-%%-GO:0005634-&&-nucleus|molecular_function-&-1&-GO:0003674-&&-molecular_function	G:9606:SNURF				SNURF	Homo sapiens (Human)-&&-9606	Gene Symbol-&-1&-SNURF	0.43522655	0.12643678	30	4	false	SNURF	163.43333333	0	30	0	0.74046921	false	0	SNURF	37858	0.08616684
93	taxon:9606	2.48643695	4.424E-5	172072	1902	trafficking protein particle complex 3	gene	biological_process-&-1&-GO:0061024-&&-membrane organization-%%-GO:0048208-&&-COPII vesicle coating-%%-GO:0043547-&&-positive regulation of GTPase activity|cellular_component-&-1&-GO:0000139-&&-Golgi membrane-%%-GO:0005829-&&-cytosol-%%-GO:0005794-&&-Golgi apparatus-%%-GO:0030008-&&-TRAPP complex-%%-GO:0005783-&&-endoplasmic reticulum|molecular_function-&-1&-GO:0017112-&&-Rab guanyl-nucleotide exc…	G:9606:TRAPPC3				TRAPPC3	Homo sapiens (Human)-&&-9606	Gene Symbol-&-1&-TRAPPC3	0.40218193	0.23809524	7	4	false	TRAPPC3	265.71428571	0	7	0	0.70271261	false	0	TRAPPC3	6356	0.1863354
94	taxon:9606	2.36766862	7.1642E-4	176169	1902	HECT and RLD domain containing E3 ubiquitin protein ligase 2	gene	biological_process-&-1&-GO:0006303-&&-double-strand break repair via nonhomologous end joining-%%-GO:0006886-&&-intracellular protein transport-%%-GO:0007283-&&-spermatogenesis-%%-GO:0016567-&&-protein ubiquitination-%%-GO:0006974-&&-cellular response to DNA damage stimulus-%%-GO:0043547-&&-positive regulation of GTPase activity|cellular_component-&-1&-GO:0005737-&&-cytoplasm-%%-GO:0005814-&&-cen…	G:9606:HERC2			KEGG-&-1&-hsa04120-&&-Ubiquitin mediated proteolysis	HERC2	Homo sapiens (Human)-&&-9606	Gene Symbol-&-1&-HERC2	0.4223564	0.05081585	68	4	false	HERC2	74.10606061	0	67	0	0.72646628	false	1	HERC2	127906	0.04449674
95	taxon:9606	2.25769795	5.9121E-4	180269	1902	high mobility group box 1	gene	biological_process-&-1&-GO:0043537-&&-negative regulation of blood vessel endothelial cell migration-%%-GO:0043371-&&-negative regulation of CD4-positive, alpha-beta T cell differentiation-%%-GO:0050716-&&-positive regulation of interleukin-1 secretion-%%-GO:0032425-&&-positive regulation of mismatch repair-%%-GO:0034165-&&-positive regulation of toll-like receptor 9 signaling pathway-%%-GO:00017…	G:9606:HMGB1			KEGG-&-1&-hsa04140-&&-Autophagy - animal-%%-hsa04217-&&-Necroptosis-%%-hsa03410-&&-Base excision repair	HMGB1	Homo sapiens (Human)-&&-9606	Gene Symbol-&-1&-HMGB1	0.44292905	0.1125	65	4	false	HMGB1	117.69230769	0	65	0	0.74846041	false	0	HMGB1	138646	0.0601227
96	taxon:9606	2.39296188	2.0688E-4	176173	1902	B-cell CLL/lymphoma 10	gene	biological_process-&-1&-GO:0051291-&&-protein heterooligomerization-%%-GO:0042226-&&-interleukin-6 biosynthetic process-%%-GO:0009620-&&-response to fungus-%%-GO:0045893-&&-positive regulation of transcription, DNA-templated-%%-GO:0032094-&&-response to food-%%-GO:2001238-&&-positive regulation of extrinsic apoptotic signaling pathway-%%-GO:0050852-&&-T cell receptor signaling pathway-%%-GO:00022…	G:9606:BCL10			KEGG-&-1&-hsa04660-&&-T cell receptor signaling pathway-%%-hsa04064-&&-NF-kappa B signaling pathway-%%-hsa05152-&&-Tuberculosis-%%-hsa04662-&&-B cell receptor signaling pathway-%%-hsa04625-&&-C-type lectin receptor signaling pathway	BCL10	Homo sapiens (Human)-&&-9606	Gene Symbol-&-1&-BCL10	0.41789216	0.13333333	53	4	false	BCL10	93.96078431	0	52	0	0.72140762	false	1	BCL10	54860	0.05849327
97	taxon:9606	2.52456012	8.15E-6	176182	1902	adaptor related protein complex 1 gamma 2 subunit	gene	biological_process-&-1&-GO:0016192-&&-vesicle-mediated transport-%%-GO:0016032-&&-viral process-%%-GO:0006886-&&-intracellular protein transport|cellular_component-&-1&-GO:0000139-&&-Golgi membrane-%%-GO:0030133-&&-transport vesicle-%%-GO:0030121-&&-AP-1 adaptor complex-%%-GO:0010008-&&-endosome membrane-%%-GO:0005794-&&-Golgi apparatus-%%-GO:0016020-&&-membrane-%%-GO:0005798-&&-Golgi-associated …	G:9606:AP1G2			KEGG-&-1&-hsa05170-&&-Human immunodeficiency virus 1 infection-%%-hsa04142-&&-Lysosome	AP1G2	Homo sapiens (Human)-&&-9606	Gene Symbol-&-1&-AP1G2	0.39610861	0.5	8	4	false	AP1G2	215.875	0	8	0	0.69508798	false	0	AP1G2	1832	0.16161049
98	taxon:9606	2.53409091	5.992E-5	176183	1902	adaptor related protein complex 1 sigma 2 subunit	gene	biological_process-&-1&-GO:0050690-&&-regulation of defense response to virus by virus-%%-GO:0019886-&&-antigen processing and presentation of exogenous peptide antigen via MHC class II-%%-GO:0016192-&&-vesicle-mediated transport-%%-GO:0006886-&&-intracellular protein transport|cellular_component-&-1&-GO:0030119-&&-AP-type membrane coat adaptor complex-%%-GO:0000139-&&-Golgi membrane-%%-GO:000582…	G:9606:AP1S2			KEGG-&-1&-hsa05170-&&-Human immunodeficiency virus 1 infection-%%-hsa04142-&&-Lysosome	AP1S2	Homo sapiens (Human)-&&-9606	Gene Symbol-&-1&-AP1S2	0.39461883	0.39047619	15	4	false	AP1S2	118.0	0	15	0	0.69318182	false	0	AP1S2	6578	0.09031928
99	taxon:9606	2.625	2.801E-4	172084	1902	LY6/PLAUR domain containing 3	gene	biological_process-&-1&-GO:0007160-&&-cell-matrix adhesion-%%-GO:0006501-&&-C-terminal protein lipidation|cellular_component-&-1&-GO:0005576-&&-extracellular region-%%-GO:0016021-&&-integral component of membrane-%%-GO:0005615-&&-extracellular space-%%-GO:0005886-&&-plasma membrane-%%-GO:0046658-&&-anchored component of plasma membrane|molecular_function-&-1&-GO:0043236-&&-laminin binding	G:9606:LYPD3				LYPD3	Homo sapiens (Human)-&&-9606	Gene Symbol-&-1&-LYPD3	0.38095238	0.01057082	44	4	false	LYPD3	39.25	0	44	0	0.675	false	0	LYPD3	38208	0.03964439
100	taxon:9606	2.3585044	9.257E-5	176181	1902	adaptor related protein complex 1 mu 1 subunit	gene	biological_process-&-1&-GO:0043312-&&-neutrophil degranulation-%%-GO:0050690-&&-regulation of defense response to virus by virus-%%-GO:0032438-&&-melanosome organization-%%-GO:0019886-&&-antigen processing and presentation of exogenous peptide antigen via MHC class II-%%-GO:0035646-&&-endosome to melanosome transport-%%-GO:0016032-&&-viral process-%%-GO:0006886-&&-intracellular protein transport|…	G:9606:AP1M1			KEGG-&-1&-hsa05170-&&-Human immunodeficiency virus 1 infection-%%-hsa04142-&&-Lysosome	AP1M1	Homo sapiens (Human)-&&-9606	Gene Symbol-&-1&-AP1M1	0.42399751	0.22631579	20	4	false	AP1M1	156.65	0	20	0	0.72829912	false	0	AP1M1	20838	0.08930405
101	taxon:9606	3.50439883	0.0	167989	1902	zinc finger protein 606	gene	biological_process-&-1&-GO:0006355-&&-regulation of transcription, DNA-templated-%%-GO:0006351-&&-transcription, DNA-templated|cellular_component-&-1&-GO:0005634-&&-nucleus|molecular_function-&-1&-GO:0003677-&&-DNA binding-%%-GO:0046872-&&-metal ion binding-%%-GO:0003700-&&-transcription factor activity, sequence-specific DNA binding	G:9606:ZNF606				ZNF606	Homo sapiens (Human)-&&-9606	Gene Symbol-&-1&-ZNF606	0.28535565	0.0	1	5	false	ZNF606	38.0	0	1	0	0.49912023	false	0	ZNF606	0	0.0
102	taxon:9606	2.34567449	2.067E-5	176186	1902	pre-mRNA processing factor 4B	gene	biological_process-&-1&-GO:0008380-&&-RNA splicing-%%-GO:0006468-&&-protein phosphorylation-%%-GO:0000398-&&-mRNA splicing, via spliceosome|cellular_component-&-1&-GO:0005694-&&-chromosome-%%-GO:0016607-&&-nuclear speck-%%-GO:0071013-&&-catalytic step 2 spliceosome|molecular_function-&-1&-GO:0003723-&&-RNA binding-%%-GO:0005524-&&-ATP binding-%%-GO:0005515-&&-protein binding-%%-GO:0004693-&&-cycl…	G:9606:PRPF4B				PRPF4B	Homo sapiens (Human)-&&-9606	Gene Symbol-&-1&-PRPF4B	0.42631661	0.38	25	4	false	PRPF4B	194.12	0	25	0	0.7308651	false	0	PRPF4B	11154	0.10899495
103	taxon:9606	2.22360704	1.1912E-4	172094	1902	staphylococcal nuclease and tudor domain containing 1	gene	biological_process-&-1&-GO:0001649-&&-osteoblast differentiation-%%-GO:0006401-&&-RNA catabolic process-%%-GO:0006355-&&-regulation of transcription, DNA-templated-%%-GO:0016032-&&-viral process-%%-GO:0006351-&&-transcription, DNA-templated-%%-GO:0031047-&&-gene silencing by RNA-%%-GO:0090305-&&-nucleic acid phosphodiester bond hydrolysis|cellular_component-&-1&-GO:0070062-&&-extracellular exosom…	G:9606:SND1			KEGG-&-1&-hsa05203-&&-Viral carcinogenesis	SND1	Homo sapiens (Human)-&&-9606	Gene Symbol-&-1&-SND1	0.44971975	0.353902	58	4	false	SND1	196.62068966	0	58	0	0.75527859	false	0	SND1	51710	0.09516974
104	taxon:9606	2.24560117	1.3342E-4	172095	1902	proline, glutamate and leucine rich protein 1	gene	biological_process-&-1&-GO:0045944-&&-positive regulation of transcription from RNA polymerase II promoter-%%-GO:0071391-&&-cellular response to estrogen stimulus-%%-GO:0006351-&&-transcription, DNA-templated-%%-GO:0006364-&&-rRNA processing|cellular_component-&-1&-GO:0005634-&&-nucleus-%%-GO:0005737-&&-cytoplasm-%%-GO:0035327-&&-transcriptionally active chromatin-%%-GO:0005730-&&-nucleolus-%%-GO…	G:9606:PELP1				PELP1	Homo sapiens (Human)-&&-9606	Gene Symbol-&-1&-PELP1	0.44531505	0.29719052	68	4	false	PELP1	179.89705882	0	68	0	0.75087977	false	0	PELP1	65570	0.08994853
105	taxon:9606	2.26209677	1.5187E-4	176191	1902	eukaryotic translation initiation factor 2 subunit beta	gene	biological_process-&-1&-GO:0055085-&&-transmembrane transport-%%-GO:0008584-&&-male gonad development-%%-GO:0001701-&&-in utero embryonic development-%%-GO:0002176-&&-male germ cell proliferation-%%-GO:0006413-&&-translational initiation|cellular_component-&-1&-GO:0005634-&&-nucleus-%%-GO:0005829-&&-cytosol-%%-GO:0005737-&&-cytoplasm-%%-GO:0005850-&&-eukaryotic translation initiation factor 2 com…	G:9606:EIF2S2			KEGG-&-1&-hsa03013-&&-RNA transport	EIF2S2	Homo sapiens (Human)-&&-9606	Gene Symbol-&-1&-EIF2S2	0.44206774	0.16341463	41	4	false	EIF2S2	159.2195122	0	41	0	0.74758065	false	0	EIF2S2	47884	0.08032044
106	taxon:9606	2.40175953	2.717E-5	176194	1902	eukaryotic translation initiation factor 2B subunit gamma	gene	biological_process-&-1&-GO:0009408-&&-response to heat-%%-GO:0051716-&&-cellular response to stimulus-%%-GO:0021766-&&-hippocampus development-%%-GO:0009749-&&-response to glucose-%%-GO:0032057-&&-negative regulation of translational initiation in response to stress-%%-GO:0014003-&&-oligodendrocyte development-%%-GO:0006413-&&-translational initiation-%%-GO:0043547-&&-positive regulation of GTPas…	G:9606:EIF2B3			KEGG-&-1&-hsa03013-&&-RNA transport	EIF2B3	Homo sapiens (Human)-&&-9606	Gene Symbol-&-1&-EIF2B3	0.41636142	0.41897233	25	4	false	EIF2B3	145.43478261	0	24	0	0.71964809	false	1	EIF2B3	9568	0.08905988
107	taxon:9606	2.40469208	9.14E-6	176195	1902	eukaryotic translation initiation factor 2B subunit delta	gene	biological_process-&-1&-GO:0009408-&&-response to heat-%%-GO:0051716-&&-cellular response to stimulus-%%-GO:0009749-&&-response to glucose-%%-GO:0032057-&&-negative regulation of translational initiation in response to stress-%%-GO:0006417-&&-regulation of translation-%%-GO:0014003-&&-oligodendrocyte development-%%-GO:0006413-&&-translational initiation-%%-GO:0043547-&&-positive regulation of GTP…	G:9606:EIF2B4			KEGG-&-1&-hsa03013-&&-RNA transport	EIF2B4	Homo sapiens (Human)-&&-9606	Gene Symbol-&-1&-EIF2B4	0.41585366	0.55128205	15	4	false	EIF2B4	237.76923077	0	14	0	0.71906158	false	1	EIF2B4	4726	0.14480465
108	taxon:9606	2.32221408	9.498E-5	176192	1902	eukaryotic translation initiation factor 2B subunit epsilon	gene	biological_process-&-1&-GO:0009408-&&-response to heat-%%-GO:0035690-&&-cellular response to drug-%%-GO:0021766-&&-hippocampus development-%%-GO:0034976-&&-response to endoplasmic reticulum stress-%%-GO:0048708-&&-astrocyte differentiation-%%-GO:0010226-&&-response to lithium ion-%%-GO:0032057-&&-negative regulation of translational initiation in response to stress-%%-GO:0045948-&&-positive regul…	G:9606:EIF2B5			KEGG-&-1&-hsa03013-&&-RNA transport	EIF2B5	Homo sapiens (Human)-&&-9606	Gene Symbol-&-1&-EIF2B5	0.43062352	0.2875817	18	4	false	EIF2B5	190.5	0	18	0	0.73555718	false	0	EIF2B5	22228	0.10302429
109	taxon:9606	2.80828446	0.0	163904	1902	chromosome 20 open reading frame 196	gene		G:9606:C20orf196				C20orf196	Homo sapiens (Human)-&&-9606	Gene Symbol-&-1&-C20orf196	0.35608928	1.0	2	4	false	C20orf196	363.0	0	2	0	0.63834311	false	0	C20orf196	0	0.54586466
110	taxon:9606	2.43071848	5.497E-5	172097	1902	linker for activation of T-cells	gene	biological_process-&-1&-GO:0038095-&&-Fc-epsilon receptor signaling pathway-%%-GO:0043303-&&-mast cell degranulation-%%-GO:0030168-&&-platelet activation-%%-GO:0035556-&&-intracellular signal transduction-%%-GO:0050852-&&-T cell receptor signaling pathway-%%-GO:0002250-&&-adaptive immune response-%%-GO:0000165-&&-MAPK cascade-%%-GO:0007229-&&-integrin-mediated signaling pathway-%%-GO:0050863-&&-r…	G:9606:LAT			KEGG-&-1&-hsa04658-&&-Th1 and Th2 cell differentiation-%%-hsa04660-&&-T cell receptor signaling pathway-%%-hsa04664-&&-Fc epsilon RI signaling pathway-%%-hsa04064-&&-NF-kappa B signaling pathway-%%-hsa04015-&&-Rap1 signaling pathway-%%-hsa04666-&&-Fc gamma R-mediated phagocytosis-%%-hsa04650-&&-Natural killer cell mediated cytotoxicity-%%-hsa04014-&&-Ras signaling pathway-%%-hsa04659-&&-Th17 cell…	LAT	Homo sapiens (Human)-&&-9606	Gene Symbol-&-1&-LAT	0.411401	0.39333333	25	4	false	LAT	126.96	0	25	0	0.7138563	false	0	LAT	14912	0.08209573
111	taxon:9606	2.34714076	4.337E-5	176193	1902	eukaryotic translation initiation factor 2B subunit beta	gene	biological_process-&-1&-GO:0009408-&&-response to heat-%%-GO:0051716-&&-cellular response to stimulus-%%-GO:0006446-&&-regulation of translational initiation-%%-GO:0009749-&&-response to glucose-%%-GO:0007417-&&-central nervous system development-%%-GO:0014003-&&-oligodendrocyte development-%%-GO:0006413-&&-translational initiation-%%-GO:0043547-&&-positive regulation of GTPase activity-%%-GO:004…	G:9606:EIF2B2			KEGG-&-1&-hsa03013-&&-RNA transport	EIF2B2	Homo sapiens (Human)-&&-9606	Gene Symbol-&-1&-EIF2B2	0.42605029	0.35612536	27	4	false	EIF2B2	145.33333333	0	27	0	0.73057185	false	0	EIF2B2	16232	0.08190321
112	taxon:9606	2.23790323	1.116E-4	176198	1902	DEAD-box helicase 18	gene	biological_process-&-1&-GO:0071392-&&-cellular response to estradiol stimulus-%%-GO:0010501-&&-RNA secondary structure unwinding|cellular_component-&-1&-GO:0005694-&&-chromosome-%%-GO:0005730-&&-nucleolus-%%-GO:0016020-&&-membrane|molecular_function-&-1&-GO:0003723-&&-RNA binding-%%-GO:0005524-&&-ATP binding-%%-GO:0004004-&&-ATP-dependent RNA helicase activity-%%-GO:0005515-&&-protein binding	G:9606:DDX18				DDX18	Homo sapiens (Human)-&&-9606	Gene Symbol-&-1&-DDX18	0.44684685	0.3974026	56	4	false	DDX18	180.69642857	0	56	0	0.75241935	false	0	DDX18	42674	0.08914476
113	taxon:9606	2.44758065	3.959E-5	172100	1902	tRNA methyltransferase 2 homolog A	gene	biological_process-&-1&-GO:0006396-&&-RNA processing-%%-GO:0001510-&&-RNA methylation|molecular_function-&-1&-GO:0000166-&&-nucleotide binding-%%-GO:0003723-&&-RNA binding-%%-GO:0008173-&&-RNA methyltransferase activity	G:9606:TRMT2A				TRMT2A	Homo sapiens (Human)-&&-9606	Gene Symbol-&-1&-TRMT2A	0.40856672	0.13333333	15	4	false	TRMT2A	155.06666667	0	15	0	0.71048387	false	0	TRMT2A	10606	0.10166229
114	taxon:9606	2.63782991	6.332E-5	172107	1902	mutL homolog 3	gene	biological_process-&-1&-GO:0008104-&&-protein localization-%%-GO:0006298-&&-mismatch repair-%%-GO:0007140-&&-male meiosis-%%-GO:0007130-&&-synaptonemal complex assembly-%%-GO:0007144-&&-female meiosis I-%%-GO:0007131-&&-reciprocal meiotic recombination|cellular_component-&-1&-GO:0005712-&&-chiasma-%%-GO:0001673-&&-male germ cell nucleus-%%-GO:0032300-&&-mismatch repair complex-%%-GO:0000795-&&-sy…	G:9606:MLH3			KEGG-&-1&-hsa03430-&&-Mismatch repair	MLH3	Homo sapiens (Human)-&&-9606	Gene Symbol-&-1&-MLH3	0.3790995	0.06324111	25	4	false	MLH3	72.82608696	0	24	0	0.67243402	false	1	MLH3	16374	0.07230482
115	taxon:9606	2.24010264	4.1912E-4	176203	1902	far upstream element binding protein 1	gene	biological_process-&-1&-GO:0006366-&&-transcription from RNA polymerase II promoter-%%-GO:0006355-&&-regulation of transcription, DNA-templated-%%-GO:0010628-&&-positive regulation of gene expression|cellular_component-&-1&-GO:0005634-&&-nucleus|molecular_function-&-1&-GO:0003723-&&-RNA binding-%%-GO:0003700-&&-transcription factor activity, sequence-specific DNA binding-%%-GO:0005515-&&-protein …	G:9606:FUBP1				FUBP1	Homo sapiens (Human)-&&-9606	Gene Symbol-&-1&-FUBP1	0.44640812	0.15198135	66	4	false	FUBP1	145.78787879	0	66	0	0.75197947	false	0	FUBP1	129348	0.07266081
116	taxon:9606	2.37683284	1.2549E-4	176201	1902	ZPR1 zinc finger	gene	biological_process-&-1&-GO:0010628-&&-positive regulation of gene expression-%%-GO:0000226-&&-microtubule cytoskeleton organization-%%-GO:0061564-&&-axon development-%%-GO:0007165-&&-signal transduction-%%-GO:0042307-&&-positive regulation of protein import into nucleus-%%-GO:0033120-&&-positive regulation of RNA splicing-%%-GO:0001833-&&-inner cell mass cell proliferation-%%-GO:0071364-&&-cellul…	G:9606:ZPR1				ZPR1	Homo sapiens (Human)-&&-9606	Gene Symbol-&-1&-ZPR1	0.42072795	0.19211823	29	4	false	ZPR1	113.5862069	0	29	0	0.72463343	false	0	ZPR1	32294	0.06695267
117	taxon:9606	2.86033724	1.3E-7	163919	1902	ring finger protein 187	gene	biological_process-&-1&-GO:0070936-&&-protein K48-linked ubiquitination-%%-GO:0043161-&&-proteasome-mediated ubiquitin-dependent protein catabolic process-%%-GO:0008284-&&-positive regulation of cell proliferation-%%-GO:0045893-&&-positive regulation of transcription, DNA-templated-%%-GO:0051865-&&-protein autoubiquitination|cellular_component-&-1&-GO:0005634-&&-nucleus-%%-GO:0005737-&&-cytoplasm…	G:9606:RNF187				RNF187	Homo sapiens (Human)-&&-9606	Gene Symbol-&-1&-RNF187	0.34960912	0.33333333	5	4	false	RNF187	198.0	0	4	0	0.62793255	false	1	RNF187	70	0.37867178
118	taxon:9606	2.41055718	6.609E-5	176204	1902	sphingosine-1-phosphate lyase 1	gene	biological_process-&-1&-GO:0001570-&&-vasculogenesis-%%-GO:0033327-&&-Leydig cell differentiation-%%-GO:0008210-&&-estrogen metabolic process-%%-GO:0030148-&&-sphingolipid biosynthetic process-%%-GO:0006631-&&-fatty acid metabolic process-%%-GO:0008209-&&-androgen metabolic process-%%-GO:0006672-&&-ceramide metabolic process-%%-GO:0030149-&&-sphingolipid catabolic process-%%-GO:0048705-&&-skeleta…	G:9606:SGPL1			KEGG-&-1&-hsa00600-&&-Sphingolipid metabolism-%%-hsa04071-&&-Sphingolipid signaling pathway-%%-hsa01100-&&-Metabolic pathways	SGPL1	Homo sapiens (Human)-&&-9606	Gene Symbol-&-1&-SGPL1	0.41484185	0.19473684	20	4	false	SGPL1	148.85	0	20	0	0.71788856	false	0	SGPL1	21880	0.09227188
119	taxon:9606	2.10923754	0.00171924	176205	1902	sequestosome 1	gene	biological_process-&-1&-GO:0016239-&&-positive regulation of macroautophagy-%%-GO:0035556-&&-intracellular signal transduction-%%-GO:0051291-&&-protein heterooligomerization-%%-GO:0006915-&&-apoptotic process-%%-GO:0016236-&&-macroautophagy-%%-GO:0000122-&&-negative regulation of transcription from RNA polymerase II promoter-%%-GO:0000422-&&-mitophagy-%%-GO:0043122-&&-regulation of I-kappaB kinas…	G:9606:SQSTM1			KEGG-&-1&-hsa05418-&&-Fluid shear stress and atherosclerosis-%%-hsa04137-&&-Mitophagy - animal-%%-hsa04217-&&-Necroptosis-%%-hsa04380-&&-Osteoclast differentiation-%%-hsa04218-&&-Cellular senescence	SQSTM1	Homo sapiens (Human)-&&-9606	Gene Symbol-&-1&-SQSTM1	0.47410497	0.11665086	124	4	false	SQSTM1	114.86885246	0	123	0	0.77815249	false	1	SQSTM1	419758	0.04976276
120	taxon:9606	2.19941349	0.00223491	180306	1902	major histocompatibility complex, class I, B	gene	biological_process-&-1&-GO:0002480-&&-antigen processing and presentation of exogenous peptide antigen via MHC class I, TAP-independent-%%-GO:0002474-&&-antigen processing and presentation of peptide antigen via MHC class I-%%-GO:0060337-&&-type I interferon signaling pathway-%%-GO:0050776-&&-regulation of immune response-%%-GO:0016032-&&-viral process-%%-GO:0002479-&&-antigen processing and pres…	G:9606:HLA-B			KEGG-&-1&-hsa04144-&&-Endocytosis-%%-hsa05169-&&-Epstein-Barr virus infection-%%-hsa05165-&&-Human papillomavirus infection-%%-hsa05170-&&-Human immunodeficiency virus 1 infection-%%-hsa04514-&&-Cell adhesion molecules (CAMs)-%%-hsa05167-&&-Kaposi sarcoma-associated herpesvirus infection-%%-hsa04145-&&-Phagosome-%%-hsa05320-&&-Autoimmune thyroid disease-%%-hsa05203-&&-Viral carcinogenesis-%%-hsa0…	HLA-B	Homo sapiens (Human)-&&-9606	Gene Symbol-&-1&-HLA-B	0.45466667	0.04656741	158	4	false	HLA-B	71.71153846	0	157	0	0.7601173	false	1	HLA-B	432110	0.0353497
121	taxon:9606	2.72030792	2.588E-5	172112	1902	brain expressed X-linked 3	gene	biological_process-&-1&-GO:0008625-&&-extrinsic apoptotic signaling pathway via death domain receptors-%%-GO:0006919-&&-activation of cysteine-type endopeptidase activity involved in apoptotic process-%%-GO:0043154-&&-negative regulation of cysteine-type endopeptidase activity involved in apoptotic process-%%-GO:0007275-&&-multicellular organism development-%%-GO:0043281-&&-regulation of cysteine…	G:9606:BEX3			KEGG-&-1&-hsa04722-&&-Neurotrophin signaling pathway	BEX3	Homo sapiens (Human)-&&-9606	Gene Symbol-&-1&-BEX3	0.36760544	0.14102564	15	4	false	BEX3	87.0	0	14	0	0.65593842	false	1	BEX3	5564	0.11268731
122	taxon:9606	2.41605572	1.9832E-4	180305	1902	major histocompatibility complex, class I, C	gene	biological_process-&-1&-GO:0002480-&&-antigen processing and presentation of exogenous peptide antigen via MHC class I, TAP-independent-%%-GO:0002474-&&-antigen processing and presentation of peptide antigen via MHC class I-%%-GO:0060337-&&-type I interferon signaling pathway-%%-GO:0050776-&&-regulation of immune response-%%-GO:0016032-&&-viral process-%%-GO:0002479-&&-antigen processing and pres…	G:9606:HLA-C			KEGG-&-1&-hsa04144-&&-Endocytosis-%%-hsa05169-&&-Epstein-Barr virus infection-%%-hsa05170-&&-Human immunodeficiency virus 1 infection-%%-hsa05165-&&-Human papillomavirus infection-%%-hsa04514-&&-Cell adhesion molecules (CAMs)-%%-hsa04145-&&-Phagosome-%%-hsa05167-&&-Kaposi sarcoma-associated herpesvirus infection-%%-hsa05320-&&-Autoimmune thyroid disease-%%-hsa05203-&&-Viral carcinogenesis-%%-hsa0…	HLA-C	Homo sapiens (Human)-&&-9606	Gene Symbol-&-1&-HLA-C	0.41389774	0.11587302	38	4	false	HLA-C	105.41666667	0	37	0	0.71678886	false	1	HLA-C	41962	0.0670913
123	taxon:9606	2.34934018	2.855E-5	176209	1902	Rho guanine nucleotide exchange factor 7	gene	biological_process-&-1&-GO:0060124-&&-positive regulation of growth hormone secretion-%%-GO:0002244-&&-hematopoietic progenitor cell differentiation-%%-GO:0007399-&&-nervous system development-%%-GO:0007165-&&-signal transduction-%%-GO:0048013-&&-ephrin receptor signaling pathway-%%-GO:0007030-&&-Golgi organization-%%-GO:0010763-&&-positive regulation of fibroblast migration-%%-GO:0043547-&&-posi…	G:9606:ARHGEF7			KEGG-&-1&-hsa04810-&&-Regulation of actin cytoskeleton	ARHGEF7	Homo sapiens (Human)-&&-9606	Gene Symbol-&-1&-ARHGEF7	0.42565143	0.2987013	22	4	false	ARHGEF7	176.72727273	0	22	0	0.73013196	false	0	ARHGEF7	10822	0.10012877
124	taxon:9606	2.35520528	1.0897E-4	180310	1902	hexokinase 2	gene	biological_process-&-1&-GO:0002931-&&-response to ischemia-%%-GO:0008637-&&-apoptotic mitochondrial changes-%%-GO:2000378-&&-negative regulation of reactive oxygen species metabolic process-%%-GO:0051156-&&-glucose 6-phosphate metabolic process-%%-GO:0001678-&&-cellular glucose homeostasis-%%-GO:0072655-&&-establishment of protein localization to mitochondrion-%%-GO:0072656-&&-maintenance of prot…	G:9606:HK2			KEGG-&-1&-hsa00524-&&-Neomycin, kanamycin and gentamicin biosynthesis-%%-hsa01200-&&-Carbon metabolism-%%-hsa04066-&&-HIF-1 signaling pathway-%%-hsa04910-&&-Insulin signaling pathway-%%-hsa00500-&&-Starch and sucrose metabolism-%%-hsa01100-&&-Metabolic pathways-%%-hsa00052-&&-Galactose metabolism-%%-hsa05230-&&-Central carbon metabolism in cancer-%%-hsa04930-&&-Type II diabetes mellitus-%%-hsa000…	HK2	Homo sapiens (Human)-&&-9606	Gene Symbol-&-1&-HK2	0.42459144	0.16450216	22	4	false	HK2	169.09090909	0	22	0	0.72895894	false	0	HK2	32442	0.09640616
125	taxon:9606	2.26209677	1.384E-4	180311	1902	hexokinase 1	gene	biological_process-&-1&-GO:0051156-&&-glucose 6-phosphate metabolic process-%%-GO:0001678-&&-cellular glucose homeostasis-%%-GO:0072655-&&-establishment of protein localization to mitochondrion-%%-GO:0072656-&&-maintenance of protein location in mitochondrion-%%-GO:0015758-&&-glucose transport-%%-GO:0006096-&&-glycolytic process-%%-GO:0061621-&&-canonical glycolysis-%%-GO:0046835-&&-carbohydrate …	G:9606:HK1			KEGG-&-1&-hsa01200-&&-Carbon metabolism-%%-hsa00524-&&-Neomycin, kanamycin and gentamicin biosynthesis-%%-hsa04066-&&-HIF-1 signaling pathway-%%-hsa04910-&&-Insulin signaling pathway-%%-hsa00500-&&-Starch and sucrose metabolism-%%-hsa01100-&&-Metabolic pathways-%%-hsa05230-&&-Central carbon metabolism in cancer-%%-hsa00052-&&-Galactose metabolism-%%-hsa04930-&&-Type II diabetes mellitus-%%-hsa000…	HK1	Homo sapiens (Human)-&&-9606	Gene Symbol-&-1&-HK1	0.44206774	0.22826087	24	4	false	HK1	192.58333333	0	24	0	0.74758065	false	0	HK1	28284	0.09609947
126	taxon:9606	2.81195015	4.15E-6	163930	1902	PDLIM1 interacting kinase 1 like	gene	biological_process-&-1&-GO:0006468-&&-protein phosphorylation|cellular_component-&-1&-GO:0005654-&&-nucleoplasm|molecular_function-&-1&-GO:0004674-&&-protein serine/threonine kinase activity-%%-GO:0005524-&&-ATP binding-%%-GO:0005515-&&-protein binding	G:9606:PDIK1L				PDIK1L	Homo sapiens (Human)-&&-9606	Gene Symbol-&-1&-PDIK1L	0.35562508	0.5	4	4	false	PDIK1L	232.5	0	4	0	0.63760997	false	0	PDIK1L	2982	0.41473214
127	taxon:9606	2.49670088	4.9021E-4	180314	1902	histidine triad nucleotide binding protein 1	gene	biological_process-&-1&-GO:0006355-&&-regulation of transcription, DNA-templated-%%-GO:0050850-&&-positive regulation of calcium-mediated signaling-%%-GO:0009154-&&-purine ribonucleotide catabolic process-%%-GO:0007165-&&-signal transduction-%%-GO:0072332-&&-intrinsic apoptotic signaling pathway by p53 class mediator-%%-GO:0006351-&&-transcription, DNA-templated|cellular_component-&-1&-GO:0005634…	G:9606:HINT1				HINT1	Homo sapiens (Human)-&&-9606	Gene Symbol-&-1&-HINT1	0.40052856	0.16700337	57	4	false	HINT1	71.27272727	0	56	0	0.70065982	false	1	HINT1	106908	0.05354825
128	taxon:9606	2.58944282	1.434E-5	176218	1902	LIM domain binding 1	gene	biological_process-&-1&-GO:0046985-&&-positive regulation of hemoglobin biosynthetic process-%%-GO:0007275-&&-multicellular organism development-%%-GO:0045892-&&-negative regulation of transcription, DNA-templated-%%-GO:0022607-&&-cellular component assembly-%%-GO:0006355-&&-regulation of transcription, DNA-templated-%%-GO:0021702-&&-cerebellar Purkinje cell differentiation-%%-GO:0043549-&&-regul…	G:9606:LDB1			KEGG-&-1&-hsa05202-&&-Transcriptional misregulation in cancer	LDB1	Homo sapiens (Human)-&&-9606	Gene Symbol-&-1&-LDB1	0.38618347	0.16666667	12	4	false	LDB1	142.0	0	12	0	0.68211144	false	0	LDB1	3848	0.12287157
129	taxon:9606	2.50916422	1.4075E-4	180313	1902	human immunodeficiency virus type I enhancer binding protein 1	gene	biological_process-&-1&-GO:0007165-&&-signal transduction-%%-GO:0007275-&&-multicellular organism development-%%-GO:0000122-&&-negative regulation of transcription from RNA polymerase II promoter-%%-GO:0006366-&&-transcription from RNA polymerase II promoter|cellular_component-&-1&-GO:0005634-&&-nucleus-%%-GO:0005654-&&-nucleoplasm-%%-GO:0016604-&&-nuclear body-%%-GO:0005739-&&-mitochondrion|mole…	G:9606:HIVEP1				HIVEP1	Homo sapiens (Human)-&&-9606	Gene Symbol-&-1&-HIVEP1	0.39853908	0.0942029	24	4	false	HIVEP1	108.45833333	0	24	0	0.69816716	false	0	HIVEP1	23472	0.08179129
130	taxon:9606	2.9138563	1.67E-5	163929	1902	BCL2 interacting protein like	gene	biological_process-&-1&-GO:0006915-&&-apoptotic process-%%-GO:0008285-&&-negative regulation of cell proliferation-%%-GO:0040009-&&-regulation of growth rate|cellular_component-&-1&-GO:0005634-&&-nucleus-%%-GO:0005829-&&-cytosol|molecular_function-&-1&-GO:0005515-&&-protein binding-%%-GO:0042802-&&-identical protein binding	G:9606:BNIPL				BNIPL	Homo sapiens (Human)-&&-9606	Gene Symbol-&-1&-BNIPL	0.34318782	0.21428571	10	4	false	BNIPL	63.25	0	9	0	0.61722874	false	1	BNIPL	2298	0.19363497
131	taxon:9606	2.53042522	6.821E-5	176222	1902	nuclear receptor subfamily 1 group I member 2	gene	biological_process-&-1&-GO:0006367-&&-transcription initiation from RNA polymerase II promoter-%%-GO:0006805-&&-xenobiotic metabolic process-%%-GO:0045892-&&-negative regulation of transcription, DNA-templated-%%-GO:0042908-&&-xenobiotic transport-%%-GO:0045893-&&-positive regulation of transcription, DNA-templated-%%-GO:0008202-&&-steroid metabolic process-%%-GO:0007165-&&-signal transduction-%%…	G:9606:NR1I2				NR1I2	Homo sapiens (Human)-&&-9606	Gene Symbol-&-1&-NR1I2	0.3951905	0.20689655	31	4	false	NR1I2	107.79310345	0	30	0	0.69391496	false	1	NR1I2	20274	0.08494334
132	taxon:9606	3.06304985	0.0	176223	1902	aldehyde dehydrogenase 1 family member A2	gene	biological_process-&-1&-GO:0042574-&&-retinal metabolic process-%%-GO:0030902-&&-hindbrain development-%%-GO:0071300-&&-cellular response to retinoic acid-%%-GO:0006776-&&-vitamin A metabolic process-%%-GO:0035115-&&-embryonic forelimb morphogenesis-%%-GO:0042573-&&-retinoic acid metabolic process-%%-GO:0001568-&&-blood vessel development-%%-GO:0009952-&&-anterior/posterior pattern specification-…	G:9606:ALDH1A2			KEGG-&-1&-hsa00830-&&-Retinol metabolism-%%-hsa01100-&&-Metabolic pathways	ALDH1A2	Homo sapiens (Human)-&&-9606	Gene Symbol-&-1&-ALDH1A2	0.326472	1.0	2	5	false	ALDH1A2	87.5	0	2	0	0.58739003	false	0	ALDH1A2	0	0.50578035
133	taxon:9606	2.11400293	5.2272E-4	172127	1902	poly(A) binding protein cytoplasmic 1	gene	biological_process-&-1&-GO:0000289-&&-nuclear-transcribed mRNA poly(A) tail shortening-%%-GO:0045727-&&-positive regulation of translation-%%-GO:0031047-&&-gene silencing by RNA-%%-GO:2000623-&&-negative regulation of nuclear-transcribed mRNA catabolic process, nonsense-mediated decay-%%-GO:1900153-&&-positive regulation of nuclear-transcribed mRNA catabolic process, deadenylation-dependent decay…	G:9606:PABPC1			KEGG-&-1&-hsa03015-&&-mRNA surveillance pathway-%%-hsa03013-&&-RNA transport-%%-hsa03018-&&-RNA degradation	PABPC1	Homo sapiens (Human)-&&-9606	Gene Symbol-&-1&-PABPC1	0.47303624	0.25177305	143	3	false	PABPC1	163.36879433	0	142	0	0.77719941	false	1	PABPC1	232996	0.07177891
134	taxon:9606	2.16239003	8.8004E-4	180317	1902	hypoxia inducible factor 1 alpha subunit	gene	biological_process-&-1&-GO:0032909-&&-regulation of transforming growth factor beta2 production-%%-GO:0001837-&&-epithelial to mesenchymal transition-%%-GO:0007165-&&-signal transduction-%%-GO:0014850-&&-response to muscle activity-%%-GO:0045893-&&-positive regulation of transcription, DNA-templated-%%-GO:0010575-&&-positive regulation of vascular endothelial growth factor production-%%-GO:000175…	G:9606:HIF1A			KEGG-&-1&-hsa04919-&&-Thyroid hormone signaling pathway-%%-hsa05200-&&-Pathways in cancer-%%-hsa05230-&&-Central carbon metabolism in cancer-%%-hsa04137-&&-Mitophagy - animal-%%-hsa05211-&&-Renal cell carcinoma-%%-hsa04066-&&-HIF-1 signaling pathway-%%-hsa05205-&&-Proteoglycans in cancer-%%-hsa04140-&&-Autophagy - animal-%%-hsa05231-&&-Choline metabolism in cancer-%%-hsa05167-&&-Kaposi sarcoma-as…	HIF1A	Homo sapiens (Human)-&&-9606	Gene Symbol-&-1&-HIF1A	0.46245126	0.16299477	104	4	false	HIF1A	127.96153846	0	104	0	0.76752199	false	0	HIF1A	253796	0.05861729
135	taxon:9606	2.33284457	2.5412E-4	172125	1902	ring finger protein 11	gene	biological_process-&-1&-GO:0042787-&&-protein ubiquitination involved in ubiquitin-dependent protein catabolic process-%%-GO:0043161-&&-proteasome-mediated ubiquitin-dependent protein catabolic process-%%-GO:0051865-&&-protein autoubiquitination|cellular_component-&-1&-GO:0005769-&&-early endosome-%%-GO:0070062-&&-extracellular exosome-%%-GO:0005634-&&-nucleus-%%-GO:0055037-&&-recycling endosome-…	G:9606:RNF11				RNF11	Homo sapiens (Human)-&&-9606	Gene Symbol-&-1&-RNF11	0.42866122	0.1397624	56	4	false	RNF11	95.18518519	0	55	0	0.73343109	false	1	RNF11	61984	0.05370579
136	taxon:9606	2.44978006	2.679E-5	163933	1902	exocyst complex component 8	gene	biological_process-&-1&-GO:0016241-&&-regulation of macroautophagy-%%-GO:0051601-&&-exocyst localization-%%-GO:0007032-&&-endosome organization-%%-GO:0015031-&&-protein transport-%%-GO:0022617-&&-extracellular matrix disassembly-%%-GO:0001927-&&-exocyst assembly|cellular_component-&-1&-GO:0005829-&&-cytosol-%%-GO:0030426-&&-growth cone-%%-GO:0005886-&&-plasma membrane-%%-GO:0000145-&&-exocyst-%%-…	G:9606:EXOC8				EXOC8	Homo sapiens (Human)-&&-9606	Gene Symbol-&-1&-EXOC8	0.40819991	0.39166667	16	4	false	EXOC8	141.8125	0	16	0	0.71004399	false	0	EXOC8	5398	0.09362616
137	taxon:9606	2.24963343	6.6654E-4	176227	1902	lysine acetyltransferase 2B	gene	biological_process-&-1&-GO:0007219-&&-Notch signaling pathway-%%-GO:0043970-&&-histone H3-K9 acetylation-%%-GO:0043966-&&-histone H3 acetylation-%%-GO:0045736-&&-negative regulation of cyclin-dependent protein serine/threonine kinase activity-%%-GO:0048511-&&-rhythmic process-%%-GO:0006473-&&-protein acetylation-%%-GO:0045944-&&-positive regulation of transcription from RNA polymerase II promoter…	G:9606:KAT2B			KEGG-&-1&-hsa04919-&&-Thyroid hormone signaling pathway-%%-hsa04330-&&-Notch signaling pathway-%%-hsa05166-&&-Human T-cell leukemia virus 1 infection-%%-hsa05203-&&-Viral carcinogenesis	KAT2B	Homo sapiens (Human)-&&-9606	Gene Symbol-&-1&-KAT2B	0.44451686	0.18450039	126	4	false	KAT2B	113.28225806	0	125	0	0.75007331	false	1	KAT2B	206688	0.05827277
138	taxon:9606	2.62170088	1.2881E-4	180320	1902	neuregulin 1	gene	biological_process-&-1&-GO:0045892-&&-negative regulation of transcription, DNA-templated-%%-GO:0048663-&&-neuron fate commitment-%%-GO:0007399-&&-nervous system development-%%-GO:0021842-&&-chemorepulsion involved in interneuron migration from the subpallium to the cortex-%%-GO:0045944-&&-positive regulation of transcription from RNA polymerase II promoter-%%-GO:0043496-&&-regulation of protein …	G:9606:NRG1			KEGG-&-1&-hsa04012-&&-ErbB signaling pathway-%%-hsa01521-&&-EGFR tyrosine kinase inhibitor resistance	NRG1	Homo sapiens (Human)-&&-9606	Gene Symbol-&-1&-NRG1	0.38143177	0.16666667	13	4	false	NRG1	107.69230769	0	13	0	0.67565982	false	0	NRG1	12784	0.10064163
139	taxon:9606	2.39369501	7.72E-5	172128	1902	adaptor related protein complex 3 mu 1 subunit	gene	biological_process-&-1&-GO:0048490-&&-anterograde synaptic vesicle transport-%%-GO:0008089-&&-anterograde axonal transport-%%-GO:0006622-&&-protein targeting to lysosome|cellular_component-&-1&-GO:0005765-&&-lysosomal membrane-%%-GO:0030131-&&-clathrin adaptor complex-%%-GO:1904115-&&-axon cytoplasm-%%-GO:0030659-&&-cytoplasmic vesicle membrane-%%-GO:0005794-&&-Golgi apparatus-%%-GO:0005764-&&-ly…	G:9606:AP3M1			KEGG-&-1&-hsa04142-&&-Lysosome	AP3M1	Homo sapiens (Human)-&&-9606	Gene Symbol-&-1&-AP3M1	0.41776417	0.25274725	14	4	false	AP3M1	201.71428571	0	14	0	0.721261	false	0	AP3M1	14568	0.12084618
140	taxon:9606	2.89076246	4.93E-6	139367	1902	alpha-crystallin A chain	gene		G:9606:LOC102724652			KEGG-&-1&-hsa04141-&&-Protein processing in endoplasmic reticulum	LOC102724652	Homo sapiens (Human)-&&-9606	Gene Symbol-&-1&-LOC102724652	0.3459295	0.42857143	10	4	false	LOC102724652	60.5	0	9	0	0.62184751	false	1	LOC102724652	1226	0.15755208
141	taxon:9606	2.16019062	8.0313E-4	176234	1902	histone deacetylase 3	gene	biological_process-&-1&-GO:0001934-&&-positive regulation of protein phosphorylation-%%-GO:0032008-&&-positive regulation of TOR signaling-%%-GO:0000122-&&-negative regulation of transcription from RNA polymerase II promoter-%%-GO:0006476-&&-protein deacetylation-%%-GO:0071498-&&-cellular response to fluid shear stress-%%-GO:0045892-&&-negative regulation of transcription, DNA-templated-%%-GO:005…	G:9606:HDAC3			KEGG-&-1&-hsa04919-&&-Thyroid hormone signaling pathway-%%-hsa05034-&&-Alcoholism-%%-hsa05203-&&-Viral carcinogenesis	HDAC3	Homo sapiens (Human)-&&-9606	Gene Symbol-&-1&-HDAC3	0.46292211	0.20359477	138	4	false	HDAC3	123.91176471	0	137	0	0.76796188	false	1	HDAC3	283664	0.05718125
142	taxon:9606	2.27822581	6.5E-5	180331	1902	helicase, lymphoid-specific	gene	biological_process-&-1&-GO:0031508-&&-pericentric heterochromatin assembly-%%-GO:0007275-&&-multicellular organism development-%%-GO:0046651-&&-lymphocyte proliferation-%%-GO:0051301-&&-cell division-%%-GO:0007067-&&-mitotic nuclear division-%%-GO:0006346-&&-methylation-dependent chromatin silencing-%%-GO:0010216-&&-maintenance of DNA methylation-%%-GO:0006351-&&-transcription, DNA-templated|cell…	G:9606:HELLS				HELLS	Homo sapiens (Human)-&&-9606	Gene Symbol-&-1&-HELLS	0.43893805	0.16190476	21	4	false	HELLS	219.52380952	0	21	0	0.74435484	false	0	HELLS	24582	0.11211789
143	taxon:9606	2.64516129	6.113E-5	180328	1902	hexosaminidase subunit beta	gene	biological_process-&-1&-GO:0007040-&&-lysosome organization-%%-GO:0009313-&&-oligosaccharide catabolic process-%%-GO:0043615-&&-astrocyte cell migration-%%-GO:0006874-&&-cellular calcium ion homeostasis-%%-GO:0008049-&&-male courtship behavior-%%-GO:0008360-&&-regulation of cell shape-%%-GO:0008654-&&-phospholipid biosynthetic process-%%-GO:0050885-&&-neuromuscular process controlling balance-%%-…	G:9606:HEXB			KEGG-&-1&-hsa00531-&&-Glycosaminoglycan degradation-%%-hsa00603-&&-Glycosphingolipid biosynthesis - globo and isoglobo series-%%-hsa01100-&&-Metabolic pathways-%%-hsa00511-&&-Other glycan degradation-%%-hsa04142-&&-Lysosome-%%-hsa00520-&&-Amino sugar and nucleotide sugar metabolism-%%-hsa00604-&&-Glycosphingolipid biosynthesis - ganglio series	HEXB	Homo sapiens (Human)-&&-9606	Gene Symbol-&-1&-HEXB	0.37804878	0.11538462	15	4	false	HEXB	106.61538462	0	14	0	0.67096774	false	1	HEXB	8836	0.10832025
144	taxon:9606	2.49486804	1.074E-5	172137	1902	HMG-box transcription factor 1	gene	biological_process-&-1&-GO:0007050-&&-cell cycle arrest-%%-GO:0006355-&&-regulation of transcription, DNA-templated-%%-GO:0016055-&&-Wnt signaling pathway-%%-GO:0006351-&&-transcription, DNA-templated|cellular_component-&-1&-GO:0005654-&&-nucleoplasm-%%-GO:0016607-&&-nuclear speck|molecular_function-&-1&-GO:0003677-&&-DNA binding-%%-GO:0003723-&&-RNA binding-%%-GO:0005515-&&-protein binding	G:9606:HBP1				HBP1	Homo sapiens (Human)-&&-9606	Gene Symbol-&-1&-HBP1	0.4008228	0.26373626	14	4	false	HBP1	195.07142857	0	14	0	0.70102639	false	0	HBP1	4836	0.13988309
145	taxon:9606	2.45197947	8.358E-5	176238	1902	CASP8 and FADD like apoptosis regulator	gene	biological_process-&-1&-GO:0010976-&&-positive regulation of neuron projection development-%%-GO:1902041-&&-regulation of extrinsic apoptotic signaling pathway via death domain receptors-%%-GO:0070374-&&-positive regulation of ERK1 and ERK2 cascade-%%-GO:1901740-&&-negative regulation of myoblast fusion-%%-GO:1903427-&&-negative regulation of reactive oxygen species biosynthetic process-%%-GO:000…	G:9606:CFLAR			KEGG-&-1&-hsa04668-&&-TNF signaling pathway-%%-hsa04210-&&-Apoptosis-%%-hsa04064-&&-NF-kappa B signaling pathway-%%-hsa04140-&&-Autophagy - animal-%%-hsa05160-&&-Hepatitis C-%%-hsa04217-&&-Necroptosis-%%-hsa05142-&&-Chagas disease (American trypanosomiasis)	CFLAR	Homo sapiens (Human)-&&-9606	Gene Symbol-&-1&-CFLAR	0.40783376	0.14864865	39	4	false	CFLAR	102.05405405	0	38	0	0.70960411	false	1	CFLAR	22946	0.06958768
146	taxon:9606	2.13856305	0.00140917	180335	1902	histone deacetylase 2	gene	biological_process-&-1&-GO:0071300-&&-cellular response to retinoic acid-%%-GO:2000757-&&-negative regulation of peptidyl-lysine acetylation-%%-GO:0031000-&&-response to caffeine-%%-GO:0043433-&&-negative regulation of sequence-specific DNA binding transcription factor activity-%%-GO:0032967-&&-positive regulation of collagen biosynthetic process-%%-GO:0061198-&&-fungiform papilla formation-%%-GO…	G:9606:HDAC2			KEGG-&-1&-hsa04919-&&-Thyroid hormone signaling pathway-%%-hsa04330-&&-Notch signaling pathway-%%-hsa05169-&&-Epstein-Barr virus infection-%%-hsa05200-&&-Pathways in cancer-%%-hsa05165-&&-Human papillomavirus infection-%%-hsa05016-&&-Huntington disease-%%-hsa05202-&&-Transcriptional misregulation in cancer-%%-hsa05220-&&-Chronic myeloid leukemia-%%-hsa05034-&&-Alcoholism-%%-hsa04213-&&-Longevity …	HDAC2	Homo sapiens (Human)-&&-9606	Gene Symbol-&-1&-HDAC2	0.4676037	0.17156263	174	4	false	HDAC2	116.13953488	0	173	0	0.77228739	false	1	HDAC2	452686	0.05305598
147	taxon:9606	2.27932551	1.5882E-4	180332	1902	high density lipoprotein binding protein	gene	biological_process-&-1&-GO:0008203-&&-cholesterol metabolic process-%%-GO:0042157-&&-lipoprotein metabolic process-%%-GO:0006869-&&-lipid transport|cellular_component-&-1&-GO:0005886-&&-plasma membrane-%%-GO:0005829-&&-cytosol-%%-GO:0005634-&&-nucleus-%%-GO:0034364-&&-high-density lipoprotein particle|molecular_function-&-1&-GO:0003723-&&-RNA binding-%%-GO:0005515-&&-protein binding-%%-GO:0045296…	G:9606:HDLBP				HDLBP	Homo sapiens (Human)-&&-9606	Gene Symbol-&-1&-HDLBP	0.43872628	0.15555556	36	4	false	HDLBP	155.75	0	36	0	0.7441349	false	0	HDLBP	41222	0.08032336
148	taxon:9606	2.08760997	0.00382637	180336	1902	histone deacetylase 1	gene	biological_process-&-1&-GO:0006346-&&-methylation-dependent chromatin silencing-%%-GO:0045893-&&-positive regulation of transcription, DNA-templated-%%-GO:0006476-&&-protein deacetylation-%%-GO:0061198-&&-fungiform papilla formation-%%-GO:1901796-&&-regulation of signal transduction by p53 class mediator-%%-GO:0045892-&&-negative regulation of transcription, DNA-templated-%%-GO:0090090-&&-negativ…	G:9606:HDAC1			KEGG-&-1&-hsa05169-&&-Epstein-Barr virus infection-%%-hsa05165-&&-Human papillomavirus infection-%%-hsa05220-&&-Chronic myeloid leukemia-%%-hsa04213-&&-Longevity regulating pathway - multiple species-%%-hsa05203-&&-Viral carcinogenesis-%%-hsa04919-&&-Thyroid hormone signaling pathway-%%-hsa04330-&&-Notch signaling pathway-%%-hsa05206-&&-MicroRNAs in cancer-%%-hsa05200-&&-Pathways in cancer-%%-hsa…	HDAC1	Homo sapiens (Human)-&&-9606	Gene Symbol-&-1&-HDAC1	0.47901668	0.12980636	243	4	false	HDAC1	96.09958506	0	242	0	0.78247801	false	1	HDAC1	938452	0.04281588
149	taxon:9606	2.11473607	0.00134022	180337	1902	huntingtin	gene	biological_process-&-1&-GO:0006890-&&-retrograde vesicle-mediated transport, Golgi to ER-%%-GO:0006915-&&-apoptotic process-%%-GO:0031587-&&-positive regulation of inositol 1,4,5-trisphosphate-sensitive calcium-release channel activity-%%-GO:0000132-&&-establishment of mitotic spindle orientation-%%-GO:1905337-&&-positive regulation of aggrephagy-%%-GO:0048513-&&-animal organ development-%%-GO:00…	G:9606:HTT			KEGG-&-1&-hsa05016-&&-Huntington disease	HTT	Homo sapiens (Human)-&&-9606	Gene Symbol-&-1&-HTT	0.47287225	0.10224888	118	4	false	HTT	111.25862069	0	117	0	0.77705279	false	1	HTT	337624	0.04824745
150	taxon:9606	2.81231672	1.0311E-4	176246	1902	neuropilin 1	gene	biological_process-&-1&-GO:0007267-&&-cell-cell signaling-%%-GO:0048010-&&-vascular endothelial growth factor receptor signaling pathway-%%-GO:0061299-&&-retina vasculature morphogenesis in camera-type eye-%%-GO:1902336-&&-positive regulation of retinal ganglion cell axon guidance-%%-GO:1902946-&&-protein localization to early endosome-%%-GO:0060978-&&-angiogenesis involved in coronary vascular m…	G:9606:NRP1			KEGG-&-1&-hsa04360-&&-Axon guidance-%%-hsa05166-&&-Human T-cell leukemia virus 1 infection	NRP1	Homo sapiens (Human)-&&-9606	Gene Symbol-&-1&-NRP1	0.35557873	0.07575758	14	4	false	NRP1	56.75	0	13	0	0.63753666	false	1	NRP1	14166	0.10310219
151	taxon:9606	2.57258065	6.882E-5	168052	1902	mitochondrial E3 ubiquitin protein ligase 1	gene	biological_process-&-1&-GO:0006919-&&-activation of cysteine-type endopeptidase activity involved in apoptotic process-%%-GO:0010821-&&-regulation of mitochondrion organization-%%-GO:0006915-&&-apoptotic process-%%-GO:0045824-&&-negative regulation of innate immune response-%%-GO:0030308-&&-negative regulation of cell growth-%%-GO:0033235-&&-positive regulation of protein sumoylation-%%-GO:190102…	G:9606:MUL1				MUL1	Homo sapiens (Human)-&&-9606	Gene Symbol-&-1&-MUL1	0.38871473	0.1	18	4	false	MUL1	123.4375	0	17	0	0.68548387	false	1	MUL1	13202	0.10514518
152	taxon:9606	2.21077713	3.5418E-4	180346	1902	host cell factor C1	gene	biological_process-&-1&-GO:0006366-&&-transcription from RNA polymerase II promoter-%%-GO:0043982-&&-histone H4-K8 acetylation-%%-GO:0043981-&&-histone H4-K5 acetylation-%%-GO:0007005-&&-mitochondrion organization-%%-GO:0010628-&&-positive regulation of gene expression-%%-GO:0050821-&&-protein stabilization-%%-GO:0006355-&&-regulation of transcription, DNA-templated-%%-GO:0045944-&&-positive regu…	G:9606:HCFC1			KEGG-&-1&-hsa05168-&&-Herpes simplex infection	HCFC1	Homo sapiens (Human)-&&-9606	Gene Symbol-&-1&-HCFC1	0.45232963	0.13672316	62	4	false	HCFC1	138.4	0	61	0	0.75784457	false	1	HCFC1	107892	0.06588889
153	taxon:9606	2.0813783	0.0010304	176248	1902	IQ motif containing GTPase activating protein 1	gene	biological_process-&-1&-GO:0045860-&&-positive regulation of protein kinase activity-%%-GO:1903829-&&-positive regulation of cellular protein localization-%%-GO:0001817-&&-regulation of cytokine production-%%-GO:0036120-&&-cellular response to platelet-derived growth factor stimulus-%%-GO:1904754-&&-positive regulation of vascular associated smooth muscle cell migration-%%-GO:0072015-&&-glomerula…	G:9606:IQGAP1			KEGG-&-1&-hsa04810-&&-Regulation of actin cytoskeleton-%%-hsa05205-&&-Proteoglycans in cancer-%%-hsa04520-&&-Adherens junction	IQGAP1	Homo sapiens (Human)-&&-9606	Gene Symbol-&-1&-IQGAP1	0.48045086	0.1792167	134	4	false	IQGAP1	134.40298507	0	134	0	0.78372434	false	0	IQGAP1	341224	0.05661142
154	taxon:9606	2.67155425	1.702E-5	168056	1902	cysteinyl-tRNA synthetase 2, mitochondrial (putative)	gene	biological_process-&-1&-GO:0006423-&&-cysteinyl-tRNA aminoacylation|cellular_component-&-1&-GO:0005759-&&-mitochondrial matrix-%%-GO:0005737-&&-cytoplasm|molecular_function-&-1&-GO:0004817-&&-cysteine-tRNA ligase activity-%%-GO:0046872-&&-metal ion binding-%%-GO:0005524-&&-ATP binding	G:9606:CARS2			KEGG-&-1&-hsa00970-&&-Aminoacyl-tRNA biosynthesis	CARS2	Homo sapiens (Human)-&&-9606	Gene Symbol-&-1&-CARS2	0.37431394	0.0	3	4	false	CARS2	329.66666667	0	3	0	0.66568915	false	0	CARS2	2082	0.34058722
155	taxon:9606	2.24670088	1.2757E-4	180345	1902	HCK proto-oncogene, Src family tyrosine kinase	gene	biological_process-&-1&-GO:0007169-&&-transmembrane receptor protein tyrosine kinase signaling pathway-%%-GO:0038096-&&-Fc-gamma receptor signaling pathway involved in phagocytosis-%%-GO:0046777-&&-protein autophosphorylation-%%-GO:2000251-&&-positive regulation of actin cytoskeleton reorganization-%%-GO:0050690-&&-regulation of defense response to virus by virus-%%-GO:0030838-&&-positive regulat…	G:9606:HCK			KEGG-&-1&-hsa04666-&&-Fc gamma R-mediated phagocytosis-%%-hsa05167-&&-Kaposi sarcoma-associated herpesvirus infection-%%-hsa04062-&&-Chemokine signaling pathway	HCK	Homo sapiens (Human)-&&-9606	Gene Symbol-&-1&-HCK	0.44509708	0.27510204	52	4	false	HCK	129.42	0	51	0	0.75065982	false	1	HCK	47072	0.06410104
156	taxon:9606	3.10630499	0.0	168061	1902	solute carrier family 52 member 2	gene	biological_process-&-1&-GO:0006771-&&-riboflavin metabolic process-%%-GO:0046718-&&-viral entry into host cell-%%-GO:0032218-&&-riboflavin transport|cellular_component-&-1&-GO:0005886-&&-plasma membrane-%%-GO:0005887-&&-integral component of plasma membrane|molecular_function-&-1&-GO:0001618-&&-virus receptor activity-%%-GO:0032217-&&-riboflavin transporter activity-%%-GO:0005515-&&-protein bindi…	G:9606:SLC52A2				SLC52A2	Homo sapiens (Human)-&&-9606	Gene Symbol-&-1&-SLC52A2	0.32192589	0.0	1	5	false	SLC52A2	258.0	0	1	0	0.578739	false	0	SLC52A2	0	0.0
157	taxon:9606	2.67008798	4.18E-6	180357	1902	hemoglobin subunit beta	gene	biological_process-&-1&-GO:0015671-&&-oxygen transport-%%-GO:0070293-&&-renal absorption-%%-GO:0010942-&&-positive regulation of cell death-%%-GO:0051291-&&-protein heterooligomerization-%%-GO:0042542-&&-response to hydrogen peroxide-%%-GO:0070527-&&-platelet aggregation-%%-GO:0008217-&&-regulation of blood pressure-%%-GO:0015701-&&-bicarbonate transport-%%-GO:0007596-&&-blood coagulation-%%-GO:0…	G:9606:HBB			KEGG-&-1&-hsa05143-&&-African trypanosomiasis-%%-hsa05144-&&-Malaria	HBB	Homo sapiens (Human)-&&-9606	Gene Symbol-&-1&-HBB	0.37451949	0.33333333	8	4	false	HBB	221.83333333	0	7	0	0.6659824	false	1	HBB	1372	0.23131734
158	taxon:9606	2.35923754	2.251E-5	176261	1902	dolichyl-phosphate mannosyltransferase subunit 1, catalytic	gene	biological_process-&-1&-GO:0035269-&&-protein O-linked mannosylation-%%-GO:0035268-&&-protein mannosylation-%%-GO:0019348-&&-dolichol metabolic process-%%-GO:0006506-&&-GPI anchor biosynthetic process-%%-GO:0018279-&&-protein N-linked glycosylation via asparagine|cellular_component-&-1&-GO:0005634-&&-nucleus-%%-GO:0033185-&&-dolichol-phosphate-mannose synthase complex-%%-GO:0005783-&&-endoplasmic…	G:9606:DPM1			KEGG-&-1&-hsa01100-&&-Metabolic pathways-%%-hsa00510-&&-N-Glycan biosynthesis	DPM1	Homo sapiens (Human)-&&-9606	Gene Symbol-&-1&-DPM1	0.42386576	0.20879121	14	4	false	DPM1	272.35714286	0	14	0	0.72815249	false	0	DPM1	9810	0.15445111
159	taxon:9606	2.39846041	9.003E-5	180360	1902	hemoglobin subunit alpha 2	gene	biological_process-&-1&-GO:0015671-&&-oxygen transport-%%-GO:0042744-&&-hydrogen peroxide catabolic process-%%-GO:0010942-&&-positive regulation of cell death-%%-GO:0051291-&&-protein heterooligomerization-%%-GO:0042542-&&-response to hydrogen peroxide-%%-GO:0015701-&&-bicarbonate transport-%%-GO:0098869-&&-cellular oxidant detoxification-%%-GO:0006898-&&-receptor-mediated endocytosis|cellular_co…	G:9606:HBA2			KEGG-&-1&-hsa05143-&&-African trypanosomiasis-%%-hsa05144-&&-Malaria	HBA2	Homo sapiens (Human)-&&-9606	Gene Symbol-&-1&-HBA2	0.41693413	0.17786561	25	4	false	HBA2	171.17391304	0	24	0	0.72030792	false	1	HBA2	26692	0.10520831
160	taxon:9606	2.39846041	9.003E-5	180361	1902	hemoglobin subunit alpha 1	gene	biological_process-&-1&-GO:0015671-&&-oxygen transport-%%-GO:0042744-&&-hydrogen peroxide catabolic process-%%-GO:0010942-&&-positive regulation of cell death-%%-GO:0051291-&&-protein heterooligomerization-%%-GO:0042542-&&-response to hydrogen peroxide-%%-GO:0015701-&&-bicarbonate transport-%%-GO:0098869-&&-cellular oxidant detoxification-%%-GO:0006898-&&-receptor-mediated endocytosis|cellular_co…	G:9606:HBA1			KEGG-&-1&-hsa05143-&&-African trypanosomiasis-%%-hsa05144-&&-Malaria	HBA1	Homo sapiens (Human)-&&-9606	Gene Symbol-&-1&-HBA1	0.41693413	0.17786561	25	4	false	HBA1	171.17391304	0	24	0	0.72030792	false	1	HBA1	26692	0.10520831
161	taxon:9606	2.45857771	1.1635E-4	176270	1902	succinate-CoA ligase ADP-forming beta subunit	gene	biological_process-&-1&-GO:0006099-&&-tricarboxylic acid cycle-%%-GO:0006105-&&-succinate metabolic process-%%-GO:0006104-&&-succinyl-CoA metabolic process-%%-GO:0006781-&&-succinyl-CoA pathway|cellular_component-&-1&-GO:0070062-&&-extracellular exosome-%%-GO:0005759-&&-mitochondrial matrix-%%-GO:0043209-&&-myelin sheath-%%-GO:0005739-&&-mitochondrion|molecular_function-&-1&-GO:0005524-&&-ATP bin…	G:9606:SUCLA2			KEGG-&-1&-hsa00020-&&-Citrate cycle (TCA cycle)-%%-hsa01200-&&-Carbon metabolism-%%-hsa01100-&&-Metabolic pathways-%%-hsa00640-&&-Propanoate metabolism	SUCLA2	Homo sapiens (Human)-&&-9606	Gene Symbol-&-1&-SUCLA2	0.40673923	0.07692308	14	4	false	SUCLA2	161.28571429	0	14	0	0.70828446	false	0	SUCLA2	21140	0.10819892
162	taxon:9606	2.31634897	6.714E-5	176268	1902	tripartite motif containing 24	gene	biological_process-&-1&-GO:0008285-&&-negative regulation of cell proliferation-%%-GO:0006366-&&-transcription from RNA polymerase II promoter-%%-GO:0055074-&&-calcium ion homeostasis-%%-GO:0046777-&&-protein autophosphorylation-%%-GO:0042981-&&-regulation of apoptotic process-%%-GO:0070562-&&-regulation of vitamin D receptor signaling pathway-%%-GO:1901796-&&-regulation of signal transduction by…	G:9606:TRIM24				TRIM24	Homo sapiens (Human)-&&-9606	Gene Symbol-&-1&-TRIM24	0.43171388	0.31516422	56	4	false	TRIM24	176.25925926	0	55	0	0.73673021	false	1	TRIM24	39550	0.09600178
163	taxon:9606	2.1568915	3.0923E-4	180368	1902	hydroxyacyl-CoA dehydrogenase/3-ketoacyl-CoA thiolase/enoyl-CoA hydratase (trifunctional protein), beta subunit	gene	biological_process-&-1&-GO:0035965-&&-cardiolipin acyl-chain remodeling-%%-GO:0006635-&&-fatty acid beta-oxidation|cellular_component-&-1&-GO:0005739-&&-mitochondrion-%%-GO:0070062-&&-extracellular exosome-%%-GO:0042645-&&-mitochondrial nucleoid-%%-GO:0005783-&&-endoplasmic reticulum-%%-GO:0005741-&&-mitochondrial outer membrane-%%-GO:0005740-&&-mitochondrial envelope-%%-GO:0005743-&&-mitochondri…	G:9606:HADHB			KEGG-&-1&-hsa00071-&&-Fatty acid degradation-%%-hsa01100-&&-Metabolic pathways-%%-hsa01212-&&-Fatty acid metabolism-%%-hsa00062-&&-Fatty acid elongation-%%-hsa00280-&&-Valine, leucine and isoleucine degradation	HADHB	Homo sapiens (Human)-&&-9606	Gene Symbol-&-1&-HADHB	0.46363018	0.16767677	45	4	false	HADHB	188.26666667	0	45	0	0.7686217	false	0	HADHB	97176	0.08324733
164	taxon:9606	2.3797654	1.1603E-4	176278	1902	TNF receptor superfamily member 10b	gene	biological_process-&-1&-GO:0032496-&&-response to lipopolysaccharide-%%-GO:0070059-&&-intrinsic apoptotic signaling pathway in response to endoplasmic reticulum stress-%%-GO:1902041-&&-regulation of extrinsic apoptotic signaling pathway via death domain receptors-%%-GO:0050900-&&-leukocyte migration-%%-GO:0006919-&&-activation of cysteine-type endopeptidase activity involved in apoptotic process-…	G:9606:TNFRSF10B			KEGG-&-1&-hsa04210-&&-Apoptosis-%%-hsa04060-&&-Cytokine-cytokine receptor interaction-%%-hsa05162-&&-Measles-%%-hsa04115-&&-p53 signaling pathway-%%-hsa04217-&&-Necroptosis-%%-hsa04650-&&-Natural killer cell mediated cytotoxicity-%%-hsa05164-&&-Influenza A	TNFRSF10B	Homo sapiens (Human)-&&-9606	Gene Symbol-&-1&-TNFRSF10B	0.42020949	0.25396825	28	4	false	TNFRSF10B	115.57142857	0	28	0	0.72404692	false	0	TNFRSF10B	30336	0.06893539
165	taxon:9606	2.32954545	2.2428E-4	180375	1902	H3 histone family member 3B	gene	biological_process-&-1&-GO:0006997-&&-nucleus organization-%%-GO:0006334-&&-nucleosome assembly-%%-GO:0042692-&&-muscle cell differentiation-%%-GO:0006336-&&-DNA replication-independent nucleosome assembly-%%-GO:0031047-&&-gene silencing by RNA-%%-GO:0031508-&&-pericentric heterochromatin assembly-%%-GO:0035264-&&-multicellular organism growth-%%-GO:1902340-&&-negative regulation of chromosome co…	G:9606:H3F3B			KEGG-&-1&-hsa05202-&&-Transcriptional misregulation in cancer-%%-hsa05034-&&-Alcoholism-%%-hsa05322-&&-Systemic lupus erythematosus	H3F3B	Homo sapiens (Human)-&&-9606	Gene Symbol-&-1&-H3F3B	0.42926829	0.20576577	75	4	false	H3F3B	126.85333333	0	75	0	0.73409091	false	0	H3F3B	103304	0.0716055
166	taxon:9606	2.16678886	7.3245E-4	180372	1902	hydroxysteroid 17-beta dehydrogenase 10	gene	biological_process-&-1&-GO:0009083-&&-branched-chain amino acid catabolic process-%%-GO:0070901-&&-mitochondrial tRNA methylation-%%-GO:0006629-&&-lipid metabolic process-%%-GO:0055114-&&-oxidation-reduction process-%%-GO:0090646-&&-mitochondrial tRNA processing|cellular_component-&-1&-GO:0005737-&&-cytoplasm-%%-GO:0005739-&&-mitochondrion-%%-GO:0005759-&&-mitochondrial matrix-%%-GO:0005886-&&-pl…	G:9606:HSD17B10			KEGG-&-1&-hsa01100-&&-Metabolic pathways-%%-hsa05010-&&-Alzheimer disease-%%-hsa00280-&&-Valine, leucine and isoleucine degradation	HSD17B10	Homo sapiens (Human)-&&-9606	Gene Symbol-&-1&-HSD17B10	0.46151243	0.18018018	77	4	false	HSD17B10	142.94666667	0	76	0	0.76664223	false	1	HSD17B10	185676	0.06491069
167	taxon:9606	2.3148827	2.8849E-4	180378	1902	histone cluster 1 H2B family member d	gene	biological_process-&-1&-GO:0006334-&&-nucleosome assembly-%%-GO:0016567-&&-protein ubiquitination|cellular_component-&-1&-GO:0005634-&&-nucleus-%%-GO:0070062-&&-extracellular exosome-%%-GO:0000786-&&-nucleosome-%%-GO:0005829-&&-cytosol-%%-GO:0005654-&&-nucleoplasm|molecular_function-&-1&-GO:0003674-&&-molecular_function-%%-GO:0046982-&&-protein heterodimerization activity-%%-GO:0003677-&&-DNA bin…	G:9606:HIST1H2BD			KEGG-&-1&-hsa05034-&&-Alcoholism-%%-hsa05203-&&-Viral carcinogenesis-%%-hsa05322-&&-Systemic lupus erythematosus	HIST1H2BD	Homo sapiens (Human)-&&-9606	Gene Symbol-&-1&-HIST1H2BD	0.43198733	0.06150794	64	4	false	HIST1H2BD	112.90625	0	64	0	0.73702346	false	0	HIST1H2BD	139940	0.06249134
168	taxon:9606	2.66642229	2.882E-5	176280	1902	TNF receptor superfamily member 10d	gene	biological_process-&-1&-GO:0006954-&&-inflammatory response-%%-GO:0032496-&&-response to lipopolysaccharide-%%-GO:0050900-&&-leukocyte migration-%%-GO:0097190-&&-apoptotic signaling pathway-%%-GO:0042981-&&-regulation of apoptotic process-%%-GO:0006955-&&-immune response-%%-GO:0007275-&&-multicellular organism development-%%-GO:0033209-&&-tumor necrosis factor-mediated signaling pathway-%%-GO:000…	G:9606:TNFRSF10D			KEGG-&-1&-hsa04060-&&-Cytokine-cytokine receptor interaction	TNFRSF10D	Homo sapiens (Human)-&&-9606	Gene Symbol-&-1&-TNFRSF10D	0.37503437	0.03174603	30	4	false	TNFRSF10D	68.21428571	0	29	0	0.66671554	false	1	TNFRSF10D	7878	0.07536589
169	taxon:9606	2.32954545	2.2428E-4	180376	1902	H3 histone family member 3A	gene	biological_process-&-1&-GO:0006997-&&-nucleus organization-%%-GO:0006334-&&-nucleosome assembly-%%-GO:0042692-&&-muscle cell differentiation-%%-GO:0006336-&&-DNA replication-independent nucleosome assembly-%%-GO:0031047-&&-gene silencing by RNA-%%-GO:0031508-&&-pericentric heterochromatin assembly-%%-GO:0035264-&&-multicellular organism growth-%%-GO:1902340-&&-negative regulation of chromosome co…	G:9606:H3F3A			KEGG-&-1&-hsa05202-&&-Transcriptional misregulation in cancer-%%-hsa05034-&&-Alcoholism-%%-hsa05322-&&-Systemic lupus erythematosus	H3F3A	Homo sapiens (Human)-&&-9606	Gene Symbol-&-1&-H3F3A	0.42926829	0.20576577	75	4	false	H3F3A	126.85333333	0	75	0	0.73409091	false	0	H3F3A	103304	0.0716055
170	taxon:9606	2.76796188	1.0E-6	176286	1902	regulator of G-protein signaling 11	gene	biological_process-&-1&-GO:0035556-&&-intracellular signal transduction-%%-GO:0008277-&&-regulation of G-protein coupled receptor protein signaling pathway-%%-GO:0009968-&&-negative regulation of signal transduction-%%-GO:0007186-&&-G-protein coupled receptor signaling pathway-%%-GO:0043547-&&-positive regulation of GTPase activity|cellular_component-&-1&-GO:0005834-&&-heterotrimeric G-protein co…	G:9606:RGS11				RGS11	Homo sapiens (Human)-&&-9606	Gene Symbol-&-1&-RGS11	0.36127665	0.5	4	4	false	RGS11	269.25	0	4	0	0.64640762	false	0	RGS11	1104	0.39734121
171	taxon:9606	2.07148094	0.00105844	180380	1902	H2A histone family member X	gene	biological_process-&-1&-GO:0071480-&&-cellular response to gamma radiation-%%-GO:0006342-&&-chromatin silencing-%%-GO:0021987-&&-cerebral cortex development-%%-GO:0010212-&&-response to ionizing radiation-%%-GO:0006334-&&-nucleosome assembly-%%-GO:0006303-&&-double-strand break repair via nonhomologous end joining-%%-GO:0045739-&&-positive regulation of DNA repair-%%-GO:0090398-&&-cellular senesc…	G:9606:H2AFX			KEGG-&-1&-hsa05034-&&-Alcoholism-%%-hsa04217-&&-Necroptosis-%%-hsa05322-&&-Systemic lupus erythematosus	H2AFX	Homo sapiens (Human)-&&-9606	Gene Symbol-&-1&-H2AFX	0.48274642	0.15796622	156	4	false	H2AFX	130.64935065	0	155	0	0.78570381	false	1	H2AFX	359172	0.05484587
172	taxon:9606	2.83907625	2.7E-7	176285	1902	regulator of G-protein signaling 9	gene	biological_process-&-1&-GO:0035556-&&-intracellular signal transduction-%%-GO:0008277-&&-regulation of G-protein coupled receptor protein signaling pathway-%%-GO:0006457-&&-protein folding-%%-GO:0007212-&&-dopamine receptor signaling pathway-%%-GO:0009968-&&-negative regulation of signal transduction-%%-GO:0007399-&&-nervous system development-%%-GO:0043627-&&-response to estrogen-%%-GO:0043547-&…	G:9606:RGS9			KEGG-&-1&-hsa04744-&&-Phototransduction-%%-hsa05030-&&-Cocaine addiction	RGS9	Homo sapiens (Human)-&&-9606	Gene Symbol-&-1&-RGS9	0.35222724	0.0	2	4	false	RGS9	283.0	0	2	0	0.63218475	false	0	RGS9	346	0.53510436
173	taxon:9606	2.28922287	2.895E-4	180387	1902	histone cluster 1 H1 family member c	gene	biological_process-&-1&-GO:0016584-&&-nucleosome positioning-%%-GO:0098532-&&-histone H3-K27 trimethylation-%%-GO:0000122-&&-negative regulation of transcription from RNA polymerase II promoter-%%-GO:0006334-&&-nucleosome assembly-%%-GO:0080182-&&-histone H3-K4 trimethylation|cellular_component-&-1&-GO:0005634-&&-nucleus-%%-GO:0035327-&&-transcriptionally active chromatin-%%-GO:0000786-&&-nucleos…	G:9606:HIST1H1C				HIST1H1C	Homo sapiens (Human)-&&-9606	Gene Symbol-&-1&-HIST1H1C	0.43682946	0.28311688	56	4	false	HIST1H1C	199.17857143	0	56	0	0.74215543	false	0	HIST1H1C	87964	0.10531087
174	taxon:9606	2.70674487	1.782E-5	176293	1902	multiple PDZ domain crumbs cell polarity complex component	gene	biological_process-&-1&-GO:0007155-&&-cell adhesion-%%-GO:0016032-&&-viral process|cellular_component-&-1&-GO:0043220-&&-Schmidt-Lanterman incisure-%%-GO:0005737-&&-cytoplasm-%%-GO:0030425-&&-dendrite-%%-GO:0016327-&&-apicolateral plasma membrane-%%-GO:0014069-&&-postsynaptic density-%%-GO:0045211-&&-postsynaptic membrane-%%-GO:0016324-&&-apical plasma membrane-%%-GO:0005923-&&-bicellular tight j…	G:9606:MPDZ			KEGG-&-1&-hsa04530-&&-Tight junction	MPDZ	Homo sapiens (Human)-&&-9606	Gene Symbol-&-1&-MPDZ	0.36944745	0.04444444	12	4	false	MPDZ	113.1	0	11	0	0.65865103	false	1	MPDZ	4208	0.13477218
175	taxon:9606	2.43731672	6.43E-6	168113	1902	PAXIP1 associated glutamate rich protein 1	gene	biological_process-&-1&-GO:1902808-&&-positive regulation of cell cycle G1/S phase transition-%%-GO:0045944-&&-positive regulation of transcription from RNA polymerase II promoter-%%-GO:0006310-&&-DNA recombination-%%-GO:0006281-&&-DNA repair-%%-GO:0033148-&&-positive regulation of intracellular estrogen receptor signaling pathway-%%-GO:0006351-&&-transcription, DNA-templated|cellular_component-&…	G:9606:PAGR1				PAGR1	Homo sapiens (Human)-&&-9606	Gene Symbol-&-1&-PAGR1	0.41028726	0.63636364	11	4	false	PAGR1	256.18181818	0	11	0	0.71253666	false	0	PAGR1	3138	0.16474715
176	taxon:9606	2.47543988	4.006E-5	176311	1902	BRCA1 associated protein 1	gene	biological_process-&-1&-GO:0008285-&&-negative regulation of cell proliferation-%%-GO:0016579-&&-protein deubiquitination-%%-GO:1903955-&&-positive regulation of protein targeting to mitochondrion-%%-GO:0061519-&&-macrophage homeostasis-%%-GO:0051726-&&-regulation of cell cycle-%%-GO:0006464-&&-cellular protein modification process-%%-GO:0035522-&&-monoubiquitinated histone H2A deubiquitination-%…	G:9606:BAP1				BAP1	Homo sapiens (Human)-&&-9606	Gene Symbol-&-1&-BAP1	0.40396861	0.16666667	24	4	false	BAP1	124.33333333	0	24	0	0.70491202	false	0	BAP1	11618	0.08722222
177	taxon:9606	2.54765396	2.483E-5	159924	1902	centromere protein S	gene	biological_process-&-1&-GO:0006312-&&-mitotic recombination-%%-GO:0031297-&&-replication fork processing-%%-GO:0031398-&&-positive regulation of protein ubiquitination-%%-GO:0051382-&&-kinetochore assembly-%%-GO:0006281-&&-DNA repair-%%-GO:0051301-&&-cell division-%%-GO:0006974-&&-cellular response to DNA damage stimulus-%%-GO:0007067-&&-mitotic nuclear division-%%-GO:0000712-&&-resolution of mei…	G:9606:CENPS			KEGG-&-1&-hsa03460-&&-Fanconi anemia pathway	CENPS	Homo sapiens (Human)-&&-9606	Gene Symbol-&-1&-CENPS	0.39251799	0.32142857	8	4	false	CENPS	233.125	0	8	0	0.69046921	false	0	CENPS	5570	0.18448139
178	taxon:9606	2.93585044	5.269E-5	164027	1902	coiled-coil domain containing 155	gene	biological_process-&-1&-GO:0051225-&&-spindle assembly-%%-GO:0048477-&&-oogenesis-%%-GO:0007283-&&-spermatogenesis-%%-GO:0090220-&&-chromosome localization to nuclear envelope involved in homologous chromosome segregation-%%-GO:0034397-&&-telomere localization-%%-GO:0000724-&&-double-strand break repair via homologous recombination-%%-GO:0007129-&&-synapsis-%%-GO:0051653-&&-spindle localization-%…	G:9606:CCDC155				CCDC155	Homo sapiens (Human)-&&-9606	Gene Symbol-&-1&-CCDC155	0.34061681	0.0	9	5	false	CCDC155	33.0	0	9	0	0.61282991	false	0	CCDC155	5870	0.11510791
179	taxon:9606	2.33467742	1.6925E-4	176313	1902	axin 1	gene	biological_process-&-1&-GO:0001934-&&-positive regulation of protein phosphorylation-%%-GO:0033138-&&-positive regulation of peptidyl-serine phosphorylation-%%-GO:0060272-&&-embryonic skeletal joint morphogenesis-%%-GO:0006915-&&-apoptotic process-%%-GO:0021881-&&-Wnt-activated signaling pathway involved in forebrain neuron fate commitment-%%-GO:0045732-&&-positive regulation of protein catabolic…	G:9606:AXIN1			KEGG-&-1&-hsa05225-&&-Hepatocellular carcinoma-%%-hsa05210-&&-Colorectal cancer-%%-hsa05224-&&-Breast cancer-%%-hsa04934-&&-Cushing syndrome-%%-hsa05213-&&-Endometrial cancer-%%-hsa05200-&&-Pathways in cancer-%%-hsa05165-&&-Human papillomavirus infection-%%-hsa04310-&&-Wnt signaling pathway-%%-hsa04390-&&-Hippo signaling pathway-%%-hsa04550-&&-Signaling pathways regulating pluripotency of stem ce…	AXIN1	Homo sapiens (Human)-&&-9606	Gene Symbol-&-1&-AXIN1	0.4283247	0.16214178	54	4	false	AXIN1	113.42307692	0	53	0	0.73306452	false	1	AXIN1	49686	0.06390033
180	taxon:9606	2.75879765	1.771E-5	168126	1902	BCL2 like 14	gene	biological_process-&-1&-GO:0006915-&&-apoptotic process-%%-GO:0042981-&&-regulation of apoptotic process|cellular_component-&-1&-GO:0005829-&&-cytosol-%%-GO:0012505-&&-endomembrane system-%%-GO:0016020-&&-membrane-%%-GO:0043229-&&-intracellular organelle|molecular_function-&-1&-GO:0019901-&&-protein kinase binding-%%-GO:0005515-&&-protein binding	G:9606:BCL2L14				BCL2L14	Homo sapiens (Human)-&&-9606	Gene Symbol-&-1&-BCL2L14	0.36247675	0.14285714	8	4	false	BCL2L14	117.25	0	8	0	0.64824047	false	0	BCL2L14	2730	0.16708274
181	taxon:9606	2.23093842	1.4215E-4	176318	1902	phosphatidylinositol binding clathrin assembly protein	gene	biological_process-&-1&-GO:0061024-&&-membrane organization-%%-GO:0045893-&&-positive regulation of transcription, DNA-templated-%%-GO:1901216-&&-positive regulation of neuron death-%%-GO:1902004-&&-positive regulation of beta-amyloid formation-%%-GO:0048813-&&-dendrite morphogenesis-%%-GO:1902963-&&-negative regulation of metalloendopeptidase activity involved in amyloid precursor protein catabo…	G:9606:PICALM				PICALM	Homo sapiens (Human)-&&-9606	Gene Symbol-&-1&-PICALM	0.44824187	0.23894558	49	4	false	PICALM	161.32653061	0	49	0	0.75381232	false	0	PICALM	47352	0.07860922
182	taxon:9606	2.37206745	3.2561E-4	176319	1902	transformation/transcription domain associated protein	gene	biological_process-&-1&-GO:0016579-&&-protein deubiquitination-%%-GO:0043968-&&-histone H2A acetylation-%%-GO:0006355-&&-regulation of transcription, DNA-templated-%%-GO:0016573-&&-histone acetylation-%%-GO:0016578-&&-histone deubiquitination-%%-GO:0016310-&&-phosphorylation-%%-GO:0043967-&&-histone H4 acetylation-%%-GO:0006351-&&-transcription, DNA-templated-%%-GO:1904837-&&-beta-catenin-TCF com…	G:9606:TRRAP			KEGG-&-1&-hsa05166-&&-Human T-cell leukemia virus 1 infection	TRRAP	Homo sapiens (Human)-&&-9606	Gene Symbol-&-1&-TRRAP	0.42157317	0.20656028	48	4	false	TRRAP	119.0	0	48	0	0.72558651	false	0	TRRAP	71726	0.07082093
183	taxon:9606	3.73533724	0.0	176322	1902	collagen like tail subunit of asymmetric acetylcholinesterase	gene	biological_process-&-1&-GO:0008582-&&-regulation of synaptic growth at neuromuscular junction-%%-GO:0090150-&&-establishment of protein localization to membrane-%%-GO:0001507-&&-acetylcholine catabolic process in synaptic cleft-%%-GO:0071340-&&-skeletal muscle acetylcholine-gated channel clustering-%%-GO:0008105-&&-asymmetric protein localization|cellular_component-&-1&-GO:0030054-&&-cell junctio…	G:9606:COLQ				COLQ	Homo sapiens (Human)-&&-9606	Gene Symbol-&-1&-COLQ	0.26771344	0.0	1	5	false	COLQ	11.0	0	1	0	0.45293255	false	0	COLQ	0	0.0
184	taxon:9606	2.12646628	4.6219E-4	176320	1902	histone cluster 1 H4 family member i	gene	biological_process-&-1&-GO:0006334-&&-nucleosome assembly-%%-GO:0006352-&&-DNA-templated transcription, initiation-%%-GO:0006335-&&-DNA replication-dependent nucleosome assembly-%%-GO:0032200-&&-telomere organization-%%-GO:0006336-&&-DNA replication-independent nucleosome assembly-%%-GO:0031047-&&-gene silencing by RNA-%%-GO:0000183-&&-chromatin silencing at rDNA-%%-GO:0016233-&&-telomere capping…	G:9606:HIST1H4I			KEGG-&-1&-hsa05034-&&-Alcoholism-%%-hsa05203-&&-Viral carcinogenesis-%%-hsa05322-&&-Systemic lupus erythematosus	HIST1H4I	Homo sapiens (Human)-&&-9606	Gene Symbol-&-1&-HIST1H4I	0.47026375	0.18430072	135	4	false	HIST1H4I	154.42222222	0	135	0	0.77470674	false	0	HIST1H4I	379624	0.0686321
185	taxon:9606	2.17082111	8.65E-4	176324	1902	histone cluster 3 H3	gene	biological_process-&-1&-GO:0016233-&&-telomere capping-%%-GO:0006303-&&-double-strand break repair via nonhomologous end joining-%%-GO:0006334-&&-nucleosome assembly-%%-GO:0051290-&&-protein heterotetramerization-%%-GO:0032460-&&-negative regulation of protein oligomerization|cellular_component-&-1&-GO:0005634-&&-nucleus-%%-GO:0000786-&&-nucleosome-%%-GO:0000788-&&-nuclear nucleosome-%%-GO:007006…	G:9606:HIST3H3			KEGG-&-1&-hsa05202-&&-Transcriptional misregulation in cancer-%%-hsa05034-&&-Alcoholism-%%-hsa05322-&&-Systemic lupus erythematosus	HIST3H3	Homo sapiens (Human)-&&-9606	Gene Symbol-&-1&-HIST3H3	0.46065518	0.18412698	128	4	false	HIST3H3	112.23809524	0	127	0	0.76583578	false	1	HIST3H3	290060	0.05224868
186	taxon:9606	2.40359238	3.051E-5	176325	1902	AT-rich interaction domain 1A	gene	biological_process-&-1&-GO:0043044-&&-ATP-dependent chromatin remodeling-%%-GO:0019827-&&-stem cell population maintenance-%%-GO:0003408-&&-optic cup formation involved in camera-type eye development-%%-GO:0045893-&&-positive regulation of transcription, DNA-templated-%%-GO:0006344-&&-maintenance of chromatin silencing-%%-GO:0000122-&&-negative regulation of transcription from RNA polymerase II p…	G:9606:ARID1A			KEGG-&-1&-hsa05225-&&-Hepatocellular carcinoma-%%-hsa04714-&&-Thermogenesis	ARID1A	Homo sapiens (Human)-&&-9606	Gene Symbol-&-1&-ARID1A	0.41604392	0.34022989	30	4	false	ARID1A	162.5	0	30	0	0.71928152	false	0	ARID1A	13672	0.10093168
187	taxon:9606	2.69758065	6.72E-6	172234	1902	cyclin and CBS domain divalent metal cation transport mediator 3	gene	biological_process-&-1&-GO:0006811-&&-ion transport|cellular_component-&-1&-GO:0016021-&&-integral component of membrane-%%-GO:0005886-&&-plasma membrane-%%-GO:0016020-&&-membrane|molecular_function-&-1&-GO:0005515-&&-protein binding	G:9606:CNNM3				CNNM3	Homo sapiens (Human)-&&-9606	Gene Symbol-&-1&-CNNM3	0.37070254	0.14285714	7	4	false	CNNM3	167.42857143	0	7	0	0.66048387	false	0	CNNM3	3074	0.1937355
188	taxon:9606	2.35960411	1.1029E-4	176336	1902	N(alpha)-acetyltransferase 10, NatA catalytic subunit	gene	biological_process-&-1&-GO:0006323-&&-DNA packaging-%%-GO:0018002-&&-N-terminal peptidyl-glutamic acid acetylation-%%-GO:0017198-&&-N-terminal peptidyl-serine acetylation-%%-GO:0006474-&&-N-terminal protein amino acid acetylation-%%-GO:0006475-&&-internal protein amino acid acetylation-%%-GO:0006473-&&-protein acetylation|cellular_component-&-1&-GO:0005737-&&-cytoplasm-%%-GO:0005829-&&-cytosol-%%…	G:9606:NAA10				NAA10	Homo sapiens (Human)-&&-9606	Gene Symbol-&-1&-NAA10	0.42379991	0.08695652	26	4	false	NAA10	138.25	0	25	0	0.72807918	false	1	NAA10	27400	0.0796307
189	taxon:9606	2.28702346	4.863E-5	176347	1902	RNA binding motif protein 10	gene	biological_process-&-1&-GO:0000381-&&-regulation of alternative mRNA splicing, via spliceosome-%%-GO:0008380-&&-RNA splicing-%%-GO:0042981-&&-regulation of apoptotic process-%%-GO:0006397-&&-mRNA processing-%%-GO:0008150-&&-biological_process|cellular_component-&-1&-GO:0005634-&&-nucleus-%%-GO:0016607-&&-nuclear speck|molecular_function-&-1&-GO:0000166-&&-nucleotide binding-%%-GO:0003723-&&-RNA b…	G:9606:RBM10				RBM10	Homo sapiens (Human)-&&-9606	Gene Symbol-&-1&-RBM10	0.43724956	0.2959596	47	4	false	RBM10	197.24444444	0	46	0	0.74259531	false	1	RBM10	27850	0.10299971
190	taxon:9606	2.67778592	8.2E-7	180440	1902	glycoprotein M6B	gene	biological_process-&-1&-GO:0085029-&&-extracellular matrix assembly-%%-GO:0007399-&&-nervous system development-%%-GO:0015031-&&-protein transport-%%-GO:2000009-&&-negative regulation of protein localization to cell surface-%%-GO:0032956-&&-regulation of actin cytoskeleton organization-%%-GO:0030501-&&-positive regulation of bone mineralization-%%-GO:0001503-&&-ossification-%%-GO:0030154-&&-cell …	G:9606:GPM6B				GPM6B	Homo sapiens (Human)-&&-9606	Gene Symbol-&-1&-GPM6B	0.37344285	0.0	2	4	false	GPM6B	494.0	0	2	0	0.66444282	false	0	GPM6B	384	0.51623037
191	taxon:9606	2.18145161	2.0944E-4	176345	1902	structural maintenance of chromosomes 1A	gene	biological_process-&-1&-GO:0019827-&&-stem cell population maintenance-%%-GO:0007126-&&-meiotic nuclear division-%%-GO:0009314-&&-response to radiation-%%-GO:0051301-&&-cell division-%%-GO:0000070-&&-mitotic sister chromatid segregation-%%-GO:0007064-&&-mitotic sister chromatid cohesion-%%-GO:0032876-&&-negative regulation of DNA endoreduplication-%%-GO:0007062-&&-sister chromatid cohesion-%%-GO:…	G:9606:SMC1A			KEGG-&-1&-hsa04110-&&-Cell cycle-%%-hsa04114-&&-Oocyte meiosis	SMC1A	Homo sapiens (Human)-&&-9606	Gene Symbol-&-1&-SMC1A	0.45841035	0.22788462	67	4	false	SMC1A	187.70769231	0	66	0	0.76370968	false	1	SMC1A	97496	0.08586811
192	taxon:9606	2.74780059	1.511E-5	172255	1902	family with sequence similarity 162 member A	gene	biological_process-&-1&-GO:0006919-&&-activation of cysteine-type endopeptidase activity involved in apoptotic process-%%-GO:0043065-&&-positive regulation of apoptotic process-%%-GO:0090200-&&-positive regulation of release of cytochrome c from mitochondria-%%-GO:0051402-&&-neuron apoptotic process-%%-GO:0071456-&&-cellular response to hypoxia|cellular_component-&-1&-GO:0016021-&&-integral compo…	G:9606:FAM162A				FAM162A	Homo sapiens (Human)-&&-9606	Gene Symbol-&-1&-FAM162A	0.36392743	0.10714286	8	4	false	FAM162A	140.75	0	8	0	0.65043988	false	0	FAM162A	3766	0.19362069
193	taxon:9606	2.17008798	4.1336E-4	176348	1902	ubiquitin specific peptidase 9, X-linked	gene	biological_process-&-1&-GO:0016579-&&-protein deubiquitination-%%-GO:0048675-&&-axon extension-%%-GO:0007292-&&-female gamete generation-%%-GO:0007059-&&-chromosome segregation-%%-GO:0001764-&&-neuron migration-%%-GO:0051301-&&-cell division-%%-GO:0000122-&&-negative regulation of transcription from RNA polymerase II promoter-%%-GO:0016567-&&-protein ubiquitination-%%-GO:0007067-&&-mitotic nuclea…	G:9606:USP9X				USP9X	Homo sapiens (Human)-&&-9606	Gene Symbol-&-1&-USP9X	0.46081081	0.13161465	67	4	false	USP9X	144.47761194	0	67	0	0.7659824	false	0	USP9X	143770	0.06555246
194	taxon:9606	2.31964809	2.6671E-4	176349	1902	ubiquitin specific peptidase 11	gene	biological_process-&-1&-GO:0006511-&&-ubiquitin-dependent protein catabolic process-%%-GO:0016579-&&-protein deubiquitination|cellular_component-&-1&-GO:0005634-&&-nucleus-%%-GO:0005829-&&-cytosol-%%-GO:0005694-&&-chromosome-%%-GO:0005654-&&-nucleoplasm|molecular_function-&-1&-GO:0036459-&&-thiol-dependent ubiquitinyl hydrolase activity-%%-GO:0004843-&&-thiol-dependent ubiquitin-specific protease…	G:9606:USP11				USP11	Homo sapiens (Human)-&&-9606	Gene Symbol-&-1&-USP11	0.43109987	0.10522496	55	4	false	USP11	106.20754717	0	54	0	0.73607038	false	1	USP11	61762	0.05867935
195	taxon:9606	2.54802053	1.649E-5	172253	1902	protein tyrosine phosphatase, non-receptor type 18	gene	biological_process-&-1&-GO:0038128-&&-ERBB2 signaling pathway-%%-GO:0006470-&&-protein dephosphorylation-%%-GO:1901185-&&-negative regulation of ERBB signaling pathway-%%-GO:0035335-&&-peptidyl-tyrosine dephosphorylation|cellular_component-&-1&-GO:0005829-&&-cytosol-%%-GO:0005634-&&-nucleus|molecular_function-&-1&-GO:0004726-&&-non-membrane spanning protein tyrosine phosphatase activity-%%-GO:000…	G:9606:PTPN18				PTPN18	Homo sapiens (Human)-&&-9606	Gene Symbol-&-1&-PTPN18	0.39246152	0.5	9	4	false	PTPN18	224.44444444	0	9	0	0.69039589	false	0	PTPN18	4022	0.17818374
196	taxon:9606	2.28079179	1.1551E-4	172256	1902	G protein nucleolar 3	gene	biological_process-&-1&-GO:0033235-&&-positive regulation of protein sumoylation-%%-GO:1904816-&&-positive regulation of protein localization to chromosome, telomeric region-%%-GO:0008283-&&-cell proliferation-%%-GO:1902895-&&-positive regulation of pri-miRNA transcription from RNA polymerase II promoter-%%-GO:0032206-&&-positive regulation of telomere maintenance-%%-GO:0042127-&&-regulation of c…	G:9606:GNL3			KEGG-&-1&-hsa03008-&&-Ribosome biogenesis in eukaryotes	GNL3	Homo sapiens (Human)-&&-9606	Gene Symbol-&-1&-GNL3	0.43844423	0.4446461	58	4	false	GNL3	183.03448276	0	58	0	0.74384164	false	0	GNL3	46480	0.09567929
197	taxon:9606	2.37903226	6.3261E-4	180454	1902	mitochondrial ribosomal protein L58	gene	biological_process-&-1&-GO:0070125-&&-mitochondrial translational elongation-%%-GO:0070126-&&-mitochondrial translational termination|cellular_component-&-1&-GO:0005762-&&-mitochondrial large ribosomal subunit-%%-GO:0005759-&&-mitochondrial matrix-%%-GO:0005739-&&-mitochondrion-%%-GO:0005743-&&-mitochondrial inner membrane|molecular_function-&-1&-GO:0016150-&&-translation release factor activity,…	G:9606:MRPL58				MRPL58	Homo sapiens (Human)-&&-9606	Gene Symbol-&-1&-MRPL58	0.42033898	0.07965044	90	4	false	MRPL58	70.46666667	0	90	0	0.72419355	false	0	MRPL58	125280	0.04381525
198	taxon:9606	2.2558651	2.758E-5	176359	1902	clathrin heavy chain like 1	gene	biological_process-&-1&-GO:0061024-&&-membrane organization-%%-GO:0007165-&&-signal transduction-%%-GO:0009653-&&-anatomical structure morphogenesis-%%-GO:0006898-&&-receptor-mediated endocytosis-%%-GO:0042147-&&-retrograde transport, endosome to Golgi-%%-GO:0006886-&&-intracellular protein transport-%%-GO:0007067-&&-mitotic nuclear division-%%-GO:0046326-&&-positive regulation of glucose import|…	G:9606:CLTCL1			KEGG-&-1&-hsa04144-&&-Endocytosis-%%-hsa04721-&&-Synaptic vesicle cycle-%%-hsa05016-&&-Huntington disease-%%-hsa04142-&&-Lysosome-%%-hsa05100-&&-Bacterial invasion of epithelial cells-%%-hsa04961-&&-Endocrine and other factor-regulated calcium reabsorption	CLTCL1	Homo sapiens (Human)-&&-9606	Gene Symbol-&-1&-CLTCL1	0.44328892	0.28666667	25	4	false	CLTCL1	216.68	0	25	0	0.74882698	false	0	CLTCL1	13328	0.1075335
199	taxon:9606	2.25513196	3.1894E-4	180462	1902	intercellular adhesion molecule 1	gene	biological_process-&-1&-GO:0051092-&&-positive regulation of NF-kappaB transcription factor activity-%%-GO:0097368-&&-establishment of Sertoli cell barrier-%%-GO:0030198-&&-extracellular matrix organization-%%-GO:0071312-&&-cellular response to alkaloid-%%-GO:0046813-&&-receptor-mediated virion attachment to host cell-%%-GO:0090557-&&-establishment of endothelial intestinal barrier-%%-GO:0010477-…	G:9606:ICAM1			KEGG-&-1&-hsa05418-&&-Fluid shear stress and atherosclerosis-%%-hsa05150-&&-Staphylococcus aureus infection-%%-hsa05323-&&-Rheumatoid arthritis-%%-hsa05169-&&-Epstein-Barr virus infection-%%-hsa04933-&&-AGE-RAGE signaling pathway in diabetic complications-%%-hsa04670-&&-Leukocyte transendothelial migration-%%-hsa04064-&&-NF-kappa B signaling pathway-%%-hsa05164-&&-Influenza A-%%-hsa04514-&&-Cell …	ICAM1	Homo sapiens (Human)-&&-9606	Gene Symbol-&-1&-ICAM1	0.44343303	0.23535354	102	4	false	ICAM1	130.34	0	101	0	0.74897361	false	1	ICAM1	112858	0.06721506
200	taxon:9606	2.21590909	3.4795E-4	176370	1902	nuclear receptor coactivator 3	gene	biological_process-&-1&-GO:0010628-&&-positive regulation of gene expression-%%-GO:0030521-&&-androgen receptor signaling pathway-%%-GO:0035624-&&-receptor transactivation-%%-GO:2001141-&&-regulation of RNA biosynthetic process-%%-GO:0045618-&&-positive regulation of keratinocyte differentiation-%%-GO:0016573-&&-histone acetylation-%%-GO:0071392-&&-cellular response to estradiol stimulus-%%-GO:00…	G:9606:NCOA3			KEGG-&-1&-hsa04919-&&-Thyroid hormone signaling pathway-%%-hsa04915-&&-Estrogen signaling pathway-%%-hsa05224-&&-Breast cancer-%%-hsa05200-&&-Pathways in cancer-%%-hsa01522-&&-Endocrine resistance	NCOA3	Homo sapiens (Human)-&&-9606	Gene Symbol-&-1&-NCOA3	0.45128205	0.20863126	91	4	false	NCOA3	132.29213483	0	90	0	0.75681818	false	1	NCOA3	132838	0.06424522
201	taxon:9606	2.15909091	1.0303E-4	180466	1902	isoleucyl-tRNA synthetase	gene	biological_process-&-1&-GO:0006428-&&-isoleucyl-tRNA aminoacylation-%%-GO:0006418-&&-tRNA aminoacylation for protein translation-%%-GO:0001649-&&-osteoblast differentiation-%%-GO:0006450-&&-regulation of translational fidelity|cellular_component-&-1&-GO:0005829-&&-cytosol-%%-GO:0070062-&&-extracellular exosome-%%-GO:0005737-&&-cytoplasm-%%-GO:0016020-&&-membrane|molecular_function-&-1&-GO:0002161…	G:9606:IARS			KEGG-&-1&-hsa00970-&&-Aminoacyl-tRNA biosynthesis	IARS	Homo sapiens (Human)-&&-9606	Gene Symbol-&-1&-IARS	0.46315789	0.25641026	52	4	false	IARS	205.67307692	0	52	0	0.76818182	false	0	IARS	48866	0.09165467
202	taxon:9606	2.29728739	2.5305E-4	176369	1902	nuclear receptor interacting protein 1	gene	biological_process-&-1&-GO:0030521-&&-androgen receptor signaling pathway-%%-GO:0045893-&&-positive regulation of transcription, DNA-templated-%%-GO:0032922-&&-circadian regulation of gene expression-%%-GO:0007623-&&-circadian rhythm-%%-GO:0000122-&&-negative regulation of transcription from RNA polymerase II promoter-%%-GO:0006351-&&-transcription, DNA-templated-%%-GO:0019915-&&-lipid storage-%%…	G:9606:NRIP1				NRIP1	Homo sapiens (Human)-&&-9606	Gene Symbol-&-1&-NRIP1	0.43529599	0.17391304	47	4	false	NRIP1	125.57446809	0	47	0	0.74054252	false	0	NRIP1	68354	0.06675942
203	taxon:9606	2.60153959	1.17E-6	176375	1902	caseinolytic mitochondrial matrix peptidase proteolytic subunit	gene	biological_process-&-1&-GO:0051260-&&-protein homooligomerization-%%-GO:0051603-&&-proteolysis involved in cellular protein catabolic process|cellular_component-&-1&-GO:0005759-&&-mitochondrial matrix-%%-GO:0009368-&&-endopeptidase Clp complex-%%-GO:0005739-&&-mitochondrion|molecular_function-&-1&-GO:0004252-&&-serine-type endopeptidase activity-%%-GO:0008233-&&-peptidase activity-%%-GO:0005515-&…	G:9606:CLPP				CLPP	Homo sapiens (Human)-&&-9606	Gene Symbol-&-1&-CLPP	0.38438777	0.33333333	6	4	false	CLPP	314.0	0	5	0	0.67969208	false	1	CLPP	840	0.27988403
204	taxon:9606	2.55938416	9.3E-7	180469	1902	tenascin C	gene	biological_process-&-1&-GO:0007528-&&-neuromuscular junction development-%%-GO:0008284-&&-positive regulation of cell proliferation-%%-GO:0071774-&&-response to fibroblast growth factor-%%-GO:0060739-&&-mesenchymal-epithelial cell signaling involved in prostate gland development-%%-GO:0007162-&&-negative regulation of cell adhesion-%%-GO:0071300-&&-cellular response to retinoic acid-%%-GO:0030198…	G:9606:TNC			KEGG-&-1&-hsa05206-&&-MicroRNAs in cancer-%%-hsa05165-&&-Human papillomavirus infection-%%-hsa04151-&&-PI3K-Akt signaling pathway-%%-hsa04510-&&-Focal adhesion-%%-hsa04512-&&-ECM-receptor interaction	TNC	Homo sapiens (Human)-&&-9606	Gene Symbol-&-1&-TNC	0.39071899	0.66666667	4	4	false	TNC	355.75	0	4	0	0.68812317	false	0	TNC	164	0.28620274
205	taxon:9606	3.10630499	0.0	180476	1902	5-hydroxytryptamine receptor 4	gene	biological_process-&-1&-GO:0007268-&&-chemical synaptic transmission-%%-GO:0098664-&&-G-protein coupled serotonin receptor signaling pathway-%%-GO:0007214-&&-gamma-aminobutyric acid signaling pathway-%%-GO:0032098-&&-regulation of appetite-%%-GO:0007187-&&-G-protein coupled receptor signaling pathway, coupled to cyclic nucleotide second messenger-%%-GO:0007186-&&-G-protein coupled receptor signal…	G:9606:HTR4			KEGG-&-1&-hsa04726-&&-Serotonergic synapse-%%-hsa04020-&&-Calcium signaling pathway-%%-hsa04024-&&-cAMP signaling pathway-%%-hsa04080-&&-Neuroactive ligand-receptor interaction	HTR4	Homo sapiens (Human)-&&-9606	Gene Symbol-&-1&-HTR4	0.32192589	0.0	3	5	false	HTR4	258.0	0	2	0	0.578739	false	1	HTR4	0	0.0
206	taxon:9606	2.42815249	6.482E-5	127230	1902	mismatch repair endonuclease PMS2	gene		G:9606:LOC107984056				LOC107984056	Homo sapiens (Human)-&&-9606	Gene Symbol-&-1&-LOC107984056	0.41183575	0.09915966	35	4	false	LOC107984056	109.82857143	0	35	0	0.7143695	false	0	LOC107984056	23980	0.07120594
207	taxon:9606	2.45381232	5.97E-6	164098	1902	coiled-coil domain containing 50	gene	biological_process-&-1&-GO:0007605-&&-sensory perception of sound|cellular_component-&-1&-GO:0005829-&&-cytosol|molecular_function-&-1&-GO:0031625-&&-ubiquitin protein ligase binding-%%-GO:0005515-&&-protein binding	G:9606:CCDC50				CCDC50	Homo sapiens (Human)-&&-9606	Gene Symbol-&-1&-CCDC50	0.40752913	0.25454545	11	4	false	CCDC50	212.54545455	0	11	0	0.70923754	false	0	CCDC50	2668	0.14144777
208	taxon:9606	2.77822581	2.0308E-4	180480	1902	5-hydroxytryptamine receptor 2A	gene	biological_process-&-1&-GO:0006874-&&-cellular calcium ion homeostasis-%%-GO:0050731-&&-positive regulation of peptidyl-tyrosine phosphorylation-%%-GO:0045600-&&-positive regulation of fat cell differentiation-%%-GO:0014065-&&-phosphatidylinositol 3-kinase signaling-%%-GO:0030431-&&-sleep-%%-GO:0051209-&&-release of sequestered calcium ion into cytosol-%%-GO:0008219-&&-cell death-%%-GO:0050795-&&…	G:9606:HTR2A	HTR2A	true	KEGG-&-1&-hsa04750-&&-Inflammatory mediator regulation of TRP channels-%%-hsa04540-&&-Gap junction-%%-hsa04726-&&-Serotonergic synapse-%%-hsa04020-&&-Calcium signaling pathway-%%-hsa04080-&&-Neuroactive ligand-receptor interaction	HTR2A	Homo sapiens (Human)-&&-9606	Gene Symbol-&-1&-HTR2A	0.35994194	0.02597403	22	4	false	HTR2A	42.90909091	0	22	0	0.64435484	false	0	HTR2A	35776	0.06792646
209	taxon:9606	2.36840176	3.3276E-4	176391	1902	coilin	gene	cellular_component-&-1&-GO:0005634-&&-nucleus-%%-GO:0015030-&&-Cajal body-%%-GO:0001650-&&-fibrillar center-%%-GO:0005654-&&-nucleoplasm-%%-GO:0016604-&&-nuclear body-%%-GO:0005730-&&-nucleolus-%%-GO:0016020-&&-membrane|molecular_function-&-1&-GO:0008022-&&-protein C-terminus binding-%%-GO:0005515-&&-protein binding-%%-GO:0042802-&&-identical protein binding	G:9606:COIL				COIL	Homo sapiens (Human)-&&-9606	Gene Symbol-&-1&-COIL	0.42222566	0.10099573	40	4	false	COIL	108.34210526	0	39	0	0.72631965	false	1	COIL	63812	0.06372823
210	taxon:9606	2.53555718	2.4E-7	180495	1902	DnaJ heat shock protein family (Hsp40) member C4	gene	biological_process-&-1&-GO:0006457-&&-protein folding-%%-GO:0006986-&&-response to unfolded protein|cellular_component-&-1&-GO:0016020-&&-membrane-%%-GO:0016021-&&-integral component of membrane|molecular_function-&-1&-GO:0051082-&&-unfolded protein binding-%%-GO:0005515-&&-protein binding	G:9606:DNAJC4				DNAJC4	Homo sapiens (Human)-&&-9606	Gene Symbol-&-1&-DNAJC4	0.39439063	0.66666667	3	4	false	DNAJC4	519.66666667	0	3	0	0.69288856	false	0	DNAJC4	152	0.39729867
211	taxon:9606	2.55021994	7.46E-6	176399	1902	solute carrier family 7 member 5	gene	biological_process-&-1&-GO:0050900-&&-leukocyte migration-%%-GO:1902475-&&-L-alpha-amino acid transmembrane transport-%%-GO:0007399-&&-nervous system development-%%-GO:0015804-&&-neutral amino acid transport-%%-GO:0006810-&&-transport-%%-GO:0006520-&&-cellular amino acid metabolic process-%%-GO:0006569-&&-tryptophan catabolic process-%%-GO:0030154-&&-cell differentiation-%%-GO:0006865-&&-amino ac…	G:9606:SLC7A5			KEGG-&-1&-hsa05230-&&-Central carbon metabolism in cancer-%%-hsa04150-&&-mTOR signaling pathway	SLC7A5	Homo sapiens (Human)-&&-9606	Gene Symbol-&-1&-SLC7A5	0.39212304	0.14285714	8	4	false	SLC7A5	208.5	0	8	0	0.68995601	false	0	SLC7A5	5402	0.16436464
212	taxon:9606	2.36766862	6.929E-5	176396	1902	TATA-box binding protein associated factor 15	gene	biological_process-&-1&-GO:0045893-&&-positive regulation of transcription, DNA-templated|cellular_component-&-1&-GO:0005634-&&-nucleus-%%-GO:0005737-&&-cytoplasm-%%-GO:0005654-&&-nucleoplasm-%%-GO:0005730-&&-nucleolus|molecular_function-&-1&-GO:0000166-&&-nucleotide binding-%%-GO:0003723-&&-RNA binding-%%-GO:0003677-&&-DNA binding-%%-GO:0008270-&&-zinc ion binding-%%-GO:0005515-&&-protein binding	G:9606:TAF15			KEGG-&-1&-hsa05202-&&-Transcriptional misregulation in cancer-%%-hsa03022-&&-Basal transcription factors	TAF15	Homo sapiens (Human)-&&-9606	Gene Symbol-&-1&-TAF15	0.4223564	0.36223776	66	4	false	TAF15	181.18181818	0	66	0	0.72646628	false	0	TAF15	37668	0.10849211
213	taxon:9606	2.05278592	0.0022575	180499	1902	heat shock protein family D (Hsp60) member 1	gene	biological_process-&-1&-GO:0051604-&&-protein maturation-%%-GO:0002368-&&-B cell cytokine production-%%-GO:0043032-&&-positive regulation of macrophage activation-%%-GO:0043627-&&-response to estrogen-%%-GO:0016032-&&-viral process-%%-GO:0050870-&&-positive regulation of T cell activation-%%-GO:0006458-&&-'de novo' protein folding-%%-GO:0002931-&&-response to ischemia-%%-GO:0032727-&&-positive re…	G:9606:HSPD1			KEGG-&-1&-hsa05134-&&-Legionellosis-%%-hsa04940-&&-Type I diabetes mellitus-%%-hsa05152-&&-Tuberculosis-%%-hsa03018-&&-RNA degradation	HSPD1	Homo sapiens (Human)-&&-9606	Gene Symbol-&-1&-HSPD1	0.48714286	0.16897988	134	3	false	HSPD1	164.92424242	0	133	0	0.78944282	false	1	HSPD1	625096	0.06730983
214	taxon:9606	2.18475073	3.9607E-4	180496	1902	DnaJ heat shock protein family (Hsp40) member B1	gene	biological_process-&-1&-GO:0051085-&&-chaperone mediated protein folding requiring cofactor-%%-GO:0032781-&&-positive regulation of ATPase activity-%%-GO:0090084-&&-negative regulation of inclusion body assembly-%%-GO:0006986-&&-response to unfolded protein-%%-GO:0097201-&&-negative regulation of transcription from RNA polymerase II promoter in response to stress-%%-GO:1900034-&&-regulation of ce…	G:9606:DNAJB1			KEGG-&-1&-hsa04141-&&-Protein processing in endoplasmic reticulum-%%-hsa05164-&&-Influenza A	DNAJB1	Homo sapiens (Human)-&&-9606	Gene Symbol-&-1&-DNAJB1	0.45771812	0.17066043	59	4	false	DNAJB1	146.81355932	0	59	0	0.76304985	false	0	DNAJB1	118874	0.06782794
215	taxon:9606	2.33211144	4.3058E-4	176400	1902	gigaxonin	gene	biological_process-&-1&-GO:0007010-&&-cytoskeleton organization-%%-GO:0016567-&&-protein ubiquitination|cellular_component-&-1&-GO:0005737-&&-cytoplasm-%%-GO:0005856-&&-cytoskeleton-%%-GO:0031463-&&-Cul3-RING ubiquitin ligase complex|molecular_function-&-1&-GO:0003674-&&-molecular_function-%%-GO:0004842-&&-ubiquitin-protein transferase activity-%%-GO:0005515-&&-protein binding	G:9606:GAN				GAN	Homo sapiens (Human)-&&-9606	Gene Symbol-&-1&-GAN	0.42879598	0.12027579	91	4	false	GAN	103.28089888	0	90	0	0.73357771	false	1	GAN	108786	0.05964149
216	taxon:9606	2.30058651	0.00168554	180497	1902	heat shock protein family E (Hsp10) member 1	gene	biological_process-&-1&-GO:0006457-&&-protein folding-%%-GO:0001649-&&-osteoblast differentiation-%%-GO:0006919-&&-activation of cysteine-type endopeptidase activity involved in apoptotic process-%%-GO:0006986-&&-response to unfolded protein-%%-GO:0051085-&&-chaperone mediated protein folding requiring cofactor|cellular_component-&-1&-GO:0070062-&&-extracellular exosome-%%-GO:0005739-&&-mitochond…	G:9606:HSPE1				HSPE1	Homo sapiens (Human)-&&-9606	Gene Symbol-&-1&-HSPE1	0.43467177	0.1215958	92	4	false	HSPE1	90.56521739	0	92	0	0.7398827	false	0	HSPE1	371638	0.04958569
217	taxon:9606	2.46444282	2.675E-5	168212	1902	tensin 3	gene	biological_process-&-1&-GO:0008284-&&-positive regulation of cell proliferation-%%-GO:0016477-&&-cell migration-%%-GO:0048286-&&-lung alveolus development|cellular_component-&-1&-GO:0005925-&&-focal adhesion-%%-GO:0005829-&&-cytosol|molecular_function-&-1&-GO:0005515-&&-protein binding	G:9606:TNS3				TNS3	Homo sapiens (Human)-&&-9606	Gene Symbol-&-1&-TNS3	0.40577123	0.32380952	15	4	false	TNS3	172.4	0	15	0	0.70711144	false	0	TNS3	7796	0.11679096
218	taxon:9606	1.9398827	0.00792592	180501	1902	heat shock protein 90 alpha family class B member 1	gene	biological_process-&-1&-GO:0045597-&&-positive regulation of cell differentiation-%%-GO:0060334-&&-regulation of interferon-gamma-mediated signaling pathway-%%-GO:0006986-&&-response to unfolded protein-%%-GO:0097435-&&-supramolecular fiber organization-%%-GO:1903660-&&-negative regulation of complement-dependent cytotoxicity-%%-GO:0001890-&&-placenta development-%%-GO:0043312-&&-neutrophil degra…	G:9606:HSP90AB1			KEGG-&-1&-hsa04612-&&-Antigen processing and presentation-%%-hsa04657-&&-IL-17 signaling pathway-%%-hsa04915-&&-Estrogen signaling pathway-%%-hsa05418-&&-Fluid shear stress and atherosclerosis-%%-hsa05200-&&-Pathways in cancer-%%-hsa04621-&&-NOD-like receptor signaling pathway-%%-hsa04914-&&-Progesterone-mediated oocyte maturation-%%-hsa04141-&&-Protein processing in endoplasmic reticulum-%%-hsa0…	HSP90AB1	Homo sapiens (Human)-&&-9606	Gene Symbol-&-1&-HSP90AB1	0.51549509	0.09672575	310	3	false	HSP90AB1	108.61688312	0	309	0	0.81202346	false	1	HSP90AB1	2099258	0.04204941
219	taxon:9606	1.9021261	0.01359844	180506	1902	heat shock protein 90 alpha family class A member 1	gene	biological_process-&-1&-GO:0038096-&&-Fc-gamma receptor signaling pathway involved in phagocytosis-%%-GO:0043254-&&-regulation of protein complex assembly-%%-GO:0006986-&&-response to unfolded protein-%%-GO:0050821-&&-protein stabilization-%%-GO:0009408-&&-response to heat-%%-GO:0043312-&&-neutrophil degranulation-%%-GO:0051973-&&-positive regulation of telomerase activity-%%-GO:0031396-&&-regula…	G:9606:HSP90AA1			KEGG-&-1&-hsa04657-&&-IL-17 signaling pathway-%%-hsa04612-&&-Antigen processing and presentation-%%-hsa04915-&&-Estrogen signaling pathway-%%-hsa05418-&&-Fluid shear stress and atherosclerosis-%%-hsa04621-&&-NOD-like receptor signaling pathway-%%-hsa05200-&&-Pathways in cancer-%%-hsa04141-&&-Protein processing in endoplasmic reticulum-%%-hsa04914-&&-Progesterone-mediated oocyte maturation-%%-hsa0…	HSP90AA1	Homo sapiens (Human)-&&-9606	Gene Symbol-&-1&-HSP90AA1	0.5257275	0.0846738	374	3	false	HSP90AA1	100.14516129	0	373	0	0.81957478	false	1	HSP90AA1	3211624	0.03817963
220	taxon:9606	2.24963343	6.3197E-4	168218	1902	SMAD specific E3 ubiquitin protein ligase 2	gene	biological_process-&-1&-GO:0016579-&&-protein deubiquitination-%%-GO:0090263-&&-positive regulation of canonical Wnt signaling pathway-%%-GO:0000209-&&-protein polyubiquitination-%%-GO:0000122-&&-negative regulation of transcription from RNA polymerase II promoter-%%-GO:0030509-&&-BMP signaling pathway-%%-GO:1901165-&&-positive regulation of trophoblast cell migration-%%-GO:0017015-&&-regulation …	G:9606:SMURF2			KEGG-&-1&-hsa04144-&&-Endocytosis-%%-hsa04350-&&-TGF-beta signaling pathway-%%-hsa04340-&&-Hedgehog signaling pathway-%%-hsa04120-&&-Ubiquitin mediated proteolysis	SMURF2	Homo sapiens (Human)-&&-9606	Gene Symbol-&-1&-SMURF2	0.44451686	0.11311475	63	4	false	SMURF2	99.18032787	0	62	0	0.75007331	false	1	SMURF2	116780	0.04974789
221	taxon:9606	2.50916422	2.6164E-4	180507	1902	heat shock protein family B (small) member 2	gene	biological_process-&-1&-GO:0009408-&&-response to heat-%%-GO:0006986-&&-response to unfolded protein-%%-GO:0043085-&&-positive regulation of catalytic activity|cellular_component-&-1&-GO:0005634-&&-nucleus-%%-GO:0005829-&&-cytosol-%%-GO:0005737-&&-cytoplasm|molecular_function-&-1&-GO:0008047-&&-enzyme activator activity-%%-GO:0005515-&&-protein binding	G:9606:HSPB2			KEGG-&-1&-hsa05205-&&-Proteoglycans in cancer	HSPB2	Homo sapiens (Human)-&&-9606	Gene Symbol-&-1&-HSPB2	0.39853908	0.08108108	39	4	false	HSPB2	81.24324324	0	38	0	0.69816716	false	1	HSPB2	43752	0.06208352
222	taxon:9606	2.48313783	2.894E-5	168216	1902	SET and MYND domain containing 3	gene	biological_process-&-1&-GO:0014904-&&-myotube cell development-%%-GO:0071549-&&-cellular response to dexamethasone stimulus-%%-GO:0006334-&&-nucleosome assembly-%%-GO:0033138-&&-positive regulation of peptidyl-serine phosphorylation-%%-GO:0045184-&&-establishment of protein localization-%%-GO:0006469-&&-negative regulation of protein kinase activity-%%-GO:0034968-&&-histone lysine methylation-%%-…	G:9606:SMYD3				SMYD3	Homo sapiens (Human)-&&-9606	Gene Symbol-&-1&-SMYD3	0.40271627	0.23636364	11	4	false	SMYD3	222.36363636	0	11	0	0.70337243	false	0	SMYD3	6520	0.156246
223	taxon:9606	2.32331378	1.4234E-4	176409	1902	acidic nuclear phosphoprotein 32 family member A	gene	biological_process-&-1&-GO:0006913-&&-nucleocytoplasmic transport-%%-GO:0035556-&&-intracellular signal transduction-%%-GO:0043488-&&-regulation of mRNA stability-%%-GO:0006355-&&-regulation of transcription, DNA-templated-%%-GO:0006351-&&-transcription, DNA-templated|cellular_component-&-1&-GO:0005634-&&-nucleus-%%-GO:0048471-&&-perinuclear region of cytoplasm-%%-GO:0005737-&&-cytoplasm-%%-GO:00…	G:9606:ANP32A				ANP32A	Homo sapiens (Human)-&&-9606	Gene Symbol-&-1&-ANP32A	0.43041969	0.26134301	58	4	false	ANP32A	154.12068966	0	58	0	0.73533724	false	0	ANP32A	60584	0.08508349
224	taxon:9606	2.02492669	0.00119375	180510	1902	heat shock protein family A (Hsp70) member 9	gene	biological_process-&-1&-GO:0006457-&&-protein folding-%%-GO:0045647-&&-negative regulation of erythrocyte differentiation-%%-GO:0043066-&&-negative regulation of apoptotic process-%%-GO:0030218-&&-erythrocyte differentiation-%%-GO:1902037-&&-negative regulation of hematopoietic stem cell differentiation-%%-GO:0006611-&&-protein export from nucleus|cellular_component-&-1&-GO:0070062-&&-extracellul…	G:9606:HSPA9			KEGG-&-1&-hsa05152-&&-Tuberculosis-%%-hsa03018-&&-RNA degradation	HSPA9	Homo sapiens (Human)-&&-9606	Gene Symbol-&-1&-HSPA9	0.49384504	0.16720907	134	3	false	HSPA9	161.12686567	0	134	0	0.79501466	false	0	HSPA9	467926	0.06378736
225	taxon:9606	1.9681085	0.00320696	180511	1902	heat shock protein family A (Hsp70) member 8	gene	biological_process-&-1&-GO:0045892-&&-negative regulation of transcription, DNA-templated-%%-GO:0006986-&&-response to unfolded protein-%%-GO:0061738-&&-late endosomal microautophagy-%%-GO:0043312-&&-neutrophil degranulation-%%-GO:0051726-&&-regulation of cell cycle-%%-GO:1902904-&&-negative regulation of supramolecular fiber organization-%%-GO:0006457-&&-protein folding-%%-GO:0043254-&&-regulati…	G:9606:HSPA8			KEGG-&-1&-hsa04612-&&-Antigen processing and presentation-%%-hsa04144-&&-Endocytosis-%%-hsa05134-&&-Legionellosis-%%-hsa04915-&&-Estrogen signaling pathway-%%-hsa05162-&&-Measles-%%-hsa04010-&&-MAPK signaling pathway-%%-hsa04141-&&-Protein processing in endoplasmic reticulum-%%-hsa04213-&&-Longevity regulating pathway - multiple species-%%-hsa05164-&&-Influenza A-%%-hsa05145-&&-Toxoplasmosis-%%-h…	HSPA8	Homo sapiens (Human)-&&-9606	Gene Symbol-&-1&-HSPA8	0.50810207	0.14912698	227	3	false	HSPA8	138.22222222	0	226	0	0.8063783	false	1	HSPA8	1025094	0.05336765
226	taxon:9606	2.02309384	0.00387871	180508	1902	heat shock protein family B (small) member 1	gene	biological_process-&-1&-GO:0001895-&&-retina homeostasis-%%-GO:0038033-&&-positive regulation of endothelial cell chemotaxis by VEGF-activated vascular endothelial growth factor receptor signaling pathway-%%-GO:0006446-&&-regulation of translational initiation-%%-GO:0006986-&&-response to unfolded protein-%%-GO:0006928-&&-movement of cell or subcellular component-%%-GO:0070527-&&-platelet aggrega…	G:9606:HSPB1			KEGG-&-1&-hsa05146-&&-Amoebiasis-%%-hsa04010-&&-MAPK signaling pathway-%%-hsa04370-&&-VEGF signaling pathway	HSPB1	Homo sapiens (Human)-&&-9606	Gene Symbol-&-1&-HSPB1	0.49429244	0.10954545	178	4	false	HSPB1	120.90909091	0	177	0	0.79538123	false	1	HSPB1	862366	0.04855559
227	taxon:9606	2.71480938	1.007E-5	176413	1902	T-cell leukemia/lymphoma 1A	gene	biological_process-&-1&-GO:0007275-&&-multicellular organism development|cellular_component-&-1&-GO:0005634-&&-nucleus-%%-GO:0005783-&&-endoplasmic reticulum|molecular_function-&-1&-GO:0005515-&&-protein binding-%%-GO:0042802-&&-identical protein binding	G:9606:TCL1A			KEGG-&-1&-hsa04151-&&-PI3K-Akt signaling pathway	TCL1A	Homo sapiens (Human)-&&-9606	Gene Symbol-&-1&-TCL1A	0.36834999	0.21818182	13	4	false	TCL1A	113.45454545	0	12	0	0.65703812	false	1	TCL1A	2830	0.14036274
228	taxon:9606	1.97543988	0.00426294	180514	1902	heat shock protein family A (Hsp70) member 5	gene	biological_process-&-1&-GO:0010976-&&-positive regulation of neuron projection development-%%-GO:0006987-&&-activation of signaling protein activity involved in unfolded protein response-%%-GO:0030182-&&-neuron differentiation-%%-GO:0036498-&&-IRE1-mediated unfolded protein response-%%-GO:0051402-&&-neuron apoptotic process-%%-GO:0030335-&&-positive regulation of cell migration-%%-GO:0006983-&&-E…	G:9606:HSPA5			KEGG-&-1&-hsa04612-&&-Antigen processing and presentation-%%-hsa04141-&&-Protein processing in endoplasmic reticulum-%%-hsa04918-&&-Thyroid hormone synthesis-%%-hsa03060-&&-Protein export-%%-hsa05020-&&-Prion diseases	HSPA5	Homo sapiens (Human)-&&-9606	Gene Symbol-&-1&-HSPA5	0.50621637	0.13989006	249	3	false	HSPA5	132.40080972	0	248	0	0.80491202	false	1	HSPA5	1271046	0.05198145
229	taxon:9606	1.99560117	0.00339786	180515	1902	heat shock protein family A (Hsp70) member 4	gene	biological_process-&-1&-GO:0006986-&&-response to unfolded protein-%%-GO:0045040-&&-protein import into mitochondrial outer membrane-%%-GO:0051131-&&-chaperone-mediated protein complex assembly|cellular_component-&-1&-GO:0070062-&&-extracellular exosome-%%-GO:0005829-&&-cytosol|molecular_function-&-1&-GO:0005524-&&-ATP binding-%%-GO:0005515-&&-protein binding	G:9606:HSPA4			KEGG-&-1&-hsa04612-&&-Antigen processing and presentation-%%-hsa04530-&&-Tight junction	HSPA4	Homo sapiens (Human)-&&-9606	Gene Symbol-&-1&-HSPA4	0.50110213	0.12208713	189	4	false	HSPA4	128.2962963	0	189	0	0.80087977	false	0	HSPA4	960188	0.05025315
230	taxon:9606	2.03445748	0.00120235	180518	1902	heat shock protein family A (Hsp70) member 1B	gene	biological_process-&-1&-GO:0010628-&&-positive regulation of gene expression-%%-GO:1901673-&&-regulation of mitotic spindle assembly-%%-GO:0070434-&&-positive regulation of nucleotide-binding oligomerization domain containing 2 signaling pathway-%%-GO:0050821-&&-protein stabilization-%%-GO:0051092-&&-positive regulation of NF-kappaB transcription factor activity-%%-GO:0090084-&&-negative regulati…	G:9606:HSPA1B			KEGG-&-1&-hsa04144-&&-Endocytosis-%%-hsa04612-&&-Antigen processing and presentation-%%-hsa04915-&&-Estrogen signaling pathway-%%-hsa05134-&&-Legionellosis-%%-hsa05162-&&-Measles-%%-hsa04010-&&-MAPK signaling pathway-%%-hsa04141-&&-Protein processing in endoplasmic reticulum-%%-hsa04213-&&-Longevity regulating pathway - multiple species-%%-hsa05164-&&-Influenza A-%%-hsa05145-&&-Toxoplasmosis-%%-h…	HSPA1B	Homo sapiens (Human)-&&-9606	Gene Symbol-&-1&-HSPA1B	0.49153153	0.16443279	144	4	false	HSPA1B	150.08333333	0	144	0	0.7931085	false	0	HSPA1B	468674	0.06022606
231	taxon:9606	3.18328446	1.66E-6	160039	1902	natural killer cell cytotoxicity receptor 3 ligand 1	gene	biological_process-&-1&-GO:0050776-&&-regulation of immune response|cellular_component-&-1&-GO:0016021-&&-integral component of membrane-%%-GO:0005886-&&-plasma membrane-%%-GO:0019028-&&-viral capsid|molecular_function-&-1&-GO:0005198-&&-structural molecule activity	G:9606:NCR3LG1				NCR3LG1	Homo sapiens (Human)-&&-9606	Gene Symbol-&-1&-NCR3LG1	0.31414095	0.0	2	5	false	NCR3LG1	67.0	0	2	0	0.56334311	false	0	NCR3LG1	246	0.515625
232	taxon:9606	2.52162757	3.131E-5	168231	1902	protein disulfide isomerase family A member 2	gene	biological_process-&-1&-GO:0034975-&&-protein folding in endoplasmic reticulum-%%-GO:0006457-&&-protein folding-%%-GO:0034976-&&-response to endoplasmic reticulum stress-%%-GO:0019511-&&-peptidyl-proline hydroxylation-%%-GO:0006621-&&-protein retention in ER lumen-%%-GO:0055114-&&-oxidation-reduction process-%%-GO:1902175-&&-regulation of oxidative stress-induced intrinsic apoptotic signaling pat…	G:9606:PDIA2				PDIA2	Homo sapiens (Human)-&&-9606	Gene Symbol-&-1&-PDIA2	0.39656927	0.27205882	17	4	false	PDIA2	149.94117647	0	17	0	0.69567449	false	0	PDIA2	8410	0.1152055
233	taxon:9606	2.03445748	0.00120235	180519	1902	heat shock protein family A (Hsp70) member 1A	gene	biological_process-&-1&-GO:0010628-&&-positive regulation of gene expression-%%-GO:1901673-&&-regulation of mitotic spindle assembly-%%-GO:0070434-&&-positive regulation of nucleotide-binding oligomerization domain containing 2 signaling pathway-%%-GO:0050821-&&-protein stabilization-%%-GO:0051092-&&-positive regulation of NF-kappaB transcription factor activity-%%-GO:0090084-&&-negative regulati…	G:9606:HSPA1A			KEGG-&-1&-hsa04144-&&-Endocytosis-%%-hsa04612-&&-Antigen processing and presentation-%%-hsa05134-&&-Legionellosis-%%-hsa04915-&&-Estrogen signaling pathway-%%-hsa04010-&&-MAPK signaling pathway-%%-hsa05162-&&-Measles-%%-hsa04141-&&-Protein processing in endoplasmic reticulum-%%-hsa04213-&&-Longevity regulating pathway - multiple species-%%-hsa05164-&&-Influenza A-%%-hsa05145-&&-Toxoplasmosis-%%-h…	HSPA1A	Homo sapiens (Human)-&&-9606	Gene Symbol-&-1&-HSPA1A	0.49153153	0.16443279	144	4	false	HSPA1A	150.08333333	0	144	0	0.7931085	false	0	HSPA1A	468674	0.06022606
234	taxon:9606	2.21517595	1.1499E-4	180516	1902	heat shock protein family A (Hsp70) member 2	gene	biological_process-&-1&-GO:0007283-&&-spermatogenesis-%%-GO:0007286-&&-spermatid development-%%-GO:0009409-&&-response to cold-%%-GO:0090084-&&-negative regulation of inclusion body assembly-%%-GO:0006986-&&-response to unfolded protein-%%-GO:0042026-&&-protein refolding-%%-GO:0007140-&&-male meiosis-%%-GO:0009408-&&-response to heat|cellular_component-&-1&-GO:0072687-&&-meiotic spindle-%%-GO:007…	G:9606:HSPA2			KEGG-&-1&-hsa04612-&&-Antigen processing and presentation-%%-hsa04144-&&-Endocytosis-%%-hsa04915-&&-Estrogen signaling pathway-%%-hsa05134-&&-Legionellosis-%%-hsa05162-&&-Measles-%%-hsa04010-&&-MAPK signaling pathway-%%-hsa04141-&&-Protein processing in endoplasmic reticulum-%%-hsa04213-&&-Longevity regulating pathway - multiple species-%%-hsa05164-&&-Influenza A-%%-hsa05145-&&-Toxoplasmosis-%%-h…	HSPA2	Homo sapiens (Human)-&&-9606	Gene Symbol-&-1&-HSPA2	0.45143141	0.25384615	40	4	false	HSPA2	171.125	0	40	0	0.75696481	false	0	HSPA2	42560	0.08125594
235	taxon:9606	2.16898827	5.7696E-4	180517	1902	heat shock protein family A (Hsp70) member 1 like	gene	biological_process-&-1&-GO:1903955-&&-positive regulation of protein targeting to mitochondrion-%%-GO:0007339-&&-binding of sperm to zona pellucida-%%-GO:0006986-&&-response to unfolded protein-%%-GO:0042026-&&-protein refolding-%%-GO:1900034-&&-regulation of cellular response to heat|cellular_component-&-1&-GO:0002199-&&-zona pellucida receptor complex-%%-GO:0005759-&&-mitochondrial matrix-%%-GO…	G:9606:HSPA1L			KEGG-&-1&-hsa04144-&&-Endocytosis-%%-hsa04612-&&-Antigen processing and presentation-%%-hsa04915-&&-Estrogen signaling pathway-%%-hsa05134-&&-Legionellosis-%%-hsa05162-&&-Measles-%%-hsa04010-&&-MAPK signaling pathway-%%-hsa04141-&&-Protein processing in endoplasmic reticulum-%%-hsa04213-&&-Longevity regulating pathway - multiple species-%%-hsa05164-&&-Influenza A-%%-hsa05145-&&-Toxoplasmosis-%%-h…	HSPA1L	Homo sapiens (Human)-&&-9606	Gene Symbol-&-1&-HSPA1L	0.46104445	0.18604651	86	4	false	HSPA1L	147.52325581	0	86	0	0.76620235	false	0	HSPA1L	165664	0.06747484
236	taxon:9606	2.44024927	6.662E-5	168234	1902	COP9 signalosome subunit 7B	gene	biological_process-&-1&-GO:0000338-&&-protein deneddylation-%%-GO:0000715-&&-nucleotide-excision repair, DNA damage recognition-%%-GO:0006283-&&-transcription-coupled nucleotide-excision repair|cellular_component-&-1&-GO:0005829-&&-cytosol-%%-GO:0005654-&&-nucleoplasm-%%-GO:0008180-&&-COP9 signalosome|molecular_function-&-1&-GO:0005515-&&-protein binding	G:9606:COPS7B				COPS7B	Homo sapiens (Human)-&&-9606	Gene Symbol-&-1&-COPS7B	0.4097942	0.36842105	19	4	false	COPS7B	193.36842105	0	19	0	0.71195015	false	0	COPS7B	16806	0.12643283
237	taxon:9606	2.56304985	2.928E-5	180523	1902	heat shock transcription factor 2	gene	biological_process-&-1&-GO:0006366-&&-transcription from RNA polymerase II promoter-%%-GO:0045944-&&-positive regulation of transcription from RNA polymerase II promoter-%%-GO:0007283-&&-spermatogenesis|cellular_component-&-1&-GO:0005737-&&-cytoplasm-%%-GO:0005654-&&-nucleoplasm|molecular_function-&-1&-GO:0000977-&&-RNA polymerase II regulatory region sequence-specific DNA binding-%%-GO:0001228-&…	G:9606:HSF2				HSF2	Homo sapiens (Human)-&&-9606	Gene Symbol-&-1&-HSF2	0.39016018	0.13809524	21	4	false	HSF2	106.66666667	0	21	0	0.68739003	false	0	HSF2	7856	0.08796951
238	taxon:9606	2.13269795	5.4117E-4	180520	1902	DnaJ heat shock protein family (Hsp40) member A1	gene	biological_process-&-1&-GO:1903748-&&-negative regulation of establishment of protein localization to mitochondrion-%%-GO:0051223-&&-regulation of protein transport-%%-GO:1901998-&&-toxin transport-%%-GO:0030317-&&-flagellated sperm motility-%%-GO:0043066-&&-negative regulation of apoptotic process-%%-GO:0043508-&&-negative regulation of JUN kinase activity-%%-GO:0007283-&&-spermatogenesis-%%-GO:…	G:9606:DNAJA1			KEGG-&-1&-hsa04141-&&-Protein processing in endoplasmic reticulum	DNAJA1	Homo sapiens (Human)-&&-9606	Gene Symbol-&-1&-DNAJA1	0.46888965	0.1897628	90	4	false	DNAJA1	163.85555556	0	90	0	0.77346041	false	0	DNAJA1	191650	0.07179862
239	taxon:9606	2.68768328	0.0	168239	1902	SH3 domain containing 21	gene	cellular_component-&-1&-GO:0005634-&&-nucleus-%%-GO:0005886-&&-plasma membrane-%%-GO:0070062-&&-extracellular exosome-%%-GO:0005654-&&-nucleoplasm	G:9606:SH3D21				SH3D21	Homo sapiens (Human)-&&-9606	Gene Symbol-&-1&-SH3D21	0.37206765	0.0	1	4	false	SH3D21	933.0	0	1	0	0.66246334	false	0	SH3D21	0	0.0
240	taxon:9606	2.36143695	1.037E-4	180525	1902	hydroxysteroid 17-beta dehydrogenase 4	gene	biological_process-&-1&-GO:0033540-&&-fatty acid beta-oxidation using acyl-CoA oxidase-%%-GO:0036111-&&-very long-chain fatty-acyl-CoA metabolic process-%%-GO:0008209-&&-androgen metabolic process-%%-GO:0008210-&&-estrogen metabolic process-%%-GO:0001649-&&-osteoblast differentiation-%%-GO:0036112-&&-medium-chain fatty-acyl-CoA metabolic process-%%-GO:0000038-&&-very long-chain fatty acid metabol…	G:9606:HSD17B4			KEGG-&-1&-hsa01040-&&-Biosynthesis of unsaturated fatty acids-%%-hsa01100-&&-Metabolic pathways-%%-hsa04146-&&-Peroxisome-%%-hsa00120-&&-Primary bile acid biosynthesis-%%-hsa01212-&&-Fatty acid metabolism	HSD17B4	Homo sapiens (Human)-&&-9606	Gene Symbol-&-1&-HSD17B4	0.42347097	0.13230769	28	4	false	HSD17B4	163.15384615	0	27	0	0.72771261	false	1	HSD17B4	28768	0.09449275
241	taxon:9606	2.57514663	3.125E-5	176434	1902	lysine methyltransferase 2D	gene	biological_process-&-1&-GO:0033148-&&-positive regulation of intracellular estrogen receptor signaling pathway-%%-GO:0048477-&&-oogenesis-%%-GO:0001555-&&-oocyte growth-%%-GO:0006342-&&-chromatin silencing-%%-GO:0043627-&&-response to estrogen-%%-GO:0008284-&&-positive regulation of cell proliferation-%%-GO:0045944-&&-positive regulation of transcription from RNA polymerase II promoter-%%-GO:0051…	G:9606:KMT2D			KEGG-&-1&-hsa04934-&&-Cushing syndrome-%%-hsa00310-&&-Lysine degradation	KMT2D	Homo sapiens (Human)-&&-9606	Gene Symbol-&-1&-KMT2D	0.3883274	0.26900585	19	4	false	KMT2D	112.73684211	0	19	0	0.68497067	false	0	KMT2D	7446	0.09593831
242	taxon:9606	2.30718475	5.0064E-4	160051	1902	glutathione S-transferase kappa 1	gene	biological_process-&-1&-GO:0006749-&&-glutathione metabolic process-%%-GO:0055114-&&-oxidation-reduction process-%%-GO:0098869-&&-cellular oxidant detoxification-%%-GO:1901687-&&-glutathione derivative biosynthetic process-%%-GO:0030855-&&-epithelial cell differentiation|cellular_component-&-1&-GO:0070062-&&-extracellular exosome-%%-GO:0005759-&&-mitochondrial matrix-%%-GO:0005622-&&-intracellula…	G:9606:GSTK1			KEGG-&-1&-hsa05204-&&-Chemical carcinogenesis-%%-hsa04146-&&-Peroxisome-%%-hsa00982-&&-Drug metabolism - cytochrome P450-%%-hsa00980-&&-Metabolism of xenobiotics by cytochrome P450-%%-hsa00480-&&-Glutathione metabolism	GSTK1	Homo sapiens (Human)-&&-9606	Gene Symbol-&-1&-GSTK1	0.43342866	0.06994048	66	4	false	GSTK1	81.078125	0	65	0	0.73856305	false	1	GSTK1	96656	0.04428791
243	taxon:9606	2.34347507	7.11E-5	176433	1902	aladin WD repeat nucleoporin	gene	biological_process-&-1&-GO:0075733-&&-intracellular transport of virus-%%-GO:0007612-&&-learning-%%-GO:0016925-&&-protein sumoylation-%%-GO:0006409-&&-tRNA export from nucleus-%%-GO:0046822-&&-regulation of nucleocytoplasmic transport-%%-GO:0009566-&&-fertilization-%%-GO:0031047-&&-gene silencing by RNA-%%-GO:0006913-&&-nucleocytoplasmic transport-%%-GO:0010827-&&-regulation of glucose transport-…	G:9606:AAAS			KEGG-&-1&-hsa03013-&&-RNA transport	AAAS	Homo sapiens (Human)-&&-9606	Gene Symbol-&-1&-AAAS	0.42671672	0.19166667	16	4	false	AAAS	236.5	0	16	0	0.73130499	false	0	AAAS	22160	0.13154232
244	taxon:9606	2.12646628	0.00686295	180535	1902	protein arginine methyltransferase 1	gene	biological_process-&-1&-GO:0006479-&&-protein methylation-%%-GO:0046985-&&-positive regulation of hemoglobin biosynthetic process-%%-GO:0045653-&&-negative regulation of megakaryocyte differentiation-%%-GO:1900745-&&-positive regulation of p38MAPK cascade-%%-GO:0006977-&&-DNA damage response, signal transduction by p53 class mediator resulting in cell cycle arrest-%%-GO:0031175-&&-neuron projecti…	G:9606:PRMT1	PRMT1	true	KEGG-&-1&-hsa04068-&&-FoxO signaling pathway-%%-hsa04922-&&-Glucagon signaling pathway	PRMT1	Homo sapiens (Human)-&&-9606	Gene Symbol-&-1&-PRMT1	0.47026375	0.10137752	180	4	false	PRMT1	108.0	0	179	0	0.77470674	false	1	PRMT1	1462964	0.04909724
245	taxon:9606	2.45417889	1.1544E-4	180536	1902	protein arginine methyltransferase 2	gene	biological_process-&-1&-GO:0006479-&&-protein methylation-%%-GO:0043065-&&-positive regulation of apoptotic process-%%-GO:2000134-&&-negative regulation of G1/S transition of mitotic cell cycle-%%-GO:0045892-&&-negative regulation of transcription, DNA-templated-%%-GO:0045893-&&-positive regulation of transcription, DNA-templated-%%-GO:0032088-&&-negative regulation of NF-kappaB transcription fac…	G:9606:PRMT2				PRMT2	Homo sapiens (Human)-&&-9606	Gene Symbol-&-1&-PRMT2	0.40746826	0.13846154	28	4	false	PRMT2	123.11538462	0	27	0	0.70916422	false	1	PRMT2	25382	0.0831643
246	taxon:9606	2.34090909	9.461E-5	168249	1902	transducin beta like 1 X-linked receptor 1	gene	biological_process-&-1&-GO:0044255-&&-cellular lipid metabolic process-%%-GO:0002021-&&-response to dietary excess-%%-GO:0060070-&&-canonical Wnt signaling pathway-%%-GO:0060613-&&-fat pad development-%%-GO:0045893-&&-positive regulation of transcription, DNA-templated-%%-GO:0050872-&&-white fat cell differentiation-%%-GO:0035264-&&-multicellular organism growth-%%-GO:0016575-&&-histone deacetyla…	G:9606:TBL1XR1			KEGG-&-1&-hsa04310-&&-Wnt signaling pathway	TBL1XR1	Homo sapiens (Human)-&&-9606	Gene Symbol-&-1&-TBL1XR1	0.42718447	0.23673469	50	4	false	TBL1XR1	145.54	0	50	0	0.73181818	false	0	TBL1XR1	36416	0.08226116
247	taxon:9606	2.22983871	9.915E-5	168255	1902	importin 4	gene	biological_process-&-1&-GO:0015031-&&-protein transport-%%-GO:0000060-&&-protein import into nucleus, translocation-%%-GO:0006335-&&-DNA replication-dependent nucleosome assembly-%%-GO:0006607-&&-NLS-bearing protein import into nucleus-%%-GO:0006610-&&-ribosomal protein import into nucleus-%%-GO:0006336-&&-DNA replication-independent nucleosome assembly|cellular_component-&-1&-GO:0034399-&&-nucle…	G:9606:IPO4				IPO4	Homo sapiens (Human)-&&-9606	Gene Symbol-&-1&-IPO4	0.44846293	0.20121951	41	4	false	IPO4	203.80487805	0	41	0	0.75403226	false	0	IPO4	46266	0.09850405
248	taxon:9606	2.45381232	6.472E-5	180543	1902	ArfGAP with FG repeats 1	gene	biological_process-&-1&-GO:0045109-&&-intermediate filament organization-%%-GO:0061024-&&-membrane organization-%%-GO:0001675-&&-acrosome assembly-%%-GO:0006406-&&-mRNA export from nucleus-%%-GO:0007275-&&-multicellular organism development-%%-GO:0043547-&&-positive regulation of GTPase activity-%%-GO:0007289-&&-spermatid nucleus differentiation|cellular_component-&-1&-GO:0005643-&&-nuclear pore-…	G:9606:AGFG1			KEGG-&-1&-hsa05164-&&-Influenza A	AGFG1	Homo sapiens (Human)-&&-9606	Gene Symbol-&-1&-AGFG1	0.40752913	0.16666667	15	4	false	AGFG1	195.76923077	0	14	0	0.70923754	false	1	AGFG1	11938	0.12989069
249	taxon:9606	2.36033724	6.7892E-4	180545	1902	HRas proto-oncogene, GTPase	gene	biological_process-&-1&-GO:0001934-&&-positive regulation of protein phosphorylation-%%-GO:0032729-&&-positive regulation of interferon-gamma production-%%-GO:0042832-&&-defense response to protozoan-%%-GO:0051291-&&-protein heterooligomerization-%%-GO:0050900-&&-leukocyte migration-%%-GO:0009887-&&-animal organ morphogenesis-%%-GO:0008284-&&-positive regulation of cell proliferation-%%-GO:004352…	G:9606:HRAS			KEGG-&-1&-hsa04072-&&-Phospholipase D signaling pathway-%%-hsa05224-&&-Breast cancer-%%-hsa05170-&&-Human immunodeficiency virus 1 infection-%%-hsa05211-&&-Renal cell carcinoma-%%-hsa04910-&&-Insulin signaling pathway-%%-hsa04213-&&-Longevity regulating pathway - multiple species-%%-hsa05160-&&-Hepatitis C-%%-hsa05218-&&-Melanoma-%%-hsa05203-&&-Viral carcinogenesis-%%-hsa01521-&&-EGFR tyrosine ki…	HRAS	Homo sapiens (Human)-&&-9606	Gene Symbol-&-1&-HRAS	0.42366827	0.07505828	68	4	false	HRAS	69.92424242	0	67	0	0.72793255	false	1	HRAS	125832	0.04169154
250	taxon:9606	2.3526393	7.519E-5	168260	1902	leucine rich repeat kinase 1	gene	biological_process-&-1&-GO:0036035-&&-osteoclast development-%%-GO:0050731-&&-positive regulation of peptidyl-tyrosine phosphorylation-%%-GO:0045453-&&-bone resorption-%%-GO:0006468-&&-protein phosphorylation-%%-GO:0090263-&&-positive regulation of canonical Wnt signaling pathway-%%-GO:1902533-&&-positive regulation of intracellular signal transduction-%%-GO:0035556-&&-intracellular signal transd…	G:9606:LRRK1				LRRK1	Homo sapiens (Human)-&&-9606	Gene Symbol-&-1&-LRRK1	0.42505453	0.19251337	36	4	false	LRRK1	124.20588235	0	35	0	0.72947214	false	1	LRRK1	22030	0.071056
251	taxon:9606	2.46004399	2.164E-5	176459	1902	nuclear receptor coactivator 4	gene	biological_process-&-1&-GO:0008584-&&-male gonad development-%%-GO:0030521-&&-androgen receptor signaling pathway-%%-GO:0045893-&&-positive regulation of transcription, DNA-templated-%%-GO:0006622-&&-protein targeting to lysosome-%%-GO:0006351-&&-transcription, DNA-templated|cellular_component-&-1&-GO:0005634-&&-nucleus-%%-GO:0044754-&&-autolysosome|molecular_function-&-1&-GO:0003713-&&-transcrip…	G:9606:NCOA4			KEGG-&-1&-hsa05216-&&-Thyroid cancer-%%-hsa05200-&&-Pathways in cancer-%%-hsa04216-&&-Ferroptosis	NCOA4	Homo sapiens (Human)-&&-9606	Gene Symbol-&-1&-NCOA4	0.4064968	0.23076923	14	4	false	NCOA4	195.78571429	0	14	0	0.7079912	false	0	NCOA4	7636	0.12999525
252	taxon:9606	2.78739003	1.612E-5	176456	1902	ADAM metallopeptidase domain 12	gene	biological_process-&-1&-GO:0006508-&&-proteolysis-%%-GO:0007155-&&-cell adhesion-%%-GO:0007520-&&-myoblast fusion|cellular_component-&-1&-GO:0016021-&&-integral component of membrane-%%-GO:0005886-&&-plasma membrane-%%-GO:0005615-&&-extracellular space-%%-GO:0005654-&&-nucleoplasm|molecular_function-&-1&-GO:0046872-&&-metal ion binding-%%-GO:0008237-&&-metallopeptidase activity-%%-GO:0004222-&&-m…	G:9606:ADAM12				ADAM12	Homo sapiens (Human)-&&-9606	Gene Symbol-&-1&-ADAM12	0.35875855	0.14285714	8	4	false	ADAM12	112.625	0	8	0	0.64252199	false	0	ADAM12	2846	0.18261401
253	taxon:9606	2.44538123	1.526E-5	176457	1902	SHOC2, leucine rich repeat scaffold protein	gene	biological_process-&-1&-GO:0050790-&&-regulation of catalytic activity-%%-GO:0007265-&&-Ras protein signal transduction-%%-GO:0046579-&&-positive regulation of Ras protein signal transduction-%%-GO:0008543-&&-fibroblast growth factor receptor signaling pathway|cellular_component-&-1&-GO:0005634-&&-nucleus-%%-GO:0005737-&&-cytoplasm-%%-GO:0005829-&&-cytosol-%%-GO:0005654-&&-nucleoplasm-%%-GO:00058…	G:9606:SHOC2			KEGG-&-1&-hsa04014-&&-Ras signaling pathway	SHOC2	Homo sapiens (Human)-&&-9606	Gene Symbol-&-1&-SHOC2	0.40893419	0.36363636	11	4	false	SHOC2	235.63636364	0	11	0	0.71092375	false	0	SHOC2	6354	0.15380964
254	taxon:9606	2.58467742	9.7E-7	180562	1902	hippocalcin like 1	gene	cellular_component-&-1&-GO:0070062-&&-extracellular exosome-%%-GO:0016020-&&-membrane|molecular_function-&-1&-GO:0005509-&&-calcium ion binding-%%-GO:0005515-&&-protein binding	G:9606:HPCAL1				HPCAL1	Homo sapiens (Human)-&&-9606	Gene Symbol-&-1&-HPCAL1	0.38689548	0.4	5	4	false	HPCAL1	308.0	0	5	0	0.68306452	false	0	HPCAL1	684	0.26195745
255	taxon:9606	2.82294721	8.87E-6	168278	1902	chromosome 22 open reading frame 29	gene	biological_process-&-1&-GO:0051881-&&-regulation of mitochondrial membrane potential-%%-GO:0097345-&&-mitochondrial outer membrane permeabilization|cellular_component-&-1&-GO:0005739-&&-mitochondrion|molecular_function-&-1&-GO:0005515-&&-protein binding	G:9606:C22orf29				C22orf29	Homo sapiens (Human)-&&-9606	Gene Symbol-&-1&-C22orf29	0.35423971	0.41666667	9	4	false	C22orf29	80.0	0	9	0	0.63541056	false	0	C22orf29	2050	0.14766893
256	taxon:9606	2.42815249	3.725E-5	176475	1902	lysine acetyltransferase 6A	gene	biological_process-&-1&-GO:0006323-&&-DNA packaging-%%-GO:0045892-&&-negative regulation of transcription, DNA-templated-%%-GO:0045893-&&-positive regulation of transcription, DNA-templated-%%-GO:0043966-&&-histone H3 acetylation-%%-GO:0006334-&&-nucleosome assembly-%%-GO:1901796-&&-regulation of signal transduction by p53 class mediator-%%-GO:0006351-&&-transcription, DNA-templated-%%-GO:0030099…	G:9606:KAT6A			KEGG-&-1&-hsa04550-&&-Signaling pathways regulating pluripotency of stem cells	KAT6A	Homo sapiens (Human)-&&-9606	Gene Symbol-&-1&-KAT6A	0.41183575	0.41794872	40	4	false	KAT6A	181.975	0	40	0	0.7143695	false	0	KAT6A	20528	0.11693445
257	taxon:9606	2.74156891	3.7E-7	180568	1902	homeobox D9	gene	biological_process-&-1&-GO:0008344-&&-adult locomotory behavior-%%-GO:0007519-&&-skeletal muscle tissue development-%%-GO:0009954-&&-proximal/distal pattern formation-%%-GO:0035137-&&-hindlimb morphogenesis-%%-GO:0030879-&&-mammary gland development-%%-GO:0035115-&&-embryonic forelimb morphogenesis-%%-GO:0048704-&&-embryonic skeletal system morphogenesis-%%-GO:0007338-&&-single fertilization-%%-G…	G:9606:HOXD9				HOXD9	Homo sapiens (Human)-&&-9606	Gene Symbol-&-1&-HOXD9	0.36475465	0.0	2	4	false	HOXD9	413.5	0	2	0	0.65168622	false	0	HOXD9	192	0.51756587
258	taxon:9606	2.76612903	1.622E-5	176476	1902	UBX domain protein 8	gene	biological_process-&-1&-GO:0030433-&&-ER-associated ubiquitin-dependent protein catabolic process-%%-GO:0007338-&&-single fertilization|cellular_component-&-1&-GO:0030176-&&-integral component of endoplasmic reticulum membrane-%%-GO:0005783-&&-endoplasmic reticulum-%%-GO:0005730-&&-nucleolus|molecular_function-&-1&-GO:0005515-&&-protein binding	G:9606:UBXN8				UBXN8	Homo sapiens (Human)-&&-9606	Gene Symbol-&-1&-UBXN8	0.36151603	0.15555556	10	4	false	UBXN8	87.9	0	10	0	0.64677419	false	0	UBXN8	3140	0.12815249
259	taxon:9606	2.35740469	5.256E-5	164194	1902	copper metabolism domain containing 1	gene	biological_process-&-1&-GO:0032088-&&-negative regulation of NF-kappaB transcription factor activity-%%-GO:2000009-&&-negative regulation of protein localization to cell surface-%%-GO:0015031-&&-protein transport-%%-GO:0006893-&&-Golgi to plasma membrane transport-%%-GO:0031398-&&-positive regulation of protein ubiquitination-%%-GO:0055070-&&-copper ion homeostasis-%%-GO:0006351-&&-transcription,…	G:9606:COMMD1				COMMD1	Homo sapiens (Human)-&&-9606	Gene Symbol-&-1&-COMMD1	0.4241953	0.24501425	29	4	false	COMMD1	184.40740741	0	28	0	0.72851906	false	1	COMMD1	20362	0.10608192
260	taxon:9606	2.41678886	2.1E-7	180577	1902	homeobox C10	gene	biological_process-&-1&-GO:0006366-&&-transcription from RNA polymerase II promoter-%%-GO:0050905-&&-neuromuscular process-%%-GO:0008284-&&-positive regulation of cell proliferation-%%-GO:0009954-&&-proximal/distal pattern formation-%%-GO:0001501-&&-skeletal system development-%%-GO:0045944-&&-positive regulation of transcription from RNA polymerase II promoter-%%-GO:0021520-&&-spinal cord motor …	G:9606:HOXC10				HOXC10	Homo sapiens (Human)-&&-9606	Gene Symbol-&-1&-HOXC10	0.41377218	0.33333333	3	4	false	HOXC10	633.66666667	0	3	0	0.71664223	false	0	HOXC10	206	0.3880719
261	taxon:9606	2.0766129	0.00158472	180582	1902	stratifin	gene	biological_process-&-1&-GO:0045606-&&-positive regulation of epidermal cell differentiation-%%-GO:0061024-&&-membrane organization-%%-GO:0031424-&&-keratinization-%%-GO:0007165-&&-signal transduction-%%-GO:0030307-&&-positive regulation of cell growth-%%-GO:0006469-&&-negative regulation of protein kinase activity-%%-GO:0046827-&&-positive regulation of protein export from nucleus-%%-GO:0061436-&…	G:9606:SFN			KEGG-&-1&-hsa04115-&&-p53 signaling pathway-%%-hsa04960-&&-Aldosterone-regulated sodium reabsorption-%%-hsa04110-&&-Cell cycle	SFN	Homo sapiens (Human)-&&-9606	Gene Symbol-&-1&-SFN	0.4815534	0.11273946	147	4	false	SFN	108.32413793	0	146	0	0.78467742	false	1	SFN	406056	0.04549523
262	taxon:9606	2.49230205	1.9115E-4	180584	1902	glutamic-oxaloacetic transaminase 1	gene	biological_process-&-1&-GO:0055089-&&-fatty acid homeostasis-%%-GO:0007219-&&-Notch signaling pathway-%%-GO:0006531-&&-aspartate metabolic process-%%-GO:0032869-&&-cellular response to insulin stimulus-%%-GO:0019551-&&-glutamate catabolic process to 2-oxoglutarate-%%-GO:0006094-&&-gluconeogenesis-%%-GO:0006114-&&-glycerol biosynthetic process-%%-GO:0006533-&&-aspartate catabolic process-%%-GO:000…	G:9606:GOT1			KEGG-&-1&-hsa00330-&&-Arginine and proline metabolism-%%-hsa01100-&&-Metabolic pathways-%%-hsa01200-&&-Carbon metabolism-%%-hsa00350-&&-Tyrosine metabolism-%%-hsa00400-&&-Phenylalanine, tyrosine and tryptophan biosynthesis-%%-hsa00360-&&-Phenylalanine metabolism-%%-hsa00250-&&-Alanine, aspartate and glutamate metabolism-%%-hsa00220-&&-Arginine biosynthesis-%%-hsa01230-&&-Biosynthesis of amino aci…	GOT1	Homo sapiens (Human)-&&-9606	Gene Symbol-&-1&-GOT1	0.40123548	0.14252874	30	4	false	GOT1	77.23333333	0	30	0	0.70153959	false	0	GOT1	35558	0.05596618
263	taxon:9606	2.93218475	1.608E-5	176489	1902	zinc finger and SCAN domain containing 20	gene	biological_process-&-1&-GO:0006355-&&-regulation of transcription, DNA-templated-%%-GO:0006351-&&-transcription, DNA-templated|cellular_component-&-1&-GO:0005634-&&-nucleus|molecular_function-&-1&-GO:0003677-&&-DNA binding-%%-GO:0003700-&&-transcription factor activity, sequence-specific DNA binding-%%-GO:0046872-&&-metal ion binding	G:9606:ZSCAN20				ZSCAN20	Homo sapiens (Human)-&&-9606	Gene Symbol-&-1&-ZSCAN20	0.34104263	0.02222222	10	4	false	ZSCAN20	35.7	0	10	0	0.61356305	false	0	ZSCAN20	2120	0.11952055
264	taxon:9606	2.24890029	0.00108294	180588	1902	golgin A2	gene	biological_process-&-1&-GO:0007020-&&-microtubule nucleation-%%-GO:0090166-&&-Golgi disassembly-%%-GO:0051297-&&-centrosome organization-%%-GO:0010507-&&-negative regulation of autophagy-%%-GO:0006486-&&-protein glycosylation-%%-GO:0051225-&&-spindle assembly-%%-GO:0090307-&&-mitotic spindle assembly-%%-GO:0006888-&&-ER to Golgi vesicle-mediated transport-%%-GO:0060050-&&-positive regulation of p…	G:9606:GOLGA2				GOLGA2	Homo sapiens (Human)-&&-9606	Gene Symbol-&-1&-GOLGA2	0.44466178	0.06625259	70	4	false	GOLGA2	96.8	0	70	0	0.75021994	false	0	GOLGA2	190698	0.04887332
265	taxon:9606	2.68255132	0.0	164208	1902	dynein axonemal heavy chain 2	gene	biological_process-&-1&-GO:0007018-&&-microtubule-based movement-%%-GO:0060285-&&-cilium-dependent cell motility|cellular_component-&-1&-GO:0005737-&&-cytoplasm-%%-GO:0005874-&&-microtubule-%%-GO:0005858-&&-axonemal dynein complex|molecular_function-&-1&-GO:0003777-&&-microtubule motor activity-%%-GO:0005524-&&-ATP binding-%%-GO:0016887-&&-ATPase activity	G:9606:DNAH2			KEGG-&-1&-hsa05016-&&-Huntington disease	DNAH2	Homo sapiens (Human)-&&-9606	Gene Symbol-&-1&-DNAH2	0.37277945	1.0	2	4	false	DNAH2	571.0	0	2	0	0.66348974	false	0	DNAH2	0	0.61004274
266	taxon:9606	2.76466276	0.0	176496	1902	zinc finger protein 182	gene	biological_process-&-1&-GO:0006355-&&-regulation of transcription, DNA-templated-%%-GO:0006351-&&-transcription, DNA-templated|cellular_component-&-1&-GO:0005634-&&-nucleus|molecular_function-&-1&-GO:0003677-&&-DNA binding-%%-GO:0046872-&&-metal ion binding-%%-GO:0003700-&&-transcription factor activity, sequence-specific DNA binding	G:9606:ZNF182				ZNF182	Homo sapiens (Human)-&&-9606	Gene Symbol-&-1&-ZNF182	0.36170777	0.0	1	4	false	ZNF182	762.0	0	1	0	0.64706745	false	0	ZNF182	0	0.0
267	taxon:9606	3.03922287	8.0E-7	168309	1902	CUB and Sushi multiple domains 1	gene	cellular_component-&-1&-GO:0016021-&&-integral component of membrane	G:9606:CSMD1				CSMD1	Homo sapiens (Human)-&&-9606	Gene Symbol-&-1&-CSMD1	0.32903148	0.0	2	4	false	CSMD1	98.0	0	2	0	0.59215543	false	0	CSMD1	232	0.50259067
268	taxon:9606	2.42412023	1.0081E-4	176506	1902	CCHC-type zinc finger nucleic acid binding protein	gene	biological_process-&-1&-GO:0006355-&&-regulation of transcription, DNA-templated-%%-GO:0008284-&&-positive regulation of cell proliferation-%%-GO:0045893-&&-positive regulation of transcription, DNA-templated-%%-GO:0045944-&&-positive regulation of transcription from RNA polymerase II promoter-%%-GO:0000122-&&-negative regulation of transcription from RNA polymerase II promoter-%%-GO:0006351-&&-t…	G:9606:CNBP				CNBP	Homo sapiens (Human)-&&-9606	Gene Symbol-&-1&-CNBP	0.41252079	0.22619048	49	4	false	CNBP	153.57142857	0	49	0	0.71517595	false	0	CNBP	40500	0.09981158
269	taxon:9606	2.2606305	4.858E-4	180606	1902	G protein subunit beta 1	gene	biological_process-&-1&-GO:0007204-&&-positive regulation of cytosolic calcium ion concentration-%%-GO:0006457-&&-protein folding-%%-GO:0007165-&&-signal transduction-%%-GO:0007213-&&-G-protein coupled acetylcholine receptor signaling pathway-%%-GO:0007191-&&-adenylate cyclase-activating dopamine receptor signaling pathway-%%-GO:0050909-&&-sensory perception of taste-%%-GO:0071380-&&-cellular res…	G:9606:GNB1			KEGG-&-1&-hsa04727-&&-GABAergic synapse-%%-hsa04740-&&-Olfactory transduction-%%-hsa04744-&&-Phototransduction-%%-hsa04926-&&-Relaxin signaling pathway-%%-hsa05170-&&-Human immunodeficiency virus 1 infection-%%-hsa04371-&&-Apelin signaling pathway-%%-hsa04713-&&-Circadian entrainment-%%-hsa04724-&&-Glutamatergic synapse-%%-hsa05167-&&-Kaposi sarcoma-associated herpesvirus infection-%%-hsa04014-&&…	GNB1	Homo sapiens (Human)-&&-9606	Gene Symbol-&-1&-GNB1	0.44235447	0.12462462	37	4	false	GNB1	143.16216216	0	37	0	0.7478739	false	0	GNB1	93176	0.07193619
270	taxon:9606	2.14516129	5.6177E-4	180605	1902	G protein subunit beta 2	gene	biological_process-&-1&-GO:0006457-&&-protein folding-%%-GO:0071377-&&-cellular response to glucagon stimulus-%%-GO:0007186-&&-G-protein coupled receptor signaling pathway-%%-GO:0065009-&&-regulation of molecular function|cellular_component-&-1&-GO:0005765-&&-lysosomal membrane-%%-GO:0048471-&&-perinuclear region of cytoplasm-%%-GO:0070062-&&-extracellular exosome-%%-GO:0043209-&&-myelin sheath-%…	G:9606:GNB2			KEGG-&-1&-hsa04727-&&-GABAergic synapse-%%-hsa05170-&&-Human immunodeficiency virus 1 infection-%%-hsa04926-&&-Relaxin signaling pathway-%%-hsa04371-&&-Apelin signaling pathway-%%-hsa04713-&&-Circadian entrainment-%%-hsa04724-&&-Glutamatergic synapse-%%-hsa05167-&&-Kaposi sarcoma-associated herpesvirus infection-%%-hsa05163-&&-Human cytomegalovirus infection-%%-hsa04014-&&-Ras signaling pathway-%…	GNB2	Homo sapiens (Human)-&&-9606	Gene Symbol-&-1&-GNB2	0.46616541	0.11538462	65	4	false	GNB2	141.0	0	65	0	0.77096774	false	0	GNB2	165698	0.06183536
271	taxon:9606	2.18108504	6.6977E-4	176514	1902	ribosomal protein L14	gene	biological_process-&-1&-GO:0006364-&&-rRNA processing-%%-GO:0000184-&&-nuclear-transcribed mRNA catabolic process, nonsense-mediated decay-%%-GO:0006412-&&-translation-%%-GO:0006413-&&-translational initiation-%%-GO:0019083-&&-viral transcription-%%-GO:0042273-&&-ribosomal large subunit biogenesis-%%-GO:0006614-&&-SRP-dependent cotranslational protein targeting to membrane|cellular_component-&-1&…	G:9606:RPL14			KEGG-&-1&-hsa03010-&&-Ribosome	RPL14	Homo sapiens (Human)-&&-9606	Gene Symbol-&-1&-RPL14	0.45848739	0.36947585	140	4	false	RPL14	148.13571429	0	140	0	0.76378299	false	0	RPL14	217392	0.07073271
272	taxon:9606	2.71407625	2.756E-5	180608	1902	G protein subunit alpha transducin 2	gene	biological_process-&-1&-GO:0007204-&&-positive regulation of cytosolic calcium ion concentration-%%-GO:0006457-&&-protein folding-%%-GO:0007186-&&-G-protein coupled receptor signaling pathway-%%-GO:0007601-&&-visual perception-%%-GO:0007223-&&-Wnt signaling pathway, calcium modulating pathway-%%-GO:0007188-&&-adenylate cyclase-modulating G-protein coupled receptor signaling pathway-%%-GO:0001580-…	G:9606:GNAT2			KEGG-&-1&-hsa04744-&&-Phototransduction	GNAT2	Homo sapiens (Human)-&&-9606	Gene Symbol-&-1&-GNAT2	0.36844949	0.10714286	8	4	false	GNAT2	116.625	0	8	0	0.65718475	false	0	GNAT2	6324	0.14298893
273	taxon:9606	2.48826979	3.56E-5	176513	1902	docking protein 2	gene	biological_process-&-1&-GO:0007411-&&-axon guidance-%%-GO:0050900-&&-leukocyte migration-%%-GO:0007169-&&-transmembrane receptor protein tyrosine kinase signaling pathway-%%-GO:0007166-&&-cell surface receptor signaling pathway-%%-GO:0007165-&&-signal transduction-%%-GO:0007265-&&-Ras protein signal transduction|cellular_component-&-1&-GO:0005829-&&-cytosol|molecular_function-&-1&-GO:0005057-&&-s…	G:9606:DOK2				DOK2	Homo sapiens (Human)-&&-9606	Gene Symbol-&-1&-DOK2	0.40188568	0.32105263	22	4	false	DOK2	133.05	0	21	0	0.70234604	false	1	DOK2	9404	0.09537303
274	taxon:9606	2.27565982	8.0644E-4	180615	1902	G protein subunit alpha i3	gene	biological_process-&-1&-GO:0006457-&&-protein folding-%%-GO:0007194-&&-negative regulation of adenylate cyclase activity-%%-GO:0051301-&&-cell division-%%-GO:0007212-&&-dopamine receptor signaling pathway-%%-GO:0006906-&&-vesicle fusion-%%-GO:0007193-&&-adenylate cyclase-inhibiting G-protein coupled receptor signaling pathway-%%-GO:0007049-&&-cell cycle-%%-GO:0046039-&&-GTP metabolic process-%%-G…	G:9606:GNAI3			KEGG-&-1&-hsa04727-&&-GABAergic synapse-%%-hsa04928-&&-Parathyroid hormone synthesis, secretion and action-%%-hsa04923-&&-Regulation of lipolysis in adipocytes-%%-hsa05170-&&-Human immunodeficiency virus 1 infection-%%-hsa05133-&&-Pertussis-%%-hsa04024-&&-cAMP signaling pathway-%%-hsa04713-&&-Circadian entrainment-%%-hsa04724-&&-Glutamatergic synapse-%%-hsa05142-&&-Chagas disease (American trypan…	GNAI3	Homo sapiens (Human)-&&-9606	Gene Symbol-&-1&-GNAI3	0.43943299	0.11945032	46	4	false	GNAI3	105.04545455	0	45	0	0.74486804	false	1	GNAI3	129496	0.05431971
275	taxon:9606	2.74560117	1.8486E-4	180612	1902	G protein subunit alpha q	gene	biological_process-&-1&-GO:0016322-&&-neuron remodeling-%%-GO:0048066-&&-developmental pigmentation-%%-GO:0006469-&&-negative regulation of protein kinase activity-%%-GO:0007507-&&-heart development-%%-GO:0009649-&&-entrainment of circadian clock-%%-GO:0042711-&&-maternal behavior-%%-GO:0007596-&&-blood coagulation-%%-GO:0007215-&&-glutamate receptor signaling pathway-%%-GO:0007189-&&-adenylate c…	G:9606:GNAQ			KEGG-&-1&-hsa04750-&&-Inflammatory mediator regulation of TRP channels-%%-hsa04928-&&-Parathyroid hormone synthesis, secretion and action-%%-hsa05170-&&-Human immunodeficiency virus 1 infection-%%-hsa04912-&&-GnRH signaling pathway-%%-hsa04724-&&-Glutamatergic synapse-%%-hsa04713-&&-Circadian entrainment-%%-hsa05142-&&-Chagas disease (American trypanosomiasis)-%%-hsa04720-&&-Long-term potentiatio…	GNAQ	Homo sapiens (Human)-&&-9606	Gene Symbol-&-1&-GNAQ	0.36421896	0.05	27	4	false	GNAQ	44.08	0	26	0	0.65087977	false	1	GNAQ	34804	0.06058252
276	taxon:9606	2.61217009	4.3E-7	168324	1902	sushi domain containing 1	gene	cellular_component-&-1&-GO:0016021-&&-integral component of membrane|molecular_function-&-1&-GO:0005509-&&-calcium ion binding	G:9606:SUSD1				SUSD1	Homo sapiens (Human)-&&-9606	Gene Symbol-&-1&-SUSD1	0.38282346	0.66666667	3	4	false	SUSD1	427.0	0	3	0	0.67756598	false	0	SUSD1	134	0.3809099
277	taxon:9606	2.53812317	3.8972E-4	180618	1902	G protein subunit alpha i1	gene	biological_process-&-1&-GO:0006457-&&-protein folding-%%-GO:0051301-&&-cell division-%%-GO:0007188-&&-adenylate cyclase-modulating G-protein coupled receptor signaling pathway-%%-GO:0043434-&&-response to peptide hormone-%%-GO:0007186-&&-G-protein coupled receptor signaling pathway-%%-GO:1904322-&&-cellular response to forskolin-%%-GO:0043949-&&-regulation of cAMP-mediated signaling-%%-GO:0007193…	G:9606:GNAI1			KEGG-&-1&-hsa04727-&&-GABAergic synapse-%%-hsa04928-&&-Parathyroid hormone synthesis, secretion and action-%%-hsa04923-&&-Regulation of lipolysis in adipocytes-%%-hsa05170-&&-Human immunodeficiency virus 1 infection-%%-hsa05133-&&-Pertussis-%%-hsa04024-&&-cAMP signaling pathway-%%-hsa04713-&&-Circadian entrainment-%%-hsa04724-&&-Glutamatergic synapse-%%-hsa05142-&&-Chagas disease (American trypan…	GNAI1	Homo sapiens (Human)-&&-9606	Gene Symbol-&-1&-GNAI1	0.39399191	0.09309309	39	4	false	GNAI1	57.51351351	0	38	0	0.69237537	false	1	GNAI1	56836	0.04563228
278	taxon:9606	2.60080645	1.69E-6	176523	1902	ectodermal-neural cortex 1	gene	biological_process-&-1&-GO:0010976-&&-positive regulation of neuron projection development-%%-GO:0007399-&&-nervous system development-%%-GO:0007275-&&-multicellular organism development-%%-GO:0017148-&&-negative regulation of translation-%%-GO:0016567-&&-protein ubiquitination-%%-GO:0010499-&&-proteasomal ubiquitin-independent protein catabolic process|cellular_component-&-1&-GO:0005634-&&-nucle…	G:9606:ENC1				ENC1	Homo sapiens (Human)-&&-9606	Gene Symbol-&-1&-ENC1	0.38449612	0.37777778	12	4	false	ENC1	199.3	0	11	0	0.67983871	false	1	ENC1	940	0.17817531
279	taxon:9606	2.67302053	2.1925E-4	180619	1902	G protein subunit alpha 15	gene	biological_process-&-1&-GO:0007207-&&-phospholipase C-activating G-protein coupled acetylcholine receptor signaling pathway-%%-GO:0030168-&&-platelet activation-%%-GO:0007204-&&-positive regulation of cytosolic calcium ion concentration-%%-GO:0060158-&&-phospholipase C-activating dopamine receptor signaling pathway-%%-GO:0007202-&&-activation of phospholipase C activity-%%-GO:0007188-&&-adenylate…	G:9606:GNA15			KEGG-&-1&-hsa05146-&&-Amoebiasis-%%-hsa04926-&&-Relaxin signaling pathway-%%-hsa04020-&&-Calcium signaling pathway-%%-hsa05142-&&-Chagas disease (American trypanosomiasis)	GNA15	Homo sapiens (Human)-&&-9606	Gene Symbol-&-1&-GNA15	0.37410861	0.2	10	4	false	GNA15	112.8	0	10	0	0.66539589	false	0	GNA15	26614	0.12292576
280	taxon:9606	2.20967742	0.00144769	180617	1902	G protein subunit alpha i2	gene	biological_process-&-1&-GO:0006457-&&-protein folding-%%-GO:0007194-&&-negative regulation of adenylate cyclase activity-%%-GO:0051301-&&-cell division-%%-GO:0001973-&&-adenosine receptor signaling pathway-%%-GO:0007165-&&-signal transduction-%%-GO:0007213-&&-G-protein coupled acetylcholine receptor signaling pathway-%%-GO:0007193-&&-adenylate cyclase-inhibiting G-protein coupled receptor signali…	G:9606:GNAI2			KEGG-&-1&-hsa04727-&&-GABAergic synapse-%%-hsa04928-&&-Parathyroid hormone synthesis, secretion and action-%%-hsa04923-&&-Regulation of lipolysis in adipocytes-%%-hsa05170-&&-Human immunodeficiency virus 1 infection-%%-hsa05133-&&-Pertussis-%%-hsa04024-&&-cAMP signaling pathway-%%-hsa04713-&&-Circadian entrainment-%%-hsa04724-&&-Glutamatergic synapse-%%-hsa05142-&&-Chagas disease (American trypan…	GNAI2	Homo sapiens (Human)-&&-9606	Gene Symbol-&-1&-GNAI2	0.45255474	0.10980392	51	4	false	GNAI2	111.0	0	51	0	0.75806452	false	0	GNAI2	204482	0.05256314
281	taxon:9606	2.22727273	6.0145E-4	176527	1902	phosphoinositide-3-kinase regulatory subunit 3	gene	biological_process-&-1&-GO:0043551-&&-regulation of phosphatidylinositol 3-kinase activity-%%-GO:0036092-&&-phosphatidylinositol-3-phosphate biosynthetic process-%%-GO:0006661-&&-phosphatidylinositol biosynthetic process-%%-GO:2001275-&&-positive regulation of glucose import in response to insulin stimulus-%%-GO:0008286-&&-insulin receptor signaling pathway|cellular_component-&-1&-GO:0005829-&&-c…	G:9606:PIK3R3			KEGG-&-1&-hsa04072-&&-Phospholipase D signaling pathway-%%-hsa05224-&&-Breast cancer-%%-hsa05170-&&-Human immunodeficiency virus 1 infection-%%-hsa05162-&&-Measles-%%-hsa05211-&&-Renal cell carcinoma-%%-hsa04066-&&-HIF-1 signaling pathway-%%-hsa04910-&&-Insulin signaling pathway-%%-hsa04070-&&-Phosphatidylinositol signaling system-%%-hsa05160-&&-Hepatitis C-%%-hsa04213-&&-Longevity regulating pat…	PIK3R3	Homo sapiens (Human)-&&-9606	Gene Symbol-&-1&-PIK3R3	0.44897959	0.17120387	58	4	false	PIK3R3	102.31034483	0	58	0	0.75454545	false	0	PIK3R3	108882	0.04971991
282	taxon:9606	2.41239003	9.197E-5	168335	1902	AKT interacting protein	gene	biological_process-&-1&-GO:0001934-&&-positive regulation of protein phosphorylation-%%-GO:0008333-&&-endosome to lysosome transport-%%-GO:0006915-&&-apoptotic process-%%-GO:0045022-&&-early endosome to late endosome transport-%%-GO:0007032-&&-endosome organization-%%-GO:0015031-&&-protein transport-%%-GO:0016567-&&-protein ubiquitination-%%-GO:0007040-&&-lysosome organization-%%-GO:0032092-&&-po…	G:9606:AKTIP				AKTIP	Homo sapiens (Human)-&&-9606	Gene Symbol-&-1&-AKTIP	0.41452667	0.08095238	21	4	false	AKTIP	114.0	0	21	0	0.71752199	false	0	AKTIP	18688	0.07114566
283	taxon:9606	2.89406158	8.32E-6	180621	1902	G protein subunit alpha 11	gene	biological_process-&-1&-GO:0048066-&&-developmental pigmentation-%%-GO:0007213-&&-G-protein coupled acetylcholine receptor signaling pathway-%%-GO:0030168-&&-platelet activation-%%-GO:0007507-&&-heart development-%%-GO:0060158-&&-phospholipase C-activating dopamine receptor signaling pathway-%%-GO:0009649-&&-entrainment of circadian clock-%%-GO:0007165-&&-signal transduction-%%-GO:0007188-&&-aden…	G:9606:GNA11			KEGG-&-1&-hsa04934-&&-Cushing syndrome-%%-hsa04928-&&-Parathyroid hormone synthesis, secretion and action-%%-hsa05170-&&-Human immunodeficiency virus 1 infection-%%-hsa04020-&&-Calcium signaling pathway-%%-hsa04925-&&-Aldosterone synthesis and secretion-%%-hsa04912-&&-GnRH signaling pathway-%%-hsa05142-&&-Chagas disease (American trypanosomiasis)-%%-hsa04730-&&-Long-term depression-%%-hsa05163-&&…	GNA11	Homo sapiens (Human)-&&-9606	Gene Symbol-&-1&-GNA11	0.34553515	0.17857143	8	4	false	GNA11	60.25	0	8	0	0.62118768	false	0	GNA11	1170	0.14962594
284	taxon:9606	2.45454545	3.224E-5	176532	1902	RAN binding protein 3	gene	biological_process-&-1&-GO:0006606-&&-protein import into nucleus-%%-GO:0046604-&&-positive regulation of mitotic centrosome separation-%%-GO:0000082-&&-G1/S transition of mitotic cell cycle-%%-GO:0006511-&&-ubiquitin-dependent protein catabolic process-%%-GO:0007051-&&-spindle organization-%%-GO:0006405-&&-RNA export from nucleus-%%-GO:0043547-&&-positive regulation of GTPase activity|cellular_c…	G:9606:RANBP3			KEGG-&-1&-hsa05166-&&-Human T-cell leukemia virus 1 infection	RANBP3	Homo sapiens (Human)-&&-9606	Gene Symbol-&-1&-RANBP3	0.40740741	0.20526316	20	4	false	RANBP3	145.55	0	20	0	0.70909091	false	0	RANBP3	9940	0.09745479
285	taxon:9606	2.72470674	1.615E-5	176539	1902	regulator of G-protein signaling 5	gene	biological_process-&-1&-GO:0008277-&&-regulation of G-protein coupled receptor protein signaling pathway-%%-GO:0009968-&&-negative regulation of signal transduction-%%-GO:0043547-&&-positive regulation of GTPase activity|cellular_component-&-1&-GO:0005829-&&-cytosol-%%-GO:0005737-&&-cytoplasm-%%-GO:0005886-&&-plasma membrane|molecular_function-&-1&-GO:0005096-&&-GTPase activator activity	G:9606:RGS5				RGS5	Homo sapiens (Human)-&&-9606	Gene Symbol-&-1&-RGS5	0.36701197	0.33333333	6	4	false	RGS5	154.16666667	0	6	0	0.65505865	false	0	RGS5	5118	0.19374475
286	taxon:9606	2.58174487	2.95E-5	180633	1902	glutamate-ammonia ligase	gene	biological_process-&-1&-GO:0001504-&&-neurotransmitter uptake-%%-GO:0050679-&&-positive regulation of epithelial cell proliferation-%%-GO:0019676-&&-ammonia assimilation cycle-%%-GO:0006538-&&-glutamate catabolic process-%%-GO:0051968-&&-positive regulation of synaptic transmission, glutamatergic-%%-GO:0006542-&&-glutamine biosynthetic process-%%-GO:0008283-&&-cell proliferation-%%-GO:0051260-&&-…	G:9606:GLUL			KEGG-&-1&-hsa04727-&&-GABAergic synapse-%%-hsa01100-&&-Metabolic pathways-%%-hsa00910-&&-Nitrogen metabolism-%%-hsa00630-&&-Glyoxylate and dicarboxylate metabolism-%%-hsa00250-&&-Alanine, aspartate and glutamate metabolism-%%-hsa00220-&&-Arginine biosynthesis-%%-hsa04724-&&-Glutamatergic synapse-%%-hsa01230-&&-Biosynthesis of amino acids-%%-hsa04217-&&-Necroptosis	GLUL	Homo sapiens (Human)-&&-9606	Gene Symbol-&-1&-GLUL	0.38733494	0.16483516	16	4	false	GLUL	135.35714286	0	15	0	0.68365103	false	1	GLUL	7976	0.1184013
287	taxon:9606	2.58064516	5.015E-5	176542	1902	gem nuclear organelle associated protein 2	gene	biological_process-&-1&-GO:0000387-&&-spliceosomal snRNP assembly-%%-GO:0008380-&&-RNA splicing-%%-GO:0006397-&&-mRNA processing-%%-GO:0051170-&&-nuclear import-%%-GO:0000375-&&-RNA splicing, via transesterification reactions-%%-GO:0000245-&&-spliceosomal complex assembly|cellular_component-&-1&-GO:0005829-&&-cytosol-%%-GO:0034719-&&-SMN-Sm protein complex-%%-GO:0016604-&&-nuclear body-%%-GO:0005…	G:9606:GEMIN2			KEGG-&-1&-hsa03013-&&-RNA transport	GEMIN2	Homo sapiens (Human)-&&-9606	Gene Symbol-&-1&-GEMIN2	0.3875	0.23678161	32	4	false	GEMIN2	87.26666667	0	31	0	0.68387097	false	1	GEMIN2	11754	0.07606166
288	taxon:9606	2.7016129	3.001E-5	180639	1902	glutaredoxin	gene	biological_process-&-1&-GO:0080058-&&-protein deglutathionylation-%%-GO:0055114-&&-oxidation-reduction process-%%-GO:0015949-&&-nucleobase-containing small molecule interconversion-%%-GO:0045838-&&-positive regulation of membrane potential-%%-GO:2000651-&&-positive regulation of sodium ion transmembrane transporter activity-%%-GO:0045454-&&-cell redox homeostasis|cellular_component-&-1&-GO:000582…	G:9606:GLRX				GLRX	Homo sapiens (Human)-&&-9606	Gene Symbol-&-1&-GLRX	0.37014925	0.13333333	10	4	false	GLRX	115.4	0	10	0	0.65967742	false	0	GLRX	5142	0.13403263
289	taxon:9606	2.46554252	2.666E-5	168354	1902	exportin 4	gene	biological_process-&-1&-GO:0046827-&&-positive regulation of protein export from nucleus-%%-GO:0006611-&&-protein export from nucleus|cellular_component-&-1&-GO:0005829-&&-cytosol-%%-GO:0005654-&&-nucleoplasm-%%-GO:0005643-&&-nuclear pore-%%-GO:0005737-&&-cytoplasm|molecular_function-&-1&-GO:0005049-&&-nuclear export signal receptor activity-%%-GO:0008536-&&-Ran GTPase binding-%%-GO:0005515-&&-pr…	G:9606:XPO4				XPO4	Homo sapiens (Human)-&&-9606	Gene Symbol-&-1&-XPO4	0.40559025	0.17777778	12	4	false	XPO4	210.6	0	11	0	0.7068915	false	1	XPO4	6820	0.14289599
290	taxon:9606	2.29692082	3.0477E-4	176547	1902	ribonucleic acid export 1	gene	biological_process-&-1&-GO:0075733-&&-intracellular transport of virus-%%-GO:0007077-&&-mitotic nuclear envelope disassembly-%%-GO:0016925-&&-protein sumoylation-%%-GO:0006409-&&-tRNA export from nucleus-%%-GO:0071407-&&-cellular response to organic cyclic compound-%%-GO:0031047-&&-gene silencing by RNA-%%-GO:0010827-&&-regulation of glucose transport-%%-GO:0019083-&&-viral transcription-%%-GO:00…	G:9606:RAE1			KEGG-&-1&-hsa05164-&&-Influenza A-%%-hsa03013-&&-RNA transport	RAE1	Homo sapiens (Human)-&&-9606	Gene Symbol-&-1&-RAE1	0.43536546	0.12727273	55	4	false	RAE1	121.21818182	0	55	0	0.74061584	false	0	RAE1	81416	0.06491698
291	taxon:9606	2.70014663	4.163E-5	180640	1902	glutaminase	gene	biological_process-&-1&-GO:0007268-&&-chemical synaptic transmission-%%-GO:0014047-&&-glutamate secretion-%%-GO:0002087-&&-regulation of respiratory gaseous exchange by neurological system process-%%-GO:0008652-&&-cellular amino acid biosynthetic process-%%-GO:0001967-&&-suckling behavior-%%-GO:0006537-&&-glutamate biosynthetic process-%%-GO:0051289-&&-protein homotetramerization-%%-GO:0006543-&&…	G:9606:GLS			KEGG-&-1&-hsa04727-&&-GABAergic synapse-%%-hsa05206-&&-MicroRNAs in cancer-%%-hsa01100-&&-Metabolic pathways-%%-hsa05230-&&-Central carbon metabolism in cancer-%%-hsa04964-&&-Proximal tubule bicarbonate reclamation-%%-hsa00471-&&-D-Glutamine and D-glutamate metabolism-%%-hsa00250-&&-Alanine, aspartate and glutamate metabolism-%%-hsa00220-&&-Arginine biosynthesis-%%-hsa04724-&&-Glutamatergic synap…	GLS	Homo sapiens (Human)-&&-9606	Gene Symbol-&-1&-GLS	0.37035026	0.18181818	11	4	false	GLS	107.18181818	0	11	0	0.65997067	false	0	GLS	7836	0.12533305
292	taxon:9606	2.44428152	1.0499E-4	168356	1902	ring finger and WD repeat domain 2	gene	biological_process-&-1&-GO:0032436-&&-positive regulation of proteasomal ubiquitin-dependent protein catabolic process-%%-GO:0016567-&&-protein ubiquitination-%%-GO:0010212-&&-response to ionizing radiation|cellular_component-&-1&-GO:0000139-&&-Golgi membrane-%%-GO:0005829-&&-cytosol-%%-GO:0005654-&&-nucleoplasm-%%-GO:0016607-&&-nuclear speck|molecular_function-&-1&-GO:0061630-&&-ubiquitin protei…	G:9606:RFWD2			KEGG-&-1&-hsa04115-&&-p53 signaling pathway-%%-hsa04120-&&-Ubiquitin mediated proteolysis	RFWD2	Homo sapiens (Human)-&&-9606	Gene Symbol-&-1&-RFWD2	0.40911818	0.24731183	33	4	false	RFWD2	148.25806452	0	32	0	0.7111437	false	1	RFWD2	22386	0.09805428
293	taxon:9606	2.57771261	8.013E-5	168357	1902	nuclear receptor binding SET domain protein 1	gene	biological_process-&-1&-GO:0010452-&&-histone H3-K36 methylation-%%-GO:0000414-&&-regulation of histone H3-K36 methylation-%%-GO:0000122-&&-negative regulation of transcription from RNA polymerase II promoter-%%-GO:0034770-&&-histone H4-K20 methylation-%%-GO:0045893-&&-positive regulation of transcription, DNA-templated-%%-GO:1903025-&&-regulation of RNA polymerase II regulatory region sequence-s…	G:9606:NSD1			KEGG-&-1&-hsa00310-&&-Lysine degradation	NSD1	Homo sapiens (Human)-&&-9606	Gene Symbol-&-1&-NSD1	0.38794084	0.2902439	41	4	false	NSD1	150.6097561	0	41	0	0.68445748	false	0	NSD1	27638	0.12892583
294	taxon:9606	2.57624633	7.496E-5	180645	1902	glyoxalase I	gene	biological_process-&-1&-GO:0006749-&&-glutathione metabolic process-%%-GO:0009438-&&-methylglyoxal metabolic process-%%-GO:0043066-&&-negative regulation of apoptotic process-%%-GO:0006357-&&-regulation of transcription from RNA polymerase II promoter-%%-GO:0006090-&&-pyruvate metabolic process-%%-GO:0005975-&&-carbohydrate metabolic process-%%-GO:0030316-&&-osteoclast differentiation|cellular_co…	G:9606:GLO1			KEGG-&-1&-hsa00620-&&-Pyruvate metabolism	GLO1	Homo sapiens (Human)-&&-9606	Gene Symbol-&-1&-GLO1	0.38816164	0.21376812	26	4	false	GLO1	96.66666667	0	25	0	0.68475073	false	1	GLO1	17796	0.08358564
295	taxon:9606	2.65505865	2.949E-5	160170	1902	transmembrane protein 189	gene	biological_process-&-1&-GO:0016567-&&-protein ubiquitination|cellular_component-&-1&-GO:0016021-&&-integral component of membrane-%%-GO:0005783-&&-endoplasmic reticulum-%%-GO:0005789-&&-endoplasmic reticulum membrane-%%-GO:0005737-&&-cytoplasm|molecular_function-&-1&-GO:0061630-&&-ubiquitin protein ligase activity-%%-GO:0031625-&&-ubiquitin protein ligase binding	G:9606:TMEM189				TMEM189	Homo sapiens (Human)-&&-9606	Gene Symbol-&-1&-TMEM189	0.37663951	0.16993464	18	4	false	TMEM189	89.66666667	0	18	0	0.66898827	false	0	TMEM189	10000	0.09496878
296	taxon:9606	2.17412023	2.5225E-4	176552	1902	insulin receptor substrate 4	gene	biological_process-&-1&-GO:0009967-&&-positive regulation of signal transduction-%%-GO:0007165-&&-signal transduction-%%-GO:0019216-&&-regulation of lipid metabolic process-%%-GO:0008286-&&-insulin receptor signaling pathway|cellular_component-&-1&-GO:0005886-&&-plasma membrane-%%-GO:0005829-&&-cytosol|molecular_function-&-1&-GO:0004871-&&-signal transducer activity-%%-GO:0005070-&&-SH3/SH2 adapt…	G:9606:IRS4			KEGG-&-1&-hsa04923-&&-Regulation of lipolysis in adipocytes-%%-hsa04068-&&-FoxO signaling pathway-%%-hsa04211-&&-Longevity regulating pathway-%%-hsa04930-&&-Type II diabetes mellitus-%%-hsa04910-&&-Insulin signaling pathway-%%-hsa04152-&&-AMPK signaling pathway-%%-hsa04140-&&-Autophagy - animal-%%-hsa04920-&&-Adipocytokine signaling pathway-%%-hsa04213-&&-Longevity regulating pathway - multiple s…	IRS4	Homo sapiens (Human)-&&-9606	Gene Symbol-&-1&-IRS4	0.45995616	0.17598344	72	4	false	IRS4	149.47142857	0	71	0	0.76517595	false	1	IRS4	96168	0.06825179
297	taxon:9606	2.38196481	1.666E-4	160169	1902	TMEM189-UBE2V1 readthrough	gene		G:9606:TMEM189-UBE2V1				TMEM189-UBE2V1	Homo sapiens (Human)-&&-9606	Gene Symbol-&-1&-TMEM189-UBE2V1	0.41982148	0.18593895	49	4	false	TMEM189-UBE2V1	112.42553191	0	48	0	0.72360704	false	1	TMEM189-UBE2V1	57552	0.06813669
298	taxon:9606	2.29875367	5.922E-5	176553	1902	sorbin and SH3 domain containing 2	gene	biological_process-&-1&-GO:0016477-&&-cell migration-%%-GO:0061049-&&-cell growth involved in cardiac muscle cell development-%%-GO:0007155-&&-cell adhesion-%%-GO:0007015-&&-actin filament organization-%%-GO:0008150-&&-biological_process|cellular_component-&-1&-GO:0048471-&&-perinuclear region of cytoplasm-%%-GO:0030027-&&-lamellipodium-%%-GO:0005925-&&-focal adhesion-%%-GO:0030018-&&-Z disc-%%-G…	G:9606:SORBS2				SORBS2	Homo sapiens (Human)-&&-9606	Gene Symbol-&-1&-SORBS2	0.43501834	0.25042017	37	4	false	SORBS2	147.48571429	0	36	0	0.74024927	false	1	SORBS2	23000	0.0775682
299	taxon:9606	2.48607038	1.447E-5	180654	1902	glutamate-cysteine ligase modifier subunit	gene	biological_process-&-1&-GO:0071333-&&-cellular response to glucose stimulus-%%-GO:0014823-&&-response to activity-%%-GO:0035229-&&-positive regulation of glutamate-cysteine ligase activity-%%-GO:0050880-&&-regulation of blood vessel size-%%-GO:0044344-&&-cellular response to fibroblast growth factor stimulus-%%-GO:0006534-&&-cysteine metabolic process-%%-GO:0035733-&&-hepatic stellate cell activa…	G:9606:GCLM			KEGG-&-1&-hsa01100-&&-Metabolic pathways-%%-hsa04216-&&-Ferroptosis-%%-hsa00480-&&-Glutathione metabolism-%%-hsa00270-&&-Cysteine and methionine metabolism	GCLM	Homo sapiens (Human)-&&-9606	Gene Symbol-&-1&-GCLM	0.40224123	0.11111111	9	4	false	GCLM	218.22222222	0	9	0	0.70278592	false	0	GCLM	4778	0.15319747
300	taxon:9606	2.05755132	0.00278543	176566	1902	cullin 2	gene	biological_process-&-1&-GO:0008285-&&-negative regulation of cell proliferation-%%-GO:0000082-&&-G1/S transition of mitotic cell cycle-%%-GO:0042787-&&-protein ubiquitination involved in ubiquitin-dependent protein catabolic process-%%-GO:0097193-&&-intrinsic apoptotic signaling pathway-%%-GO:0007050-&&-cell cycle arrest-%%-GO:0061418-&&-regulation of transcription from RNA polymerase II promoter…	G:9606:CUL2			KEGG-&-1&-hsa05200-&&-Pathways in cancer-%%-hsa04066-&&-HIF-1 signaling pathway-%%-hsa05211-&&-Renal cell carcinoma-%%-hsa04120-&&-Ubiquitin mediated proteolysis	CUL2	Homo sapiens (Human)-&&-9606	Gene Symbol-&-1&-CUL2	0.48601461	0.1257935	249	4	false	CUL2	108.18072289	0	249	0	0.78848974	false	0	CUL2	773470	0.04654591
301	taxon:9606	1.86730205	0.01901731	176567	1902	cullin 3	gene	biological_process-&-1&-GO:0007229-&&-integrin-mediated signaling pathway-%%-GO:0008284-&&-positive regulation of cell proliferation-%%-GO:0045842-&&-positive regulation of mitotic metaphase/anaphase transition-%%-GO:0000122-&&-negative regulation of transcription from RNA polymerase II promoter-%%-GO:0006513-&&-protein monoubiquitination-%%-GO:0043161-&&-proteasome-mediated ubiquitin-dependent p…	G:9606:CUL3			KEGG-&-1&-hsa04340-&&-Hedgehog signaling pathway-%%-hsa04120-&&-Ubiquitin mediated proteolysis	CUL3	Homo sapiens (Human)-&&-9606	Gene Symbol-&-1&-CUL3	0.535532	0.06688774	550	4	false	CUL3	84.12773723	0	549	0	0.82653959	false	1	CUL3	3995832	0.03308137
302	taxon:9606	2.61217009	2.903E-5	168375	1902	MTOR associated protein, LST8 homolog	gene	biological_process-&-1&-GO:0032008-&&-positive regulation of TOR signaling-%%-GO:0050731-&&-positive regulation of peptidyl-tyrosine phosphorylation-%%-GO:0071902-&&-positive regulation of protein serine/threonine kinase activity-%%-GO:0031295-&&-T cell costimulation-%%-GO:0030838-&&-positive regulation of actin filament polymerization-%%-GO:0016236-&&-macroautophagy-%%-GO:0007050-&&-cell cycle a…	G:9606:MLST8			KEGG-&-1&-hsa04140-&&-Autophagy - animal-%%-hsa04714-&&-Thermogenesis-%%-hsa04136-&&-Autophagy - other-%%-hsa04150-&&-mTOR signaling pathway-%%-hsa04151-&&-PI3K-Akt signaling pathway	MLST8	Homo sapiens (Human)-&&-9606	Gene Symbol-&-1&-MLST8	0.38282346	0.1503268	18	4	false	MLST8	100.5	0	18	0	0.67756598	false	0	MLST8	7282	0.09387691
303	taxon:9606	1.99450147	0.00517144	176565	1902	cullin 1	gene	biological_process-&-1&-GO:0038061-&&-NIK/NF-kappaB signaling-%%-GO:0010972-&&-negative regulation of G2/M transition of mitotic cell cycle-%%-GO:0009887-&&-animal organ morphogenesis-%%-GO:0050852-&&-T cell receptor signaling pathway-%%-GO:0097193-&&-intrinsic apoptotic signaling pathway-%%-GO:0000209-&&-protein polyubiquitination-%%-GO:0051437-&&-positive regulation of ubiquitin-protein ligase …	G:9606:CUL1			KEGG-&-1&-hsa04350-&&-TGF-beta signaling pathway-%%-hsa05200-&&-Pathways in cancer-%%-hsa05170-&&-Human immunodeficiency virus 1 infection-%%-hsa04310-&&-Wnt signaling pathway-%%-hsa04141-&&-Protein processing in endoplasmic reticulum-%%-hsa04340-&&-Hedgehog signaling pathway-%%-hsa05168-&&-Herpes simplex infection-%%-hsa04110-&&-Cell cycle-%%-hsa04710-&&-Circadian rhythm-%%-hsa04114-&&-Oocyte me…	CUL1	Homo sapiens (Human)-&&-9606	Gene Symbol-&-1&-CUL1	0.50137842	0.11227277	348	4	false	CUL1	103.65606936	0	347	0	0.80109971	false	1	CUL1	1430408	0.04318882
304	taxon:9606	2.93218475	1.464E-5	180667	1902	glycerol kinase	gene	biological_process-&-1&-GO:0046167-&&-glycerol-3-phosphate biosynthetic process-%%-GO:0006071-&&-glycerol metabolic process-%%-GO:0006641-&&-triglyceride metabolic process-%%-GO:0019563-&&-glycerol catabolic process-%%-GO:0016310-&&-phosphorylation-%%-GO:0019432-&&-triglyceride biosynthetic process|cellular_component-&-1&-GO:0005739-&&-mitochondrion-%%-GO:0005829-&&-cytosol-%%-GO:0070062-&&-extra…	G:9606:GK			KEGG-&-1&-hsa01100-&&-Metabolic pathways-%%-hsa03320-&&-PPAR signaling pathway-%%-hsa00561-&&-Glycerolipid metabolism	GK	Homo sapiens (Human)-&&-9606	Gene Symbol-&-1&-GK	0.34104263	0.1	5	5	false	GK	68.8	0	5	0	0.61356305	false	0	GK	2244	0.21514196
305	taxon:9606	2.04728739	0.00155581	176569	1902	cullin 4B	gene	biological_process-&-1&-GO:0000717-&&-nucleotide-excision repair, DNA duplex unwinding-%%-GO:0006296-&&-nucleotide-excision repair, DNA incision, 5'-to lesion-%%-GO:0033683-&&-nucleotide-excision repair, DNA incision-%%-GO:0006293-&&-nucleotide-excision repair, preincision complex stabilization-%%-GO:0007049-&&-cell cycle-%%-GO:1900087-&&-positive regulation of G1/S transition of mitotic cell cyc…	G:9606:CUL4B			KEGG-&-1&-hsa05170-&&-Human immunodeficiency virus 1 infection-%%-hsa03420-&&-Nucleotide excision repair-%%-hsa04120-&&-Ubiquitin mediated proteolysis	CUL4B	Homo sapiens (Human)-&&-9606	Gene Symbol-&-1&-CUL4B	0.48845121	0.16946829	167	4	false	CUL4B	128.0239521	0	167	0	0.79054252	false	0	CUL4B	446060	0.05259817
306	taxon:9606	2.17668622	7.1465E-4	168384	1902	MMS19 homolog, cytosolic iron-sulfur assembly component	gene	biological_process-&-1&-GO:0006289-&&-nucleotide-excision repair-%%-GO:0006351-&&-transcription, DNA-templated-%%-GO:0009725-&&-response to hormone-%%-GO:0000160-&&-phosphorelay signal transduction system-%%-GO:0006259-&&-DNA metabolic process-%%-GO:0007059-&&-chromosome segregation-%%-GO:0045893-&&-positive regulation of transcription, DNA-templated-%%-GO:0006974-&&-cellular response to DNA dama…	G:9606:MMS19				MMS19	Homo sapiens (Human)-&&-9606	Gene Symbol-&-1&-MMS19	0.45941394	0.08561404	76	4	false	MMS19	105.57894737	0	76	0	0.76466276	false	0	MMS19	164266	0.04832996
307	taxon:9606	2.35667155	2.0469E-4	176577	1902	NCK adaptor protein 2	gene	biological_process-&-1&-GO:0030838-&&-positive regulation of actin filament polymerization-%%-GO:1903898-&&-negative regulation of PERK-mediated unfolded protein response-%%-GO:0007165-&&-signal transduction-%%-GO:0048013-&&-ephrin receptor signaling pathway-%%-GO:1902237-&&-positive regulation of endoplasmic reticulum stress-induced intrinsic apoptotic signaling pathway-%%-GO:1903912-&&-negative…	G:9606:NCK2			KEGG-&-1&-hsa04660-&&-T cell receptor signaling pathway-%%-hsa04360-&&-Axon guidance-%%-hsa04012-&&-ErbB signaling pathway-%%-hsa05130-&&-Pathogenic Escherichia coli infection	NCK2	Homo sapiens (Human)-&&-9606	Gene Symbol-&-1&-NCK2	0.42432727	0.1207483	51	4	false	NCK2	88.34693878	0	50	0	0.72866569	false	1	NCK2	46564	0.05128722
308	taxon:9606	2.86730205	1.5E-7	176582	1902	sterol O-acyltransferase 2	gene	biological_process-&-1&-GO:0010742-&&-macrophage derived foam cell differentiation-%%-GO:0030299-&&-intestinal cholesterol absorption-%%-GO:0033344-&&-cholesterol efflux-%%-GO:0034379-&&-very-low-density lipoprotein particle assembly-%%-GO:0042632-&&-cholesterol homeostasis-%%-GO:0006898-&&-receptor-mediated endocytosis-%%-GO:0008203-&&-cholesterol metabolic process-%%-GO:0034435-&&-cholesterol e…	G:9606:SOAT2			KEGG-&-1&-hsa00100-&&-Steroid biosynthesis-%%-hsa04979-&&-Cholesterol metabolism	SOAT2	Homo sapiens (Human)-&&-9606	Gene Symbol-&-1&-SOAT2	0.34875991	0.0	2	5	false	SOAT2	251.0	0	2	0	0.62653959	false	0	SOAT2	100	0.53418803
309	taxon:9606	3.73533724	0.0	164294	1902	proline rich membrane anchor 1	gene	biological_process-&-1&-GO:0042135-&&-neurotransmitter catabolic process|cellular_component-&-1&-GO:0016021-&&-integral component of membrane-%%-GO:0005886-&&-plasma membrane-%%-GO:0045202-&&-synapse-%%-GO:0030054-&&-cell junction	G:9606:PRIMA1				PRIMA1	Homo sapiens (Human)-&&-9606	Gene Symbol-&-1&-PRIMA1	0.26771344	0.0	1	5	false	PRIMA1	11.0	0	1	0	0.45293255	false	0	PRIMA1	0	0.0
310	taxon:9606	2.90762463	3.565E-5	176583	1902	reversion inducing cysteine rich protein with kazal motifs	gene	biological_process-&-1&-GO:0006501-&&-C-terminal protein lipidation-%%-GO:0030336-&&-negative regulation of cell migration-%%-GO:0030198-&&-extracellular matrix organization-%%-GO:0035115-&&-embryonic forelimb morphogenesis-%%-GO:1904684-&&-negative regulation of metalloendopeptidase activity-%%-GO:0007566-&&-embryo implantation-%%-GO:0001955-&&-blood vessel maturation|cellular_component-&-1&-GO:…	G:9606:RECK			KEGG-&-1&-hsa05206-&&-MicroRNAs in cancer	RECK	Homo sapiens (Human)-&&-9606	Gene Symbol-&-1&-RECK	0.34392335	0.0	6	4	false	RECK	64.5	0	6	0	0.61847507	false	0	RECK	4636	0.18459302
311	taxon:9606	2.24670088	8.951E-5	168395	1902	non-SMC condensin I complex subunit G	gene	biological_process-&-1&-GO:0007076-&&-mitotic chromosome condensation-%%-GO:0051301-&&-cell division|cellular_component-&-1&-GO:0000779-&&-condensed chromosome, centromeric region-%%-GO:0000796-&&-condensin complex-%%-GO:0005829-&&-cytosol-%%-GO:0005737-&&-cytoplasm-%%-GO:0016020-&&-membrane-%%-GO:0005634-&&-nucleus|molecular_function-&-1&-GO:0005515-&&-protein binding	G:9606:NCAPG				NCAPG	Homo sapiens (Human)-&&-9606	Gene Symbol-&-1&-NCAPG	0.44509708	0.2826087	24	4	false	NCAPG	211.58333333	0	24	0	0.75065982	false	0	NCAPG	26752	0.10352423
312	taxon:9606	2.35777126	1.5628E-4	176585	1902	nuclear receptor subfamily 0 group B member 2	gene	biological_process-&-1&-GO:0006367-&&-transcription initiation from RNA polymerase II promoter-%%-GO:0010628-&&-positive regulation of gene expression-%%-GO:0007219-&&-Notch signaling pathway-%%-GO:0000122-&&-negative regulation of transcription from RNA polymerase II promoter-%%-GO:0010629-&&-negative regulation of gene expression-%%-GO:0008203-&&-cholesterol metabolic process-%%-GO:0009749-&&-r…	G:9606:NR0B2			KEGG-&-1&-hsa04976-&&-Bile secretion	NR0B2	Homo sapiens (Human)-&&-9606	Gene Symbol-&-1&-NR0B2	0.42412935	0.1804878	41	4	false	NR0B2	132.19512195	0	41	0	0.72844575	false	0	NR0B2	46400	0.07702257
313	taxon:9606	2.50109971	9.238E-5	180684	1902	growth hormone receptor	gene	biological_process-&-1&-GO:0006573-&&-valine metabolic process-%%-GO:0042977-&&-activation of JAK2 kinase activity-%%-GO:0006105-&&-succinate metabolic process-%%-GO:0048009-&&-insulin-like growth factor receptor signaling pathway-%%-GO:0006107-&&-oxaloacetate metabolic process-%%-GO:0046449-&&-creatinine metabolic process-%%-GO:0006101-&&-citrate metabolic process-%%-GO:0042523-&&-positive regul…	G:9606:GHR			KEGG-&-1&-hsa04060-&&-Cytokine-cytokine receptor interaction-%%-hsa04630-&&-JAK-STAT signaling pathway-%%-hsa04151-&&-PI3K-Akt signaling pathway-%%-hsa04080-&&-Neuroactive ligand-receptor interaction	GHR	Homo sapiens (Human)-&&-9606	Gene Symbol-&-1&-GHR	0.39982412	0.17051282	42	4	false	GHR	89.125	0	41	0	0.69978006	false	1	GHR	26314	0.06694883
314	taxon:9606	2.53445748	4.779E-5	164307	1902	heterogeneous nuclear ribonucleoprotein A1-like 2	gene	biological_process-&-1&-GO:0051028-&&-mRNA transport-%%-GO:0008380-&&-RNA splicing-%%-GO:0006397-&&-mRNA processing|cellular_component-&-1&-GO:0005737-&&-cytoplasm-%%-GO:0005681-&&-spliceosomal complex|molecular_function-&-1&-GO:0000166-&&-nucleotide binding-%%-GO:0003723-&&-RNA binding	G:9606:HNRNPA1L2			KEGG-&-1&-hsa03040-&&-Spliceosome	HNRNPA1L2	Homo sapiens (Human)-&&-9606	Gene Symbol-&-1&-HNRNPA1L2	0.39456176	0.37362637	14	4	false	HNRNPA1L2	170.07142857	0	14	0	0.6931085	false	0	HNRNPA1L2	8502	0.13193212
315	taxon:9606	2.63966276	1.85E-6	160208	1902	chromosome 6 open reading frame 120	gene	biological_process-&-1&-GO:0006915-&&-apoptotic process-%%-GO:0043312-&&-neutrophil degranulation|cellular_component-&-1&-GO:0005576-&&-extracellular region-%%-GO:0070062-&&-extracellular exosome-%%-GO:0035578-&&-azurophil granule lumen	G:9606:C6orf120				C6orf120	Homo sapiens (Human)-&&-9606	Gene Symbol-&-1&-C6orf120	0.37883627	0.33333333	4	4	false	C6orf120	287.75	0	4	0	0.67206745	false	0	C6orf120	1004	0.27697495
316	taxon:9606	2.86217009	1.253E-5	180689	1902	beta-1,4-galactosyltransferase 1	gene	biological_process-&-1&-GO:0051270-&&-regulation of cellular component movement-%%-GO:0008285-&&-negative regulation of cell proliferation-%%-GO:0018146-&&-keratan sulfate biosynthetic process-%%-GO:0006487-&&-protein N-linked glycosylation-%%-GO:0002064-&&-epithelial cell development-%%-GO:0005989-&&-lactose biosynthetic process-%%-GO:0030879-&&-mammary gland development-%%-GO:0045136-&&-develop…	G:9606:B4GALT1			KEGG-&-1&-hsa00601-&&-Glycosphingolipid biosynthesis - lacto and neolacto series-%%-hsa01100-&&-Metabolic pathways-%%-hsa00052-&&-Galactose metabolism-%%-hsa00533-&&-Glycosaminoglycan biosynthesis - keratan sulfate-%%-hsa00514-&&-Other types of O-glycan biosynthesis-%%-hsa00510-&&-N-Glycan biosynthesis-%%-hsa00515-&&-Mannose type O-glycan biosynthesis	B4GALT1	Homo sapiens (Human)-&&-9606	Gene Symbol-&-1&-B4GALT1	0.34938525	0.10714286	10	4	false	B4GALT1	80.75	0	9	0	0.62756598	false	1	B4GALT1	2092	0.19032067
317	taxon:9606	2.42118768	2.017E-5	176597	1902	early endosome antigen 1	gene	biological_process-&-1&-GO:0016189-&&-synaptic vesicle to endosome fusion-%%-GO:0006906-&&-vesicle fusion-%%-GO:0006897-&&-endocytosis-%%-GO:0039694-&&-viral RNA genome replication-%%-GO:0045022-&&-early endosome to late endosome transport|cellular_component-&-1&-GO:0031901-&&-early endosome membrane-%%-GO:0098793-&&-presynapse-%%-GO:0070062-&&-extracellular exosome-%%-GO:0005769-&&-early endosom…	G:9606:EEA1			KEGG-&-1&-hsa04144-&&-Endocytosis-%%-hsa05152-&&-Tuberculosis-%%-hsa04145-&&-Phagosome	EEA1	Homo sapiens (Human)-&&-9606	Gene Symbol-&-1&-EEA1	0.41302044	0.18382353	19	4	false	EEA1	157.52941176	0	18	0	0.71576246	false	1	EEA1	5852	0.09970216
318	taxon:9606	2.85667155	3.049E-5	180693	1902	gamma-glutamyl carboxylase	gene	biological_process-&-1&-GO:0006464-&&-cellular protein modification process-%%-GO:0017187-&&-peptidyl-glutamic acid carboxylation-%%-GO:0007596-&&-blood coagulation|cellular_component-&-1&-GO:0016021-&&-integral component of membrane-%%-GO:0016020-&&-membrane-%%-GO:0005789-&&-endoplasmic reticulum membrane|molecular_function-&-1&-GO:0008488-&&-gamma-glutamyl carboxylase activity	G:9606:GGCX			KEGG-&-1&-hsa01100-&&-Metabolic pathways-%%-hsa00130-&&-Ubiquinone and other terpenoid-quinone biosynthesis	GGCX	Homo sapiens (Human)-&&-9606	Gene Symbol-&-1&-GGCX	0.35005774	0.04761905	7	4	false	GGCX	81.42857143	0	7	0	0.62866569	false	0	GGCX	4412	0.1595144
319	taxon:9606	2.45967742	4.907E-5	176603	1902	speckle type BTB/POZ protein	gene	biological_process-&-1&-GO:0030162-&&-regulation of proteolysis-%%-GO:0042593-&&-glucose homeostasis-%%-GO:0042787-&&-protein ubiquitination involved in ubiquitin-dependent protein catabolic process-%%-GO:0000122-&&-negative regulation of transcription from RNA polymerase II promoter-%%-GO:0043433-&&-negative regulation of sequence-specific DNA binding transcription factor activity-%%-GO:0043161-…	G:9606:SPOP			KEGG-&-1&-hsa04340-&&-Hedgehog signaling pathway	SPOP	Homo sapiens (Human)-&&-9606	Gene Symbol-&-1&-SPOP	0.40655738	0.16666667	23	4	false	SPOP	135.66666667	0	22	0	0.70806452	false	1	SPOP	14992	0.09244652
320	taxon:9606	2.27492669	0.00127941	176601	1902	transgelin 2	gene	biological_process-&-1&-GO:0030855-&&-epithelial cell differentiation-%%-GO:0002576-&&-platelet degranulation|cellular_component-&-1&-GO:0005576-&&-extracellular region-%%-GO:0005829-&&-cytosol-%%-GO:0070062-&&-extracellular exosome-%%-GO:0031982-&&-vesicle|molecular_function-&-1&-GO:0005515-&&-protein binding-%%-GO:0045296-&&-cadherin binding	G:9606:TAGLN2				TAGLN2	Homo sapiens (Human)-&&-9606	Gene Symbol-&-1&-TAGLN2	0.43957461	0.16496425	89	4	false	TAGLN2	107.85393258	0	89	0	0.74501466	false	0	TAGLN2	299046	0.05687906
321	taxon:9606	2.36620235	9.31E-5	176606	1902	solute carrier family 25 member 11	gene	biological_process-&-1&-GO:0006006-&&-glucose metabolic process-%%-GO:0006839-&&-mitochondrial transport-%%-GO:0006094-&&-gluconeogenesis-%%-GO:0006810-&&-transport-%%-GO:0015742-&&-alpha-ketoglutarate transport|cellular_component-&-1&-GO:0005634-&&-nucleus-%%-GO:0005743-&&-mitochondrial inner membrane-%%-GO:0005887-&&-integral component of plasma membrane-%%-GO:0005739-&&-mitochondrion|molecular…	G:9606:SLC25A11				SLC25A11	Homo sapiens (Human)-&&-9606	Gene Symbol-&-1&-SLC25A11	0.42261813	0.11396011	29	4	false	SLC25A11	170.7037037	0	28	0	0.72675953	false	1	SLC25A11	36400	0.09964521
322	taxon:9606	2.83321114	7.22E-6	168415	1902	modulator of apoptosis 1	gene	biological_process-&-1&-GO:0097192-&&-extrinsic apoptotic signaling pathway in absence of ligand-%%-GO:0008630-&&-intrinsic apoptotic signaling pathway in response to DNA damage-%%-GO:0043065-&&-positive regulation of apoptotic process-%%-GO:0001844-&&-protein insertion into mitochondrial membrane involved in apoptotic signaling pathway-%%-GO:0090200-&&-positive regulation of release of cytochrom…	G:9606:MOAP1				MOAP1	Homo sapiens (Human)-&&-9606	Gene Symbol-&-1&-MOAP1	0.3529564	0.28571429	9	4	false	MOAP1	95.57142857	0	8	0	0.63335777	false	1	MOAP1	1340	0.18493909
323	taxon:9606	2.62646628	3.268E-5	176604	1902	SPARC like 1	gene	biological_process-&-1&-GO:0007165-&&-signal transduction-%%-GO:0048856-&&-anatomical structure development|cellular_component-&-1&-GO:0005615-&&-extracellular space-%%-GO:0005578-&&-proteinaceous extracellular matrix-%%-GO:0070062-&&-extracellular exosome|molecular_function-&-1&-GO:0005509-&&-calcium ion binding-%%-GO:0005518-&&-collagen binding-%%-GO:0050840-&&-extracellular matrix binding	G:9606:SPARCL1				SPARCL1	Homo sapiens (Human)-&&-9606	Gene Symbol-&-1&-SPARCL1	0.38073971	0.0	4	4	false	SPARCL1	276.25	0	4	0	0.67470674	false	0	SPARCL1	9348	0.25893697
324	taxon:9606	2.353739	1.3016E-4	180700	1902	glial fibrillary acidic protein	gene	biological_process-&-1&-GO:1904714-&&-regulation of chaperone-mediated autophagy-%%-GO:0007010-&&-cytoskeleton organization-%%-GO:0043254-&&-regulation of protein complex assembly|cellular_component-&-1&-GO:0005764-&&-lysosome-%%-GO:0045111-&&-intermediate filament cytoskeleton-%%-GO:0005829-&&-cytosol-%%-GO:0005737-&&-cytoplasm-%%-GO:0005882-&&-intermediate filament|molecular_function-&-1&-GO:00…	G:9606:GFAP			KEGG-&-1&-hsa04630-&&-JAK-STAT signaling pathway	GFAP	Homo sapiens (Human)-&&-9606	Gene Symbol-&-1&-GFAP	0.42485594	0.12462462	39	4	false	GFAP	117.13513514	0	38	0	0.7292522	false	1	GFAP	36034	0.06765344
325	taxon:9606	2.51209677	7.24E-6	180718	1902	biogenesis of lysosomal organelles complex 1 subunit 1	gene	biological_process-&-1&-GO:0032438-&&-melanosome organization-%%-GO:0048490-&&-anterograde synaptic vesicle transport-%%-GO:0008089-&&-anterograde axonal transport-%%-GO:0009060-&&-aerobic respiration-%%-GO:0060155-&&-platelet dense granule organization-%%-GO:0016197-&&-endosomal transport-%%-GO:0018394-&&-peptidyl-lysine acetylation-%%-GO:0032418-&&-lysosome localization-%%-GO:0031175-&&-neuron …	G:9606:BLOC1S1				BLOC1S1	Homo sapiens (Human)-&&-9606	Gene Symbol-&-1&-BLOC1S1	0.39807384	0.25	11	4	false	BLOC1S1	218.55555556	0	10	0	0.69758065	false	1	BLOC1S1	2930	0.1621332
326	taxon:9606	2.37573314	2.1563E-4	180717	1902	lysine acetyltransferase 2A	gene	biological_process-&-1&-GO:0006366-&&-transcription from RNA polymerase II promoter-%%-GO:0043966-&&-histone H3 acetylation-%%-GO:0021537-&&-telencephalon development-%%-GO:0048312-&&-intracellular distribution of mitochondria-%%-GO:0071356-&&-cellular response to tumor necrosis factor-%%-GO:0031667-&&-response to nutrient levels-%%-GO:0031647-&&-regulation of protein stability-%%-GO:0055007-&&-c…	G:9606:KAT2A			KEGG-&-1&-hsa04919-&&-Thyroid hormone signaling pathway-%%-hsa04330-&&-Notch signaling pathway-%%-hsa05166-&&-Human T-cell leukemia virus 1 infection-%%-hsa05203-&&-Viral carcinogenesis	KAT2A	Homo sapiens (Human)-&&-9606	Gene Symbol-&-1&-KAT2A	0.4209227	0.24720721	77	4	false	KAT2A	131.8	0	76	0	0.72485337	false	1	KAT2A	76280	0.08043956
327	taxon:9606	2.43658358	1.925E-5	168434	1902	methylcrotonoyl-CoA carboxylase 2	gene	biological_process-&-1&-GO:0006552-&&-leucine catabolic process-%%-GO:0009083-&&-branched-chain amino acid catabolic process-%%-GO:0051291-&&-protein heterooligomerization-%%-GO:0006768-&&-biotin metabolic process-%%-GO:0015936-&&-coenzyme A metabolic process|cellular_component-&-1&-GO:0002169-&&-3-methylcrotonyl-CoA carboxylase complex, mitochondrial-%%-GO:0005739-&&-mitochondrion-%%-GO:0005759-…	G:9606:MCCC2			KEGG-&-1&-hsa01100-&&-Metabolic pathways-%%-hsa00280-&&-Valine, leucine and isoleucine degradation	MCCC2	Homo sapiens (Human)-&&-9606	Gene Symbol-&-1&-MCCC2	0.41041071	0.21052632	21	4	false	MCCC2	180.15789474	0	20	0	0.71268328	false	1	MCCC2	10842	0.11702746
328	taxon:9606	2.67631965	2.074E-5	172535	1902	malonyl-CoA-acyl carrier protein transacylase	gene	biological_process-&-1&-GO:0006633-&&-fatty acid biosynthetic process-%%-GO:0006635-&&-fatty acid beta-oxidation-%%-GO:0008152-&&-metabolic process|cellular_component-&-1&-GO:0005759-&&-mitochondrial matrix-%%-GO:0005739-&&-mitochondrion|molecular_function-&-1&-GO:0003723-&&-RNA binding-%%-GO:0016740-&&-transferase activity-%%-GO:0004314-&&-[acyl-carrier-protein] S-malonyltransferase activity	G:9606:MCAT			KEGG-&-1&-hsa01100-&&-Metabolic pathways-%%-hsa01212-&&-Fatty acid metabolism-%%-hsa00061-&&-Fatty acid biosynthesis	MCAT	Homo sapiens (Human)-&&-9606	Gene Symbol-&-1&-MCAT	0.37364745	0.09090909	11	4	false	MCAT	118.0	0	11	0	0.66473607	false	0	MCAT	4626	0.12804516
329	taxon:9606	2.12646628	4.6219E-4	176631	1902	histone cluster 1 H4 family member l	gene	biological_process-&-1&-GO:0006334-&&-nucleosome assembly-%%-GO:0006352-&&-DNA-templated transcription, initiation-%%-GO:0006335-&&-DNA replication-dependent nucleosome assembly-%%-GO:0032200-&&-telomere organization-%%-GO:0006336-&&-DNA replication-independent nucleosome assembly-%%-GO:0031047-&&-gene silencing by RNA-%%-GO:0000183-&&-chromatin silencing at rDNA-%%-GO:0016233-&&-telomere capping…	G:9606:HIST1H4L			KEGG-&-1&-hsa05034-&&-Alcoholism-%%-hsa05322-&&-Systemic lupus erythematosus-%%-hsa05203-&&-Viral carcinogenesis	HIST1H4L	Homo sapiens (Human)-&&-9606	Gene Symbol-&-1&-HIST1H4L	0.47026375	0.18430072	135	4	false	HIST1H4L	154.42222222	0	135	0	0.77470674	false	0	HIST1H4L	379624	0.0686321
330	taxon:9606	2.60007331	2.101E-5	180725	1902	glutaryl-CoA dehydrogenase	gene	biological_process-&-1&-GO:0006554-&&-lysine catabolic process-%%-GO:0046949-&&-fatty-acyl-CoA biosynthetic process-%%-GO:0006568-&&-tryptophan metabolic process-%%-GO:0033539-&&-fatty acid beta-oxidation using acyl-CoA dehydrogenase|cellular_component-&-1&-GO:0005759-&&-mitochondrial matrix-%%-GO:0005739-&&-mitochondrion|molecular_function-&-1&-GO:0004361-&&-glutaryl-CoA dehydrogenase activity-%…	G:9606:GCDH			KEGG-&-1&-hsa00071-&&-Fatty acid degradation-%%-hsa00310-&&-Lysine degradation-%%-hsa01100-&&-Metabolic pathways-%%-hsa00380-&&-Tryptophan metabolism	GCDH	Homo sapiens (Human)-&&-9606	Gene Symbol-&-1&-GCDH	0.38460454	0.23636364	13	4	false	GCDH	153.81818182	0	12	0	0.67998534	false	1	GCDH	5490	0.13849304
331	taxon:9606	2.12646628	4.6219E-4	176629	1902	histone cluster 2 H4 family member a	gene	biological_process-&-1&-GO:0006334-&&-nucleosome assembly-%%-GO:0006352-&&-DNA-templated transcription, initiation-%%-GO:0006335-&&-DNA replication-dependent nucleosome assembly-%%-GO:0032200-&&-telomere organization-%%-GO:0006336-&&-DNA replication-independent nucleosome assembly-%%-GO:0031047-&&-gene silencing by RNA-%%-GO:0000183-&&-chromatin silencing at rDNA-%%-GO:0016233-&&-telomere capping…	G:9606:HIST2H4A			KEGG-&-1&-hsa05034-&&-Alcoholism-%%-hsa05203-&&-Viral carcinogenesis-%%-hsa05322-&&-Systemic lupus erythematosus	HIST2H4A	Homo sapiens (Human)-&&-9606	Gene Symbol-&-1&-HIST2H4A	0.47026375	0.18430072	135	4	false	HIST2H4A	154.42222222	0	135	0	0.77470674	false	0	HIST2H4A	379624	0.0686321
332	taxon:9606	2.5542522	0.0	172538	1902	transmembrane protein 97	gene	biological_process-&-1&-GO:0042632-&&-cholesterol homeostasis-%%-GO:0001558-&&-regulation of cell growth|cellular_component-&-1&-GO:0016021-&&-integral component of membrane-%%-GO:0005886-&&-plasma membrane-%%-GO:0031965-&&-nuclear membrane-%%-GO:0005829-&&-cytosol-%%-GO:0005764-&&-lysosome-%%-GO:0005791-&&-rough endoplasmic reticulum|molecular_function-&-1&-GO:0005515-&&-protein binding	G:9606:TMEM97				TMEM97	Homo sapiens (Human)-&&-9606	Gene Symbol-&-1&-TMEM97	0.39150402	1.0	2	4	false	TMEM97	721.5	0	2	0	0.68914956	false	0	TMEM97	0	0.57307387
333	taxon:9606	2.12646628	4.6219E-4	176634	1902	histone cluster 1 H4 family member h	gene	biological_process-&-1&-GO:0006334-&&-nucleosome assembly-%%-GO:0006352-&&-DNA-templated transcription, initiation-%%-GO:0006335-&&-DNA replication-dependent nucleosome assembly-%%-GO:0032200-&&-telomere organization-%%-GO:0006336-&&-DNA replication-independent nucleosome assembly-%%-GO:0031047-&&-gene silencing by RNA-%%-GO:0000183-&&-chromatin silencing at rDNA-%%-GO:0016233-&&-telomere capping…	G:9606:HIST1H4H			KEGG-&-1&-hsa05034-&&-Alcoholism-%%-hsa05322-&&-Systemic lupus erythematosus-%%-hsa05203-&&-Viral carcinogenesis	HIST1H4H	Homo sapiens (Human)-&&-9606	Gene Symbol-&-1&-HIST1H4H	0.47026375	0.18430072	135	4	false	HIST1H4H	154.42222222	0	135	0	0.77470674	false	0	HIST1H4H	379624	0.0686321
334	taxon:9606	2.12646628	4.6219E-4	176635	1902	histone cluster 1 H4 family member c	gene	biological_process-&-1&-GO:0006334-&&-nucleosome assembly-%%-GO:0006352-&&-DNA-templated transcription, initiation-%%-GO:0006335-&&-DNA replication-dependent nucleosome assembly-%%-GO:0032200-&&-telomere organization-%%-GO:0006336-&&-DNA replication-independent nucleosome assembly-%%-GO:0031047-&&-gene silencing by RNA-%%-GO:0000183-&&-chromatin silencing at rDNA-%%-GO:0016233-&&-telomere capping…	G:9606:HIST1H4C			KEGG-&-1&-hsa05034-&&-Alcoholism-%%-hsa05322-&&-Systemic lupus erythematosus-%%-hsa05203-&&-Viral carcinogenesis	HIST1H4C	Homo sapiens (Human)-&&-9606	Gene Symbol-&-1&-HIST1H4C	0.47026375	0.18430072	135	4	false	HIST1H4C	154.42222222	0	135	0	0.77470674	false	0	HIST1H4C	379624	0.0686321
335	taxon:9606	2.12646628	4.6219E-4	176632	1902	histone cluster 1 H4 family member e	gene	biological_process-&-1&-GO:0006334-&&-nucleosome assembly-%%-GO:0006352-&&-DNA-templated transcription, initiation-%%-GO:0006335-&&-DNA replication-dependent nucleosome assembly-%%-GO:0032200-&&-telomere organization-%%-GO:0006336-&&-DNA replication-independent nucleosome assembly-%%-GO:0031047-&&-gene silencing by RNA-%%-GO:0000183-&&-chromatin silencing at rDNA-%%-GO:0016233-&&-telomere capping…	G:9606:HIST1H4E			KEGG-&-1&-hsa05034-&&-Alcoholism-%%-hsa05203-&&-Viral carcinogenesis-%%-hsa05322-&&-Systemic lupus erythematosus	HIST1H4E	Homo sapiens (Human)-&&-9606	Gene Symbol-&-1&-HIST1H4E	0.47026375	0.18430072	135	4	false	HIST1H4E	154.42222222	0	135	0	0.77470674	false	0	HIST1H4E	379624	0.0686321
336	taxon:9606	2.12646628	4.6219E-4	176633	1902	histone cluster 1 H4 family member b	gene	biological_process-&-1&-GO:0006334-&&-nucleosome assembly-%%-GO:0006352-&&-DNA-templated transcription, initiation-%%-GO:0006335-&&-DNA replication-dependent nucleosome assembly-%%-GO:0032200-&&-telomere organization-%%-GO:0006336-&&-DNA replication-independent nucleosome assembly-%%-GO:0031047-&&-gene silencing by RNA-%%-GO:0000183-&&-chromatin silencing at rDNA-%%-GO:0016233-&&-telomere capping…	G:9606:HIST1H4B			KEGG-&-1&-hsa05034-&&-Alcoholism-%%-hsa05322-&&-Systemic lupus erythematosus-%%-hsa05203-&&-Viral carcinogenesis	HIST1H4B	Homo sapiens (Human)-&&-9606	Gene Symbol-&-1&-HIST1H4B	0.47026375	0.18430072	135	4	false	HIST1H4B	154.42222222	0	135	0	0.77470674	false	0	HIST1H4B	379624	0.0686321
337	taxon:9606	2.27016129	7.797E-5	172542	1902	RAB guanine nucleotide exchange factor 1	gene	biological_process-&-1&-GO:1900235-&&-negative regulation of Kit signaling pathway-%%-GO:0061024-&&-membrane organization-%%-GO:0001933-&&-negative regulation of protein phosphorylation-%%-GO:0050728-&&-negative regulation of inflammatory response-%%-GO:0060368-&&-regulation of Fc receptor mediated stimulatory signaling pathway-%%-GO:0043305-&&-negative regulation of mast cell degranulation-%%-GO…	G:9606:RABGEF1				RABGEF1	Homo sapiens (Human)-&&-9606	Gene Symbol-&-1&-RABGEF1	0.44049734	0.20261438	20	4	false	RABGEF1	224.83333333	0	19	0	0.74596774	false	1	RABGEF1	24166	0.11346801
338	taxon:9606	2.98570381	4.55E-6	180732	1902	1,4-alpha-glucan branching enzyme 1	gene	biological_process-&-1&-GO:0005977-&&-glycogen metabolic process-%%-GO:0005978-&&-glycogen biosynthetic process-%%-GO:0006091-&&-generation of precursor metabolites and energy|cellular_component-&-1&-GO:0005829-&&-cytosol-%%-GO:0070062-&&-extracellular exosome|molecular_function-&-1&-GO:0030246-&&-carbohydrate binding-%%-GO:0004553-&&-hydrolase activity, hydrolyzing O-glycosyl compounds-%%-GO:000…	G:9606:GBE1			KEGG-&-1&-hsa00500-&&-Starch and sucrose metabolism-%%-hsa01100-&&-Metabolic pathways	GBE1	Homo sapiens (Human)-&&-9606	Gene Symbol-&-1&-GBE1	0.3349294	0.0	5	4	false	GBE1	51.0	0	5	0	0.60285924	false	0	GBE1	600	0.21645022
339	taxon:9606	2.34347507	6.543E-5	172546	1902	ubiquitin conjugating enzyme E2 S	gene	biological_process-&-1&-GO:0010994-&&-free ubiquitin chain polymerization-%%-GO:0070979-&&-protein K11-linked ubiquitination-%%-GO:0070534-&&-protein K63-linked ubiquitination-%%-GO:0031145-&&-anaphase-promoting complex-dependent catabolic process-%%-GO:0051301-&&-cell division-%%-GO:0016567-&&-protein ubiquitination-%%-GO:0010458-&&-exit from mitosis-%%-GO:0035519-&&-protein K29-linked ubiquitin…	G:9606:UBE2S			KEGG-&-1&-hsa04120-&&-Ubiquitin mediated proteolysis	UBE2S	Homo sapiens (Human)-&&-9606	Gene Symbol-&-1&-UBE2S	0.42671672	0.16666667	23	4	false	UBE2S	154.95238095	0	22	0	0.73130499	false	1	UBE2S	18010	0.08709626
340	taxon:9606	2.19538123	2.9555E-4	172545	1902	pre-mRNA processing factor 19	gene	biological_process-&-1&-GO:0034613-&&-cellular protein localization-%%-GO:0048711-&&-positive regulation of astrocyte differentiation-%%-GO:0070534-&&-protein K63-linked ubiquitination-%%-GO:0000209-&&-protein polyubiquitination-%%-GO:0045665-&&-negative regulation of neuron differentiation-%%-GO:0001833-&&-inner cell mass cell proliferation-%%-GO:0000244-&&-spliceosomal tri-snRNP complex assembl…	G:9606:PRPF19			KEGG-&-1&-hsa04120-&&-Ubiquitin mediated proteolysis-%%-hsa03040-&&-Spliceosome	PRPF19	Homo sapiens (Human)-&&-9606	Gene Symbol-&-1&-PRPF19	0.45550175	0.27250828	84	4	false	PRPF19	166.06097561	0	83	0	0.76092375	false	1	PRPF19	104990	0.07851006
341	taxon:9606	2.69758065	2.143E-5	176641	1902	zinc finger and BTB domain containing 14	gene	biological_process-&-1&-GO:0003170-&&-heart valve development-%%-GO:0003279-&&-cardiac septum development-%%-GO:0060976-&&-coronary vasculature development-%%-GO:0000122-&&-negative regulation of transcription from RNA polymerase II promoter-%%-GO:0045892-&&-negative regulation of transcription, DNA-templated-%%-GO:0006351-&&-transcription, DNA-templated|cellular_component-&-1&-GO:0005634-&&-nucl…	G:9606:ZBTB14				ZBTB14	Homo sapiens (Human)-&&-9606	Gene Symbol-&-1&-ZBTB14	0.37070254	0.07692308	16	4	false	ZBTB14	90.14285714	0	15	0	0.66048387	false	1	ZBTB14	4604	0.10625528
342	taxon:9606	1.93804985	0.00747596	176646	1902	tyrosine 3-monooxygenase/tryptophan 5-monooxygenase activation protein zeta	gene	biological_process-&-1&-GO:0030168-&&-platelet activation-%%-GO:0061024-&&-membrane organization-%%-GO:0007165-&&-signal transduction-%%-GO:0051683-&&-establishment of Golgi localization-%%-GO:0043488-&&-regulation of mRNA stability-%%-GO:0090168-&&-Golgi reassembly-%%-GO:1900740-&&-positive regulation of protein insertion into mitochondrial membrane involved in apoptotic signaling pathway-%%-GO:…	G:9606:YWHAZ			KEGG-&-1&-hsa05161-&&-Hepatitis B-%%-hsa04390-&&-Hippo signaling pathway-%%-hsa05160-&&-Hepatitis C-%%-hsa04110-&&-Cell cycle-%%-hsa04151-&&-PI3K-Akt signaling pathway-%%-hsa05203-&&-Viral carcinogenesis-%%-hsa04114-&&-Oocyte meiosis-%%-hsa05130-&&-Pathogenic Escherichia coli infection	YWHAZ	Homo sapiens (Human)-&&-9606	Gene Symbol-&-1&-YWHAZ	0.5159826	0.11740136	330	3	false	YWHAZ	116.24695122	0	329	0	0.81239003	false	1	YWHAZ	1976066	0.04529922
343	taxon:9606	2.54508798	3.115E-5	172550	1902	golgi integral membrane protein 4	gene	biological_process-&-1&-GO:0006810-&&-transport|cellular_component-&-1&-GO:0005801-&&-cis-Golgi network-%%-GO:0000139-&&-Golgi membrane-%%-GO:0016021-&&-integral component of membrane-%%-GO:0030133-&&-transport vesicle-%%-GO:0030139-&&-endocytic vesicle-%%-GO:0032580-&&-Golgi cisterna membrane-%%-GO:0010008-&&-endosome membrane-%%-GO:0016020-&&-membrane-%%-GO:0005794-&&-Golgi apparatus-%%-GO:0005…	G:9606:GOLIM4				GOLIM4	Homo sapiens (Human)-&&-9606	Gene Symbol-&-1&-GOLIM4	0.39291373	0.16666667	13	4	false	GOLIM4	147.07692308	0	13	0	0.6909824	false	0	GOLIM4	9194	0.11785406
344	taxon:9606	2.12683284	0.00100887	176647	1902	tyrosine 3-monooxygenase/tryptophan 5-monooxygenase activation protein eta	gene	biological_process-&-1&-GO:0061024-&&-membrane organization-%%-GO:0045893-&&-positive regulation of transcription, DNA-templated-%%-GO:0002028-&&-regulation of sodium ion transport-%%-GO:0021762-&&-substantia nigra development-%%-GO:0048167-&&-regulation of synaptic plasticity-%%-GO:0006713-&&-glucocorticoid catabolic process-%%-GO:0045664-&&-regulation of neuron differentiation-%%-GO:0006886-&&-…	G:9606:YWHAH			KEGG-&-1&-hsa04390-&&-Hippo signaling pathway-%%-hsa05160-&&-Hepatitis C-%%-hsa04110-&&-Cell cycle-%%-hsa04151-&&-PI3K-Akt signaling pathway-%%-hsa05203-&&-Viral carcinogenesis-%%-hsa04114-&&-Oocyte meiosis	YWHAH	Homo sapiens (Human)-&&-9606	Gene Symbol-&-1&-YWHAH	0.4701827	0.13959596	102	4	false	YWHAH	127.12	0	101	0	0.77463343	false	1	YWHAH	287518	0.05567236
345	taxon:9606	2.23093842	6.0159E-4	176644	1902	splicing factor 1	gene	biological_process-&-1&-GO:0033327-&&-Leydig cell differentiation-%%-GO:0006355-&&-regulation of transcription, DNA-templated-%%-GO:0048662-&&-negative regulation of smooth muscle cell proliferation-%%-GO:0000245-&&-spliceosomal complex assembly-%%-GO:0000389-&&-mRNA 3'-splice site recognition-%%-GO:0030575-&&-nuclear body organization-%%-GO:1903507-&&-negative regulation of nucleic acid-template…	G:9606:SF1				SF1	Homo sapiens (Human)-&&-9606	Gene Symbol-&-1&-SF1	0.44824187	0.14980013	100	4	false	SF1	118.8877551	0	99	0	0.75381232	false	1	SF1	163488	0.0594583
346	taxon:9606	2.50073314	3.728E-5	180740	1902	GATA binding protein 2	gene	biological_process-&-1&-GO:0033993-&&-response to lipid-%%-GO:0060100-&&-positive regulation of phagocytosis, engulfment-%%-GO:0007204-&&-positive regulation of cytosolic calcium ion concentration-%%-GO:0001764-&&-neuron migration-%%-GO:0000122-&&-negative regulation of transcription from RNA polymerase II promoter-%%-GO:0021902-&&-commitment of neuronal cell to specific neuron type in forebrain-…	G:9606:GATA2				GATA2	Homo sapiens (Human)-&&-9606	Gene Symbol-&-1&-GATA2	0.39988273	0.30333333	25	4	false	GATA2	143.4	0	25	0	0.69985337	false	0	GATA2	11492	0.10490124
347	taxon:9606	2.36546921	7.42E-5	172548	1902	eukaryotic translation initiation factor 3 subunit K	gene	biological_process-&-1&-GO:0006446-&&-regulation of translational initiation-%%-GO:0006413-&&-translational initiation|cellular_component-&-1&-GO:0005852-&&-eukaryotic translation initiation factor 3 complex-%%-GO:0005829-&&-cytosol-%%-GO:0070062-&&-extracellular exosome-%%-GO:0005634-&&-nucleus-%%-GO:0016020-&&-membrane|molecular_function-&-1&-GO:0043022-&&-ribosome binding-%%-GO:0003743-&&-tran…	G:9606:EIF3K				EIF3K	Homo sapiens (Human)-&&-9606	Gene Symbol-&-1&-EIF3K	0.42274911	0.1942959	34	4	false	EIF3K	129.58823529	0	34	0	0.72690616	false	0	EIF3K	24718	0.07630084
348	taxon:9606	2.44794721	9.114E-5	180741	1902	GATA binding protein 1	gene	biological_process-&-1&-GO:0008285-&&-negative regulation of cell proliferation-%%-GO:0097028-&&-dendritic cell differentiation-%%-GO:0006366-&&-transcription from RNA polymerase II promoter-%%-GO:0045893-&&-positive regulation of transcription, DNA-templated-%%-GO:0070527-&&-platelet aggregation-%%-GO:0048873-&&-homeostasis of number of cells within a tissue-%%-GO:0048821-&&-erythrocyte developm…	G:9606:GATA1				GATA1	Homo sapiens (Human)-&&-9606	Gene Symbol-&-1&-GATA1	0.40850554	0.20647773	39	4	false	GATA1	115.02564103	0	39	0	0.71041056	false	0	GATA1	27500	0.07759784
349	taxon:9606	2.53482405	2.34E-6	164357	1902	chromosome 11 open reading frame 84	gene		G:9606:C11orf84				C11orf84	Homo sapiens (Human)-&&-9606	Gene Symbol-&-1&-C11orf84	0.3945047	0.72527473	14	4	false	C11orf84	253.64285714	0	14	0	0.69303519	false	0	C11orf84	2080	0.19505495
350	taxon:9606	2.32441349	1.6639E-4	176645	1902	zeta chain of T-cell receptor associated protein kinase 70	gene	biological_process-&-1&-GO:0007169-&&-transmembrane receptor protein tyrosine kinase signaling pathway-%%-GO:0006468-&&-protein phosphorylation-%%-GO:0050852-&&-T cell receptor signaling pathway-%%-GO:0038083-&&-peptidyl-tyrosine autophosphorylation-%%-GO:0045087-&&-innate immune response-%%-GO:0002250-&&-adaptive immune response-%%-GO:0030217-&&-T cell differentiation-%%-GO:0042127-&&-regulation…	G:9606:ZAP70			KEGG-&-1&-hsa04658-&&-Th1 and Th2 cell differentiation-%%-hsa04660-&&-T cell receptor signaling pathway-%%-hsa04064-&&-NF-kappa B signaling pathway-%%-hsa04650-&&-Natural killer cell mediated cytotoxicity-%%-hsa05340-&&-Primary immunodeficiency-%%-hsa04014-&&-Ras signaling pathway-%%-hsa04659-&&-Th17 cell differentiation	ZAP70	Homo sapiens (Human)-&&-9606	Gene Symbol-&-1&-ZAP70	0.43021605	0.28282828	47	4	false	ZAP70	113.4	0	46	0	0.7351173	false	1	ZAP70	43286	0.06284799
351	taxon:9606	2.03335777	0.00262098	176650	1902	tyrosine 3-monooxygenase/tryptophan 5-monooxygenase activation protein beta	gene	biological_process-&-1&-GO:0051291-&&-protein heterooligomerization-%%-GO:0061024-&&-membrane organization-%%-GO:0043085-&&-positive regulation of catalytic activity-%%-GO:0051220-&&-cytoplasmic sequestering of protein-%%-GO:0000165-&&-MAPK cascade-%%-GO:0035308-&&-negative regulation of protein dephosphorylation-%%-GO:0035329-&&-hippo signaling-%%-GO:0045744-&&-negative regulation of G-protein c…	G:9606:YWHAB			KEGG-&-1&-hsa05161-&&-Hepatitis B-%%-hsa04390-&&-Hippo signaling pathway-%%-hsa05160-&&-Hepatitis C-%%-hsa04110-&&-Cell cycle-%%-hsa04151-&&-PI3K-Akt signaling pathway-%%-hsa04114-&&-Oocyte meiosis-%%-hsa05203-&&-Viral carcinogenesis	YWHAB	Homo sapiens (Human)-&&-9606	Gene Symbol-&-1&-YWHAB	0.49179737	0.10752621	181	4	false	YWHAB	111.5027933	0	180	0	0.79332845	false	1	YWHAB	753748	0.04534477
352	taxon:9606	2.23680352	3.6576E-4	176651	1902	YY1 transcription factor	gene	biological_process-&-1&-GO:0016579-&&-protein deubiquitination-%%-GO:0010225-&&-response to UV-C-%%-GO:0030154-&&-cell differentiation-%%-GO:0000122-&&-negative regulation of transcription from RNA polymerase II promoter-%%-GO:0006351-&&-transcription, DNA-templated-%%-GO:0006974-&&-cellular response to DNA damage stimulus-%%-GO:0006357-&&-regulation of transcription from RNA polymerase II promot…	G:9606:YY1				YY1	Homo sapiens (Human)-&&-9606	Gene Symbol-&-1&-YY1	0.44706654	0.20352782	69	4	false	YY1	141.0	0	68	0	0.7526393	false	1	YY1	105312	0.06983655
353	taxon:9606	2.02309384	0.00297817	176648	1902	tyrosine 3-monooxygenase/tryptophan 5-monooxygenase activation protein gamma	gene	biological_process-&-1&-GO:0061024-&&-membrane organization-%%-GO:0009966-&&-regulation of signal transduction-%%-GO:0006605-&&-protein targeting-%%-GO:0048167-&&-regulation of synaptic plasticity-%%-GO:0097711-&&-ciliary basal body docking-%%-GO:0032869-&&-cellular response to insulin stimulus-%%-GO:0000086-&&-G2/M transition of mitotic cell cycle-%%-GO:0045664-&&-regulation of neuron differenti…	G:9606:YWHAG			KEGG-&-1&-hsa04390-&&-Hippo signaling pathway-%%-hsa05160-&&-Hepatitis C-%%-hsa04110-&&-Cell cycle-%%-hsa04151-&&-PI3K-Akt signaling pathway-%%-hsa04114-&&-Oocyte meiosis-%%-hsa05203-&&-Viral carcinogenesis	YWHAG	Homo sapiens (Human)-&&-9606	Gene Symbol-&-1&-YWHAG	0.49429244	0.12285105	208	4	false	YWHAG	117.98058252	0	207	0	0.79538123	false	1	YWHAG	863866	0.04801222
354	taxon:9606	2.04802053	0.00285967	176649	1902	tyrosine 3-monooxygenase/tryptophan 5-monooxygenase activation protein epsilon	gene	biological_process-&-1&-GO:0035556-&&-intracellular signal transduction-%%-GO:1902309-&&-negative regulation of peptidyl-serine dephosphorylation-%%-GO:0001764-&&-neuron migration-%%-GO:0021766-&&-hippocampus development-%%-GO:0061024-&&-membrane organization-%%-GO:0003064-&&-regulation of heart rate by hormone-%%-GO:0060306-&&-regulation of membrane repolarization-%%-GO:0046827-&&-positive regul…	G:9606:YWHAE			KEGG-&-1&-hsa04722-&&-Neurotrophin signaling pathway-%%-hsa04390-&&-Hippo signaling pathway-%%-hsa05160-&&-Hepatitis C-%%-hsa04110-&&-Cell cycle-%%-hsa04151-&&-PI3K-Akt signaling pathway-%%-hsa05203-&&-Viral carcinogenesis-%%-hsa04114-&&-Oocyte meiosis	YWHAE	Homo sapiens (Human)-&&-9606	Gene Symbol-&-1&-YWHAE	0.48827636	0.12943754	214	4	false	YWHAE	120.06603774	0	213	0	0.79039589	false	1	YWHAE	840312	0.050298
355	taxon:9606	3.22104106	0.0	168462	1902	tumor protein p53 regulated apoptosis inducing protein 1	gene	biological_process-&-1&-GO:0006915-&&-apoptotic process-%%-GO:0042981-&&-regulation of apoptotic process|cellular_component-&-1&-GO:0005759-&&-mitochondrial matrix-%%-GO:0005739-&&-mitochondrion|molecular_function-&-1&-GO:0003674-&&-molecular_function	G:9606:TP53AIP1			KEGG-&-1&-hsa04210-&&-Apoptosis-%%-hsa04115-&&-p53 signaling pathway	TP53AIP1	Homo sapiens (Human)-&&-9606	Gene Symbol-&-1&-TP53AIP1	0.31045863	0.0	1	5	false	TP53AIP1	118.0	0	1	0	0.55579179	false	0	TP53AIP1	0	0.0
356	taxon:9606	2.22690616	2.7289E-4	176653	1902	YES proto-oncogene 1, Src family tyrosine kinase	gene	biological_process-&-1&-GO:0007169-&&-transmembrane receptor protein tyrosine kinase signaling pathway-%%-GO:0038096-&&-Fc-gamma receptor signaling pathway involved in phagocytosis-%%-GO:0050731-&&-positive regulation of peptidyl-tyrosine phosphorylation-%%-GO:0050900-&&-leukocyte migration-%%-GO:0071300-&&-cellular response to retinoic acid-%%-GO:0036120-&&-cellular response to platelet-derived …	G:9606:YES1			KEGG-&-1&-hsa04520-&&-Adherens junction	YES1	Homo sapiens (Human)-&&-9606	Gene Symbol-&-1&-YES1	0.4490535	0.13095238	59	4	false	YES1	123.45614035	0	58	0	0.75461877	false	1	YES1	79894	0.06011741
357	taxon:9606	2.00659824	0.00189102	180754	1902	glyceraldehyde-3-phosphate dehydrogenase	gene	biological_process-&-1&-GO:0071346-&&-cellular response to interferon-gamma-%%-GO:0000226-&&-microtubule cytoskeleton organization-%%-GO:0016241-&&-regulation of macroautophagy-%%-GO:0050821-&&-protein stabilization-%%-GO:0017148-&&-negative regulation of translation-%%-GO:0006094-&&-gluconeogenesis-%%-GO:0061621-&&-canonical glycolysis-%%-GO:0035606-&&-peptidyl-cysteine S-trans-nitrosylation-%%-…	G:9606:GAPDH			KEGG-&-1&-hsa01100-&&-Metabolic pathways-%%-hsa01200-&&-Carbon metabolism-%%-hsa04066-&&-HIF-1 signaling pathway-%%-hsa00010-&&-Glycolysis / Gluconeogenesis-%%-hsa01230-&&-Biosynthesis of amino acids-%%-hsa05010-&&-Alzheimer disease	GAPDH	Homo sapiens (Human)-&&-9606	Gene Symbol-&-1&-GAPDH	0.49835586	0.17608916	143	3	false	GAPDH	162.28368794	0	142	0	0.79868035	false	1	GAPDH	613230	0.06316998
358	taxon:9606	2.22177419	3.2681E-4	172560	1902	RNA binding motif protein, X-linked	gene	biological_process-&-1&-GO:0006376-&&-mRNA splice site selection-%%-GO:0001649-&&-osteoblast differentiation-%%-GO:0006366-&&-transcription from RNA polymerase II promoter-%%-GO:0006509-&&-membrane protein ectodomain proteolysis-%%-GO:0071347-&&-cellular response to interleukin-1-%%-GO:0000381-&&-regulation of alternative mRNA splicing, via spliceosome-%%-GO:0048025-&&-negative regulation of mRNA…	G:9606:RBMX			KEGG-&-1&-hsa03040-&&-Spliceosome	RBMX	Homo sapiens (Human)-&&-9606	Gene Symbol-&-1&-RBMX	0.45009074	0.28612613	77	4	false	RBMX	161.25333333	0	76	0	0.75564516	false	1	RBMX	113424	0.07850698
359	taxon:9606	2.07954545	0.00114837	176657	1902	X-ray repair cross complementing 5	gene	biological_process-&-1&-GO:0032481-&&-positive regulation of type I interferon production-%%-GO:0032508-&&-DNA duplex unwinding-%%-GO:0048660-&&-regulation of smooth muscle cell proliferation-%%-GO:0000723-&&-telomere maintenance-%%-GO:0006310-&&-DNA recombination-%%-GO:0071398-&&-cellular response to fatty acid-%%-GO:0071480-&&-cellular response to gamma radiation-%%-GO:0006303-&&-double-strand …	G:9606:XRCC5			KEGG-&-1&-hsa03450-&&-Non-homologous end-joining	XRCC5	Homo sapiens (Human)-&&-9606	Gene Symbol-&-1&-XRCC5	0.48087432	0.16574138	134	4	false	XRCC5	152.83333333	0	133	0	0.78409091	false	1	XRCC5	401096	0.06420932
360	taxon:9606	1.92375367	0.01661187	176662	1902	exportin 1	gene	biological_process-&-1&-GO:0051028-&&-mRNA transport-%%-GO:0010824-&&-regulation of centrosome duplication-%%-GO:0000122-&&-negative regulation of transcription from RNA polymerase II promoter-%%-GO:0000055-&&-ribosomal large subunit export from nucleus-%%-GO:0000056-&&-ribosomal small subunit export from nucleus-%%-GO:0042176-&&-regulation of protein catabolic process-%%-GO:0034504-&&-protein lo…	G:9606:XPO1			KEGG-&-1&-hsa03008-&&-Ribosome biogenesis in eukaryotes-%%-hsa05164-&&-Influenza A-%%-hsa05166-&&-Human T-cell leukemia virus 1 infection-%%-hsa03013-&&-RNA transport	XPO1	Homo sapiens (Human)-&&-9606	Gene Symbol-&-1&-XPO1	0.51981707	0.05405405	409	4	false	XPO1	78.76904177	0	408	0	0.81524927	false	1	XPO1	3014260	0.03115572
361	taxon:9606	2.93181818	1.838E-5	180760	1902	polypeptide N-acetylgalactosaminyltransferase 2	gene	biological_process-&-1&-GO:0016266-&&-O-glycan processing-%%-GO:0006493-&&-protein O-linked glycosylation-%%-GO:0018242-&&-protein O-linked glycosylation via serine-%%-GO:0018243-&&-protein O-linked glycosylation via threonine-%%-GO:0002378-&&-immunoglobulin biosynthetic process|cellular_component-&-1&-GO:0000139-&&-Golgi membrane-%%-GO:0048471-&&-perinuclear region of cytoplasm-%%-GO:0070062-&&-…	G:9606:GALNT2			KEGG-&-1&-hsa01100-&&-Metabolic pathways-%%-hsa00512-&&-Mucin type O-glycan biosynthesis	GALNT2	Homo sapiens (Human)-&&-9606	Gene Symbol-&-1&-GALNT2	0.34108527	0.04761905	7	4	false	GALNT2	50.14285714	0	7	0	0.61363636	false	0	GALNT2	1756	0.15741583
362	taxon:9606	2.7335044	0.0	164381	1902	CDK2 associated cullin domain 1	gene	biological_process-&-1&-GO:0045860-&&-positive regulation of protein kinase activity-%%-GO:0042787-&&-protein ubiquitination involved in ubiquitin-dependent protein catabolic process-%%-GO:0008284-&&-positive regulation of cell proliferation-%%-GO:0000082-&&-G1/S transition of mitotic cell cycle|cellular_component-&-1&-GO:0031461-&&-cullin-RING ubiquitin ligase complex|molecular_function-&-1&-GO:…	G:9606:CACUL1				CACUL1	Homo sapiens (Human)-&&-9606	Gene Symbol-&-1&-CACUL1	0.36583076	1.0	2	4	false	CACUL1	441.0	0	2	0	0.65329912	false	0	CACUL1	0	0.52751196
363	taxon:9606	2.31561584	3.405E-5	172576	1902	DIM1 dimethyladenosine transferase 1 homolog	gene	biological_process-&-1&-GO:0031167-&&-rRNA methylation|cellular_component-&-1&-GO:0005634-&&-nucleus-%%-GO:0005829-&&-cytosol-%%-GO:0005730-&&-nucleolus-%%-GO:0005654-&&-nucleoplasm-%%-GO:0005759-&&-mitochondrial matrix|molecular_function-&-1&-GO:0003723-&&-RNA binding-%%-GO:0000179-&&-rRNA (adenine-N6,N6-)-dimethyltransferase activity-%%-GO:0052909-&&-18S rRNA (adenine(1779)-N(6)/adenine(1780)-N…	G:9606:DIMT1				DIMT1	Homo sapiens (Human)-&&-9606	Gene Symbol-&-1&-DIMT1	0.43185056	0.37846154	26	4	false	DIMT1	202.73076923	0	26	0	0.73687683	false	0	DIMT1	14784	0.109525
364	taxon:9606	2.5813783	4.896E-5	164390	1902	BRI3 binding protein	gene	cellular_component-&-1&-GO:0016021-&&-integral component of membrane-%%-GO:0005739-&&-mitochondrion-%%-GO:0005741-&&-mitochondrial outer membrane	G:9606:BRI3BP				BRI3BP	Homo sapiens (Human)-&&-9606	Gene Symbol-&-1&-BRI3BP	0.38738995	0.04761905	7	4	false	BRI3BP	228.85714286	0	7	0	0.68372434	false	0	BRI3BP	7122	0.1951607
365	taxon:9606	2.54105572	1.339E-5	176677	1902	X-box binding protein 1	gene	biological_process-&-1&-GO:1900103-&&-positive regulation of endoplasmic reticulum unfolded protein response-%%-GO:0015031-&&-protein transport-%%-GO:0045579-&&-positive regulation of B cell differentiation-%%-GO:0006990-&&-positive regulation of transcription from RNA polymerase II promoter involved in unfolded protein response-%%-GO:0010832-&&-negative regulation of myotube differentiation-%%-G…	G:9606:XBP1			KEGG-&-1&-hsa04141-&&-Protein processing in endoplasmic reticulum-%%-hsa04932-&&-Non-alcoholic fatty liver disease (NAFLD)	XBP1	Homo sapiens (Human)-&&-9606	Gene Symbol-&-1&-XBP1	0.39353722	0.15384615	15	4	false	XBP1	166.84615385	0	14	0	0.69178886	false	1	XBP1	4362	0.13177258
366	taxon:9606	2.39552786	6.491E-5	168489	1902	exocyst complex component 4	gene	biological_process-&-1&-GO:0016241-&&-regulation of macroautophagy-%%-GO:0006904-&&-vesicle docking involved in exocytosis-%%-GO:0007268-&&-chemical synaptic transmission-%%-GO:0006903-&&-vesicle targeting-%%-GO:0006612-&&-protein targeting to membrane-%%-GO:0006893-&&-Golgi to plasma membrane transport-%%-GO:0048341-&&-paraxial mesoderm formation-%%-GO:0006887-&&-exocytosis|cellular_component-&-…	G:9606:EXOC4				EXOC4	Homo sapiens (Human)-&&-9606	Gene Symbol-&-1&-EXOC4	0.41744453	0.23684211	20	4	false	EXOC4	147.6	0	20	0	0.72089443	false	0	EXOC4	19308	0.0888253
367	taxon:9606	2.67302053	7.153E-5	164399	1902	tripartite motif containing 69	gene	biological_process-&-1&-GO:0006915-&&-apoptotic process-%%-GO:0000209-&&-protein polyubiquitination|cellular_component-&-1&-GO:0005634-&&-nucleus-%%-GO:0005829-&&-cytosol-%%-GO:0005737-&&-cytoplasm-%%-GO:0016607-&&-nuclear speck|molecular_function-&-1&-GO:0008270-&&-zinc ion binding-%%-GO:0004842-&&-ubiquitin-protein transferase activity-%%-GO:0005515-&&-protein binding	G:9606:TRIM69				TRIM69	Homo sapiens (Human)-&&-9606	Gene Symbol-&-1&-TRIM69	0.37410861	0.06060606	14	4	false	TRIM69	97.16666667	0	13	0	0.66539589	false	1	TRIM69	9972	0.10707687
368	taxon:9606	2.13343109	7.2091E-4	180785	1902	mechanistic target of rapamycin	gene	biological_process-&-1&-GO:0001934-&&-positive regulation of protein phosphorylation-%%-GO:1904193-&&-negative regulation of cholangiocyte apoptotic process-%%-GO:0051496-&&-positive regulation of stress fiber assembly-%%-GO:0010831-&&-positive regulation of myotube differentiation-%%-GO:0014736-&&-negative regulation of muscle atrophy-%%-GO:0045792-&&-negative regulation of cell size-%%-GO:00515…	G:9606:MTOR			KEGG-&-1&-hsa04072-&&-Phospholipase D signaling pathway-%%-hsa05224-&&-Breast cancer-%%-hsa05170-&&-Human immunodeficiency virus 1 infection-%%-hsa04066-&&-HIF-1 signaling pathway-%%-hsa04910-&&-Insulin signaling pathway-%%-hsa04012-&&-ErbB signaling pathway-%%-hsa04213-&&-Longevity regulating pathway - multiple species-%%-hsa04136-&&-Autophagy - other-%%-hsa05226-&&-Gastric cancer-%%-hsa05212-&&…	MTOR	Homo sapiens (Human)-&&-9606	Gene Symbol-&-1&-MTOR	0.46872852	0.13971695	84	4	false	MTOR	120.02439024	0	83	0	0.77331378	false	1	MTOR	185714	0.0523842
369	taxon:9606	2.27309384	5.392E-5	172597	1902	ring finger protein 115	gene	biological_process-&-1&-GO:0000209-&&-protein polyubiquitination-%%-GO:0042787-&&-protein ubiquitination involved in ubiquitin-dependent protein catabolic process-%%-GO:0042059-&&-negative regulation of epidermal growth factor receptor signaling pathway-%%-GO:0043162-&&-ubiquitin-dependent protein catabolic process via the multivesicular body sorting pathway-%%-GO:0070534-&&-protein K63-linked ub…	G:9606:RNF115				RNF115	Homo sapiens (Human)-&&-9606	Gene Symbol-&-1&-RNF115	0.43992904	0.1754386	21	4	false	RNF115	199.26315789	0	20	0	0.74538123	false	1	RNF115	18106	0.10104409
370	taxon:9606	2.39002933	4.452E-5	176699	1902	nuclear receptor binding SET domain protein 2	gene	biological_process-&-1&-GO:2001032-&&-regulation of double-strand break repair via nonhomologous end joining-%%-GO:0010452-&&-histone H3-K36 methylation-%%-GO:0048298-&&-positive regulation of isotype switching to IgA isotypes-%%-GO:0034770-&&-histone H4-K20 methylation-%%-GO:0070201-&&-regulation of establishment of protein localization-%%-GO:0060348-&&-bone development-%%-GO:0000122-&&-negative…	G:9606:NSD2			KEGG-&-1&-hsa00310-&&-Lysine degradation-%%-hsa05202-&&-Transcriptional misregulation in cancer	NSD2	Homo sapiens (Human)-&&-9606	Gene Symbol-&-1&-NSD2	0.41840491	0.35058824	53	4	false	NSD2	164.43137255	0	52	0	0.72199413	false	1	NSD2	24620	0.10081629
371	taxon:9606	3.37316716	0.0	164415	1902	NIMA related kinase 7	gene	biological_process-&-1&-GO:0000910-&&-cytokinesis-%%-GO:0051225-&&-spindle assembly-%%-GO:0051973-&&-positive regulation of telomerase activity-%%-GO:0007346-&&-regulation of mitotic cell cycle-%%-GO:1904355-&&-positive regulation of telomere capping-%%-GO:0032212-&&-positive regulation of telomere maintenance via telomerase-%%-GO:0006468-&&-protein phosphorylation|cellular_component-&-1&-GO:0000…	G:9606:NEK7			KEGG-&-1&-hsa04621-&&-NOD-like receptor signaling pathway	NEK7	Homo sapiens (Human)-&&-9606	Gene Symbol-&-1&-NEK7	0.29645729	0.0	1	5	false	NEK7	111.0	0	1	0	0.52536657	false	0	NEK7	0	0.0
372	taxon:9606	2.34054252	2.5484E-4	168514	1902	derlin 1	gene	biological_process-&-1&-GO:0006457-&&-protein folding-%%-GO:0036503-&&-ERAD pathway-%%-GO:0031648-&&-protein destabilization-%%-GO:0031398-&&-positive regulation of protein ubiquitination-%%-GO:0030968-&&-endoplasmic reticulum unfolded protein response-%%-GO:0045184-&&-establishment of protein localization-%%-GO:0019060-&&-intracellular transport of viral protein in host cell-%%-GO:0006986-&&-res…	G:9606:DERL1			KEGG-&-1&-hsa04141-&&-Protein processing in endoplasmic reticulum-%%-hsa05014-&&-Amyotrophic lateral sclerosis (ALS)	DERL1	Homo sapiens (Human)-&&-9606	Gene Symbol-&-1&-DERL1	0.42725137	0.16748768	31	4	false	DERL1	114.82758621	0	30	0	0.7318915	false	1	DERL1	51048	0.06461634
373	taxon:9606	2.37316716	2.7594E-4	176711	1902	Wiskott-Aldrich syndrome	gene	biological_process-&-1&-GO:0038096-&&-Fc-gamma receptor signaling pathway involved in phagocytosis-%%-GO:0050790-&&-regulation of catalytic activity-%%-GO:0008544-&&-epidermis development-%%-GO:0030048-&&-actin filament-based movement-%%-GO:0030041-&&-actin filament polymerization-%%-GO:0008154-&&-actin polymerization or depolymerization-%%-GO:0050852-&&-T cell receptor signaling pathway-%%-GO:00…	G:9606:WAS			KEGG-&-1&-hsa04144-&&-Endocytosis-%%-hsa05132-&&-Salmonella infection-%%-hsa04810-&&-Regulation of actin cytoskeleton-%%-hsa05131-&&-Shigellosis-%%-hsa04666-&&-Fc gamma R-mediated phagocytosis-%%-hsa05231-&&-Choline metabolism in cancer-%%-hsa04530-&&-Tight junction-%%-hsa04520-&&-Adherens junction-%%-hsa04062-&&-Chemokine signaling pathway-%%-hsa05100-&&-Bacterial invasion of epithelial cells-%%…	WAS	Homo sapiens (Human)-&&-9606	Gene Symbol-&-1&-WAS	0.42137782	0.15078631	49	4	false	WAS	90.21276596	0	48	0	0.72536657	false	1	WAS	57570	0.05378815
374	taxon:9606	2.37939883	1.7489E-4	180805	1902	general transcription factor IIH subunit 1	gene	biological_process-&-1&-GO:0000717-&&-nucleotide-excision repair, DNA duplex unwinding-%%-GO:0006367-&&-transcription initiation from RNA polymerase II promoter-%%-GO:0006362-&&-transcription elongation from RNA polymerase I promoter-%%-GO:0006366-&&-transcription from RNA polymerase II promoter-%%-GO:0006296-&&-nucleotide-excision repair, DNA incision, 5'-to lesion-%%-GO:0033683-&&-nucleotide-ex…	G:9606:GTF2H1			KEGG-&-1&-hsa05203-&&-Viral carcinogenesis-%%-hsa03022-&&-Basal transcription factors-%%-hsa03420-&&-Nucleotide excision repair	GTF2H1	Homo sapiens (Human)-&&-9606	Gene Symbol-&-1&-GTF2H1	0.42027423	0.19211823	31	4	false	GTF2H1	148.55172414	0	30	0	0.72412023	false	1	GTF2H1	39512	0.08855238
375	taxon:9606	2.41568915	1.4971E-4	180811	1902	general transcription factor IIB	gene	biological_process-&-1&-GO:0006367-&&-transcription initiation from RNA polymerase II promoter-%%-GO:0050434-&&-positive regulation of viral transcription-%%-GO:0042795-&&-snRNA transcription from RNA polymerase II promoter-%%-GO:0006366-&&-transcription from RNA polymerase II promoter-%%-GO:0006355-&&-regulation of transcription, DNA-templated-%%-GO:0006368-&&-transcription elongation from RNA p…	G:9606:GTF2B			KEGG-&-1&-hsa05203-&&-Viral carcinogenesis-%%-hsa03022-&&-Basal transcription factors	GTF2B	Homo sapiens (Human)-&&-9606	Gene Symbol-&-1&-GTF2B	0.41396055	0.18686869	47	4	false	GTF2B	105.97777778	0	46	0	0.71686217	false	1	GTF2B	37798	0.06753063
376	taxon:9606	2.40872434	3.7631E-4	176715	1902	vitronectin	gene	biological_process-&-1&-GO:0030198-&&-extracellular matrix organization-%%-GO:0097421-&&-liver regeneration-%%-GO:0007160-&&-cell-matrix adhesion-%%-GO:0030195-&&-negative regulation of blood coagulation-%%-GO:0061302-&&-smooth muscle cell-matrix adhesion-%%-GO:0014911-&&-positive regulation of smooth muscle cell migration-%%-GO:0033627-&&-cell adhesion mediated by integrin-%%-GO:0035987-&&-endod…	G:9606:VTN			KEGG-&-1&-hsa05165-&&-Human papillomavirus infection-%%-hsa05205-&&-Proteoglycans in cancer-%%-hsa04610-&&-Complement and coagulation cascades-%%-hsa04151-&&-PI3K-Akt signaling pathway-%%-hsa04512-&&-ECM-receptor interaction-%%-hsa04510-&&-Focal adhesion	VTN	Homo sapiens (Human)-&&-9606	Gene Symbol-&-1&-VTN	0.41515751	0.16565657	45	4	false	VTN	106.77777778	0	45	0	0.71825513	false	0	VTN	69132	0.06809899
377	taxon:9606	2.56048387	1.182E-5	168521	1902	mitogen-activated protein kinase associated protein 1	gene	biological_process-&-1&-GO:0031295-&&-T cell costimulation-%%-GO:0021762-&&-substantia nigra development-%%-GO:0038203-&&-TORC2 signaling-%%-GO:0046580-&&-negative regulation of Ras protein signal transduction-%%-GO:0048015-&&-phosphatidylinositol-mediated signaling-%%-GO:0031098-&&-stress-activated protein kinase signaling cascade-%%-GO:0030950-&&-establishment or maintenance of actin cytoskelet…	G:9606:MAPKAP1			KEGG-&-1&-hsa04150-&&-mTOR signaling pathway	MAPKAP1	Homo sapiens (Human)-&&-9606	Gene Symbol-&-1&-MAPKAP1	0.39055118	0.36190476	15	4	false	MAPKAP1	153.4	0	15	0	0.68790323	false	0	MAPKAP1	3634	0.12578616
378	taxon:9606	2.53958944	6.68E-5	176718	1902	vaccinia related kinase 2	gene	biological_process-&-1&-GO:0008360-&&-regulation of cell shape-%%-GO:0043408-&&-regulation of MAPK cascade-%%-GO:0034599-&&-cellular response to oxidative stress-%%-GO:0016032-&&-viral process-%%-GO:0018105-&&-peptidyl-serine phosphorylation-%%-GO:2000659-&&-regulation of interleukin-1-mediated signaling pathway-%%-GO:0006468-&&-protein phosphorylation-%%-GO:0046777-&&-protein autophosphorylation…	G:9606:VRK2				VRK2	Homo sapiens (Human)-&&-9606	Gene Symbol-&-1&-VRK2	0.39376443	0.12252964	23	4	false	VRK2	97.95652174	0	23	0	0.69208211	false	0	VRK2	19084	0.07789423
379	taxon:9606	2.71151026	4.6E-6	180815	1902	glutathione S-transferase zeta 1	gene	biological_process-&-1&-GO:0006572-&&-tyrosine catabolic process-%%-GO:0006749-&&-glutathione metabolic process-%%-GO:0006559-&&-L-phenylalanine catabolic process-%%-GO:0098869-&&-cellular oxidant detoxification-%%-GO:1901687-&&-glutathione derivative biosynthetic process|cellular_component-&-1&-GO:0005829-&&-cytosol-%%-GO:0005739-&&-mitochondrion|molecular_function-&-1&-GO:0004364-&&-glutathione…	G:9606:GSTZ1			KEGG-&-1&-hsa01100-&&-Metabolic pathways-%%-hsa00350-&&-Tyrosine metabolism	GSTZ1	Homo sapiens (Human)-&&-9606	Gene Symbol-&-1&-GSTZ1	0.36879816	0.32142857	10	4	false	GSTZ1	153.5	0	9	0	0.65769795	false	1	GSTZ1	1904	0.18935185
380	taxon:9606	2.37866569	6.719E-5	176719	1902	vaccinia related kinase 1	gene	biological_process-&-1&-GO:0007084-&&-mitotic nuclear envelope reassembly-%%-GO:0008360-&&-regulation of cell shape-%%-GO:0043987-&&-histone H3-S10 phosphorylation-%%-GO:0051301-&&-cell division-%%-GO:0006468-&&-protein phosphorylation-%%-GO:0090166-&&-Golgi disassembly-%%-GO:0046777-&&-protein autophosphorylation-%%-GO:0007077-&&-mitotic nuclear envelope disassembly-%%-GO:0007067-&&-mitotic nucl…	G:9606:VRK1				VRK1	Homo sapiens (Human)-&&-9606	Gene Symbol-&-1&-VRK1	0.42040376	0.23387097	34	4	false	VRK1	166.15625	0	33	0	0.72426686	false	1	VRK1	24784	0.0989056
381	taxon:9606	2.56671554	7.1E-7	164431	1902	myosin light chain 6B	gene	biological_process-&-1&-GO:0007519-&&-skeletal muscle tissue development-%%-GO:0030049-&&-muscle filament sliding-%%-GO:0006936-&&-muscle contraction|cellular_component-&-1&-GO:0005859-&&-muscle myosin complex-%%-GO:0005829-&&-cytosol-%%-GO:0070062-&&-extracellular exosome-%%-GO:0016459-&&-myosin complex-%%-GO:0016461-&&-unconventional myosin complex|molecular_function-&-1&-GO:0003774-&&-motor ac…	G:9606:MYL6B			KEGG-&-1&-hsa04921-&&-Oxytocin signaling pathway-%%-hsa04270-&&-Vascular smooth muscle contraction-%%-hsa04530-&&-Tight junction	MYL6B	Homo sapiens (Human)-&&-9606	Gene Symbol-&-1&-MYL6B	0.38960297	0.42857143	8	4	false	MYL6B	272.625	0	8	0	0.68665689	false	0	MYL6B	636	0.22291496
382	taxon:9606	2.62096774	5.25E-6	176720	1902	transient receptor potential cation channel subfamily V member 1	gene	biological_process-&-1&-GO:0051209-&&-release of sequestered calcium ion into cytosol-%%-GO:1901594-&&-response to capsazepine-%%-GO:0050954-&&-sensory perception of mechanical stimulus-%%-GO:0000122-&&-negative regulation of transcription from RNA polymerase II promoter-%%-GO:0006629-&&-lipid metabolic process-%%-GO:0071356-&&-cellular response to tumor necrosis factor-%%-GO:0051289-&&-protein h…	G:9606:TRPV1			KEGG-&-1&-hsa04750-&&-Inflammatory mediator regulation of TRP channels-%%-hsa04080-&&-Neuroactive ligand-receptor interaction	TRPV1	Homo sapiens (Human)-&&-9606	Gene Symbol-&-1&-TRPV1	0.38153846	0.33333333	8	4	false	TRPV1	216.83333333	0	7	0	0.67580645	false	1	TRPV1	1648	0.20061728
383	taxon:9606	2.65505865	5.106E-5	180817	1902	glutathione S-transferase theta 1	gene	biological_process-&-1&-GO:0006749-&&-glutathione metabolic process-%%-GO:0098869-&&-cellular oxidant detoxification-%%-GO:1901687-&&-glutathione derivative biosynthetic process|cellular_component-&-1&-GO:0005829-&&-cytosol-%%-GO:0070062-&&-extracellular exosome|molecular_function-&-1&-GO:0004364-&&-glutathione transferase activity-%%-GO:0004602-&&-glutathione peroxidase activity-%%-GO:0005515-&&…	G:9606:GSTT1			KEGG-&-1&-hsa05225-&&-Hepatocellular carcinoma-%%-hsa05418-&&-Fluid shear stress and atherosclerosis-%%-hsa01524-&&-Platinum drug resistance-%%-hsa05204-&&-Chemical carcinogenesis-%%-hsa05200-&&-Pathways in cancer-%%-hsa00983-&&-Drug metabolism - other enzymes-%%-hsa00982-&&-Drug metabolism - cytochrome P450-%%-hsa00980-&&-Metabolism of xenobiotics by cytochrome P450-%%-hsa00480-&&-Glutathione me…	GSTT1	Homo sapiens (Human)-&&-9606	Gene Symbol-&-1&-GSTT1	0.37663951	0.16666667	6	4	false	GSTT1	259.0	0	5	0	0.66898827	false	1	GSTT1	5218	0.2585
384	taxon:9606	2.66348974	4.72E-5	164433	1902	ankyrin repeat and SOCS box containing 9	gene	biological_process-&-1&-GO:0035556-&&-intracellular signal transduction-%%-GO:0016567-&&-protein ubiquitination-%%-GO:0045732-&&-positive regulation of protein catabolic process|cellular_component-&-1&-GO:0005739-&&-mitochondrion|molecular_function-&-1&-GO:0005515-&&-protein binding	G:9606:ASB9				ASB9	Homo sapiens (Human)-&&-9606	Gene Symbol-&-1&-ASB9	0.37544729	0.08571429	35	4	false	ASB9	104.68571429	0	35	0	0.66730205	false	0	ASB9	17856	0.11453634
385	taxon:9606	2.603739	2.194E-5	180822	1902	glutathione S-transferase mu 3	gene	biological_process-&-1&-GO:0042178-&&-xenobiotic catabolic process-%%-GO:0043627-&&-response to estrogen-%%-GO:0006749-&&-glutathione metabolic process-%%-GO:0008065-&&-establishment of blood-nerve barrier-%%-GO:0018916-&&-nitrobenzene metabolic process-%%-GO:0070458-&&-cellular detoxification of nitrogen compound-%%-GO:1901687-&&-glutathione derivative biosynthetic process|cellular_component-&-1…	G:9606:GSTM3			KEGG-&-1&-hsa05225-&&-Hepatocellular carcinoma-%%-hsa05418-&&-Fluid shear stress and atherosclerosis-%%-hsa01524-&&-Platinum drug resistance-%%-hsa05204-&&-Chemical carcinogenesis-%%-hsa05200-&&-Pathways in cancer-%%-hsa00983-&&-Drug metabolism - other enzymes-%%-hsa00982-&&-Drug metabolism - cytochrome P450-%%-hsa00980-&&-Metabolism of xenobiotics by cytochrome P450-%%-hsa00480-&&-Glutathione me…	GSTM3	Homo sapiens (Human)-&&-9606	Gene Symbol-&-1&-GSTM3	0.38406307	0.05555556	11	4	false	GSTM3	153.44444444	0	10	0	0.6792522	false	1	GSTM3	5178	0.13851113
386	taxon:9606	2.79728739	1.385E-5	164437	1902	ankyrin repeat and SOCS box containing 5	gene	biological_process-&-1&-GO:0035556-&&-intracellular signal transduction-%%-GO:0016567-&&-protein ubiquitination|cellular_component-&-1&-GO:0005622-&&-intracellular	G:9606:ASB5				ASB5	Homo sapiens (Human)-&&-9606	Gene Symbol-&-1&-ASB5	0.35748919	0.04761905	15	4	false	ASB5	63.2	0	15	0	0.64054252	false	0	ASB5	3314	0.10998249
387	taxon:9606	2.13673021	0.00102238	176730	1902	ezrin	gene	biological_process-&-1&-GO:0072697-&&-protein localization to cell cortex-%%-GO:0071320-&&-cellular response to cAMP-%%-GO:0046847-&&-filopodium assembly-%%-GO:0030033-&&-microvillus assembly-%%-GO:1903753-&&-negative regulation of p38MAPK cascade-%%-GO:1903364-&&-positive regulation of cellular protein catabolic process-%%-GO:0034629-&&-cellular protein complex localization-%%-GO:0031623-&&-rece…	G:9606:EZR			KEGG-&-1&-hsa05206-&&-MicroRNAs in cancer-%%-hsa04810-&&-Regulation of actin cytoskeleton-%%-hsa04670-&&-Leukocyte transendothelial migration-%%-hsa05205-&&-Proteoglycans in cancer-%%-hsa04530-&&-Tight junction-%%-hsa04971-&&-Gastric acid secretion-%%-hsa05130-&&-Pathogenic Escherichia coli infection	EZR	Homo sapiens (Human)-&&-9606	Gene Symbol-&-1&-EZR	0.4680048	0.14229692	87	4	false	EZR	130.57647059	0	86	0	0.77265396	false	1	EZR	238990	0.05747204
388	taxon:9606	2.3808651	7.742E-5	172635	1902	MYC binding protein	gene	biological_process-&-1&-GO:0007283-&&-spermatogenesis-%%-GO:0006355-&&-regulation of transcription, DNA-templated-%%-GO:0006351-&&-transcription, DNA-templated|cellular_component-&-1&-GO:0005634-&&-nucleus-%%-GO:0005737-&&-cytoplasm-%%-GO:0005829-&&-cytosol-%%-GO:0005739-&&-mitochondrion|molecular_function-&-1&-GO:0003713-&&-transcription coactivator activity-%%-GO:0005515-&&-protein binding	G:9606:MYCBP				MYCBP	Homo sapiens (Human)-&&-9606	Gene Symbol-&-1&-MYCBP	0.4200154	0.26495726	27	4	false	MYCBP	183.66666667	0	27	0	0.72382698	false	0	MYCBP	23438	0.10941156
389	taxon:9606	2.07221408	0.00177103	176729	1902	vimentin	gene	biological_process-&-1&-GO:0060020-&&-Bergmann glial cell differentiation-%%-GO:0006928-&&-movement of cell or subcellular component-%%-GO:0070307-&&-lens fiber cell development-%%-GO:0010628-&&-positive regulation of gene expression-%%-GO:0030049-&&-muscle filament sliding-%%-GO:0060395-&&-SMAD protein signal transduction-%%-GO:0014002-&&-astrocyte development-%%-GO:0045109-&&-intermediate filam…	G:9606:VIM			KEGG-&-1&-hsa05206-&&-MicroRNAs in cancer-%%-hsa05169-&&-Epstein-Barr virus infection	VIM	Homo sapiens (Human)-&&-9606	Gene Symbol-&-1&-VIM	0.48257562	0.10573207	139	3	false	VIM	129.75912409	0	138	0	0.78555718	false	1	VIM	528606	0.05424102
390	taxon:9606	3.04985337	1.08E-5	176735	1902	vascular endothelial growth factor B	gene	biological_process-&-1&-GO:0001525-&&-angiogenesis-%%-GO:0048010-&&-vascular endothelial growth factor receptor signaling pathway-%%-GO:0045766-&&-positive regulation of angiogenesis-%%-GO:0060754-&&-positive regulation of mast cell chemotaxis-%%-GO:0060976-&&-coronary vasculature development-%%-GO:0060048-&&-cardiac muscle contraction-%%-GO:0050930-&&-induction of positive chemotaxis-%%-GO:00019…	G:9606:VEGFB			KEGG-&-1&-hsa05200-&&-Pathways in cancer-%%-hsa04926-&&-Relaxin signaling pathway-%%-hsa04933-&&-AGE-RAGE signaling pathway in diabetic complications-%%-hsa04010-&&-MAPK signaling pathway-%%-hsa04015-&&-Rap1 signaling pathway-%%-hsa04151-&&-PI3K-Akt signaling pathway-%%-hsa04510-&&-Focal adhesion-%%-hsa04014-&&-Ras signaling pathway	VEGFB	Homo sapiens (Human)-&&-9606	Gene Symbol-&-1&-VEGFB	0.32788462	0.33333333	5	5	false	VEGFB	94.66666667	0	4	0	0.59002933	false	1	VEGFB	944	0.33811231
391	taxon:9606	2.04325513	0.00438363	176732	1902	von Hippel-Lindau tumor suppressor	gene	biological_process-&-1&-GO:0008285-&&-negative regulation of cell proliferation-%%-GO:0043066-&&-negative regulation of apoptotic process-%%-GO:0006355-&&-regulation of transcription, DNA-templated-%%-GO:0006508-&&-proteolysis-%%-GO:0000122-&&-negative regulation of transcription from RNA polymerase II promoter-%%-GO:0061418-&&-regulation of transcription from RNA polymerase II promoter in respon…	G:9606:VHL			KEGG-&-1&-hsa05200-&&-Pathways in cancer-%%-hsa04066-&&-HIF-1 signaling pathway-%%-hsa05211-&&-Renal cell carcinoma-%%-hsa04120-&&-Ubiquitin mediated proteolysis	VHL	Homo sapiens (Human)-&&-9606	Gene Symbol-&-1&-VHL	0.48941514	0.08485395	238	3	false	VHL	97.72457627	0	237	0	0.79134897	false	1	VHL	1067792	0.04119566
392	taxon:9606	2.09384164	0.00313069	180835	1902	glycogen synthase kinase 3 beta	gene	biological_process-&-1&-GO:0006349-&&-regulation of gene expression by genetic imprinting-%%-GO:0035556-&&-intracellular signal transduction-%%-GO:0021766-&&-hippocampus development-%%-GO:0045444-&&-fat cell differentiation-%%-GO:0045732-&&-positive regulation of protein catabolic process-%%-GO:0032007-&&-negative regulation of TOR signaling-%%-GO:0070059-&&-intrinsic apoptotic signaling pathway …	G:9606:GSK3B			KEGG-&-1&-hsa05224-&&-Breast cancer-%%-hsa05162-&&-Measles-%%-hsa04910-&&-Insulin signaling pathway-%%-hsa04012-&&-ErbB signaling pathway-%%-hsa05160-&&-Hepatitis C-%%-hsa04340-&&-Hedgehog signaling pathway-%%-hsa05164-&&-Influenza A-%%-hsa05226-&&-Gastric cancer-%%-hsa05167-&&-Kaposi sarcoma-associated herpesvirus infection-%%-hsa04931-&&-Insulin resistance-%%-hsa01521-&&-EGFR tyrosine kinase in…	GSK3B	Homo sapiens (Human)-&&-9606	Gene Symbol-&-1&-GSK3B	0.47759104	0.08223868	161	4	false	GSK3B	92.93081761	0	160	0	0.78123167	false	1	GSK3B	640404	0.04021346
393	taxon:9606	2.66202346	1.5286E-4	176736	1902	vascular endothelial growth factor A	gene	biological_process-&-1&-GO:0001934-&&-positive regulation of protein phosphorylation-%%-GO:1901727-&&-positive regulation of histone deacetylase activity-%%-GO:0035767-&&-endothelial cell chemotaxis-%%-GO:1902336-&&-positive regulation of retinal ganglion cell axon guidance-%%-GO:0043536-&&-positive regulation of blood vessel endothelial cell migration-%%-GO:0048739-&&-cardiac muscle fiber develo…	G:9606:VEGFA			KEGG-&-1&-hsa05418-&&-Fluid shear stress and atherosclerosis-%%-hsa05323-&&-Rheumatoid arthritis-%%-hsa04010-&&-MAPK signaling pathway-%%-hsa04933-&&-AGE-RAGE signaling pathway in diabetic complications-%%-hsa04926-&&-Relaxin signaling pathway-%%-hsa05165-&&-Human papillomavirus infection-%%-hsa04066-&&-HIF-1 signaling pathway-%%-hsa05211-&&-Renal cell carcinoma-%%-hsa05205-&&-Proteoglycans in ca…	VEGFA	Homo sapiens (Human)-&&-9606	Gene Symbol-&-1&-VEGFA	0.37565409	0.07692308	16	4	false	VEGFA	95.85714286	0	15	0	0.66759531	false	1	VEGFA	24452	0.10425764
394	taxon:9606	2.36620235	3.8998E-4	176737	1902	vitamin D (1,25- dihydroxyvitamin D3) receptor	gene	biological_process-&-1&-GO:0010628-&&-positive regulation of gene expression-%%-GO:0050892-&&-intestinal absorption-%%-GO:0045892-&&-negative regulation of transcription, DNA-templated-%%-GO:0007165-&&-signal transduction-%%-GO:0038183-&&-bile acid signaling pathway-%%-GO:0007595-&&-lactation-%%-GO:0045618-&&-positive regulation of keratinocyte differentiation-%%-GO:0046697-&&-decidualization-%%-…	G:9606:VDR			KEGG-&-1&-hsa04928-&&-Parathyroid hormone synthesis, secretion and action-%%-hsa05152-&&-Tuberculosis-%%-hsa04961-&&-Endocrine and other factor-regulated calcium reabsorption-%%-hsa04978-&&-Mineral absorption	VDR	Homo sapiens (Human)-&&-9606	Gene Symbol-&-1&-VDR	0.42261813	0.15829528	75	4	false	VDR	90.08219178	0	74	0	0.72675953	false	1	VDR	102944	0.05395734
395	taxon:9606	2.16019062	1.664E-4	180833	1902	gelsolin	gene	biological_process-&-1&-GO:0051014-&&-actin filament severing-%%-GO:0030041-&&-actin filament polymerization-%%-GO:1903906-&&-regulation of plasma membrane raft polarization-%%-GO:0042246-&&-tissue regeneration-%%-GO:1903923-&&-positive regulation of protein processing in phagocytic vesicle-%%-GO:1990000-&&-amyloid fibril formation-%%-GO:0071276-&&-cellular response to cadmium ion-%%-GO:0051593-&…	G:9606:GSN			KEGG-&-1&-hsa04810-&&-Regulation of actin cytoskeleton-%%-hsa04666-&&-Fc gamma R-mediated phagocytosis-%%-hsa05203-&&-Viral carcinogenesis	GSN	Homo sapiens (Human)-&&-9606	Gene Symbol-&-1&-GSN	0.46292211	0.2244898	49	4	false	GSN	172.18367347	0	49	0	0.76796188	false	0	GSN	66122	0.0767649
396	taxon:9606	2.21590909	8.9018E-4	176742	1902	voltage dependent anion channel 1	gene	biological_process-&-1&-GO:2000378-&&-negative regulation of reactive oxygen species metabolic process-%%-GO:0006915-&&-apoptotic process-%%-GO:0007612-&&-learning-%%-GO:0006820-&&-anion transport-%%-GO:0016236-&&-macroautophagy-%%-GO:0098656-&&-anion transmembrane transport-%%-GO:1903959-&&-regulation of anion transmembrane transport-%%-GO:0030855-&&-epithelial cell differentiation-%%-GO:0006851…	G:9606:VDAC1			KEGG-&-1&-hsa04621-&&-NOD-like receptor signaling pathway-%%-hsa04020-&&-Calcium signaling pathway-%%-hsa05016-&&-Huntington disease-%%-hsa05012-&&-Parkinson disease-%%-hsa04217-&&-Necroptosis-%%-hsa05164-&&-Influenza A-%%-hsa05166-&&-Human T-cell leukemia virus 1 infection-%%-hsa04022-&&-cGMP-PKG signaling pathway-%%-hsa04979-&&-Cholesterol metabolism-%%-hsa04218-&&-Cellular senescence	VDAC1	Homo sapiens (Human)-&&-9606	Gene Symbol-&-1&-VDAC1	0.45128205	0.13508682	89	4	false	VDAC1	100.14606742	0	89	0	0.75681818	false	0	VDAC1	212822	0.0486146
397	taxon:9606	1.94684751	0.00992291	176743	1902	valosin containing protein	gene	biological_process-&-1&-GO:0034214-&&-protein hexamerization-%%-GO:0036503-&&-ERAD pathway-%%-GO:0006919-&&-activation of cysteine-type endopeptidase activity involved in apoptotic process-%%-GO:0006888-&&-ER to Golgi vesicle-mediated transport-%%-GO:0006734-&&-NADH metabolic process-%%-GO:0051260-&&-protein homooligomerization-%%-GO:0043312-&&-neutrophil degranulation-%%-GO:1903007-&&-positive r…	G:9606:VCP			KEGG-&-1&-hsa05134-&&-Legionellosis-%%-hsa04141-&&-Protein processing in endoplasmic reticulum	VCP	Homo sapiens (Human)-&&-9606	Gene Symbol-&-1&-VCP	0.51365091	0.08008517	321	4	false	VCP	99.52978056	0	320	0	0.8106305	false	1	VCP	2153502	0.03899578
398	taxon:9606	2.478739	8.427E-5	180836	1902	glycogen synthase kinase 3 alpha	gene	biological_process-&-1&-GO:0005977-&&-glycogen metabolic process-%%-GO:0003073-&&-regulation of systemic arterial blood pressure-%%-GO:1903146-&&-regulation of mitophagy-%%-GO:1901030-&&-positive regulation of mitochondrial outer membrane permeabilization involved in apoptotic signaling pathway-%%-GO:2000466-&&-negative regulation of glycogen (starch) synthase activity-%%-GO:0036498-&&-IRE1-media…	G:9606:GSK3A			KEGG-&-1&-hsa04932-&&-Non-alcoholic fatty liver disease (NAFLD)-%%-hsa04062-&&-Chemokine signaling pathway-%%-hsa04728-&&-Dopaminergic synapse	GSK3A	Homo sapiens (Human)-&&-9606	Gene Symbol-&-1&-GSK3A	0.40343094	0.16129032	33	4	false	GSK3A	113.83870968	0	32	0	0.7042522	false	1	GSK3A	21410	0.0807368
399	taxon:9606	2.25549853	4.826E-4	176741	1902	voltage dependent anion channel 2	gene	biological_process-&-1&-GO:0055085-&&-transmembrane transport-%%-GO:0032272-&&-negative regulation of protein polymerization-%%-GO:0006820-&&-anion transport-%%-GO:2001243-&&-negative regulation of intrinsic apoptotic signaling pathway-%%-GO:1903959-&&-regulation of anion transmembrane transport|cellular_component-&-1&-GO:0070062-&&-extracellular exosome-%%-GO:0043209-&&-myelin sheath-%%-GO:00426…	G:9606:VDAC2			KEGG-&-1&-hsa04621-&&-NOD-like receptor signaling pathway-%%-hsa04020-&&-Calcium signaling pathway-%%-hsa05016-&&-Huntington disease-%%-hsa05012-&&-Parkinson disease-%%-hsa04216-&&-Ferroptosis-%%-hsa04217-&&-Necroptosis-%%-hsa05166-&&-Human T-cell leukemia virus 1 infection-%%-hsa04022-&&-cGMP-PKG signaling pathway-%%-hsa04979-&&-Cholesterol metabolism-%%-hsa04218-&&-Cellular senescence	VDAC2	Homo sapiens (Human)-&&-9606	Gene Symbol-&-1&-VDAC2	0.44336096	0.18656716	68	4	false	VDAC2	116.01470588	0	68	0	0.74890029	false	0	VDAC2	129816	0.05889071
400	taxon:9606	3.10630499	0.0	172645	1902	phospholipase A2 group IID	gene	biological_process-&-1&-GO:0036150-&&-phosphatidylserine acyl-chain remodeling-%%-GO:0036152-&&-phosphatidylethanolamine acyl-chain remodeling-%%-GO:0050482-&&-arachidonic acid secretion-%%-GO:0006954-&&-inflammatory response-%%-GO:0042130-&&-negative regulation of T cell proliferation-%%-GO:0002361-&&-CD4-positive, CD25-positive, alpha-beta regulatory T cell differentiation-%%-GO:0006654-&&-phos…	G:9606:PLA2G2D			KEGG-&-1&-hsa00590-&&-Arachidonic acid metabolism-%%-hsa01100-&&-Metabolic pathways-%%-hsa00591-&&-Linoleic acid metabolism-%%-hsa04270-&&-Vascular smooth muscle contraction-%%-hsa04975-&&-Fat digestion and absorption-%%-hsa00564-&&-Glycerophospholipid metabolism-%%-hsa00565-&&-Ether lipid metabolism-%%-hsa04972-&&-Pancreatic secretion-%%-hsa00592-&&-alpha-Linolenic acid metabolism-%%-hsa04014-&&…	PLA2G2D	Homo sapiens (Human)-&&-9606	Gene Symbol-&-1&-PLA2G2D	0.32192589	0.0	1	5	false	PLA2G2D	258.0	0	1	0	0.578739	false	0	PLA2G2D	0	0.0
401	taxon:9606	2.28042522	1.3432E-4	176747	1902	vav guanine nucleotide exchange factor 2	gene	biological_process-&-1&-GO:0038095-&&-Fc-epsilon receptor signaling pathway-%%-GO:0016477-&&-cell migration-%%-GO:0038096-&&-Fc-gamma receptor signaling pathway involved in phagocytosis-%%-GO:0030168-&&-platelet activation-%%-GO:0007165-&&-signal transduction-%%-GO:0048013-&&-ephrin receptor signaling pathway-%%-GO:0007264-&&-small GTPase mediated signal transduction-%%-GO:0043087-&&-regulation o…	G:9606:VAV2			KEGG-&-1&-hsa04660-&&-T cell receptor signaling pathway-%%-hsa04810-&&-Regulation of actin cytoskeleton-%%-hsa04670-&&-Leukocyte transendothelial migration-%%-hsa05205-&&-Proteoglycans in cancer-%%-hsa04664-&&-Fc epsilon RI signaling pathway-%%-hsa04666-&&-Fc gamma R-mediated phagocytosis-%%-hsa04024-&&-cAMP signaling pathway-%%-hsa04015-&&-Rap1 signaling pathway-%%-hsa04662-&&-B cell receptor si…	VAV2	Homo sapiens (Human)-&&-9606	Gene Symbol-&-1&-VAV2	0.43851471	0.16031746	38	4	false	VAV2	137.83333333	0	37	0	0.74391496	false	1	VAV2	37128	0.07138745
402	taxon:9606	2.34640762	5.203E-5	172648	1902	VPS33B, late endosome and lysosome associated	gene	biological_process-&-1&-GO:0015031-&&-protein transport-%%-GO:0032418-&&-lysosome localization-%%-GO:0090330-&&-regulation of platelet aggregation-%%-GO:0006904-&&-vesicle docking involved in exocytosis-%%-GO:0097352-&&-autophagosome maturation-%%-GO:0016192-&&-vesicle-mediated transport-%%-GO:0061025-&&-membrane fusion-%%-GO:0035855-&&-megakaryocyte development-%%-GO:0008333-&&-endosome to lysos…	G:9606:VPS33B				VPS33B	Homo sapiens (Human)-&&-9606	Gene Symbol-&-1&-VPS33B	0.42618341	0.24242424	12	4	false	VPS33B	254.16666667	0	12	0	0.73071848	false	0	VPS33B	10978	0.14245653
403	taxon:9606	2.12609971	8.8017E-4	180840	1902	protein disulfide isomerase family A member 3	gene	biological_process-&-1&-GO:2001238-&&-positive regulation of extrinsic apoptotic signaling pathway-%%-GO:0006457-&&-protein folding-%%-GO:0034976-&&-response to endoplasmic reticulum stress-%%-GO:0006621-&&-protein retention in ER lumen-%%-GO:0055114-&&-oxidation-reduction process-%%-GO:0007165-&&-signal transduction-%%-GO:0006508-&&-proteolysis-%%-GO:0006606-&&-protein import into nucleus-%%-GO:…	G:9606:PDIA3			KEGG-&-1&-hsa04612-&&-Antigen processing and presentation-%%-hsa05169-&&-Epstein-Barr virus infection-%%-hsa05170-&&-Human immunodeficiency virus 1 infection-%%-hsa04141-&&-Protein processing in endoplasmic reticulum-%%-hsa05163-&&-Human cytomegalovirus infection	PDIA3	Homo sapiens (Human)-&&-9606	Gene Symbol-&-1&-PDIA3	0.47034483	0.18196721	61	4	false	PDIA3	157.95081967	0	61	0	0.77478006	false	0	PDIA3	155680	0.06798021
404	taxon:9606	2.18328446	9.928E-4	176744	1902	vinculin	gene	biological_process-&-1&-GO:0034333-&&-adherens junction assembly-%%-GO:0002009-&&-morphogenesis of an epithelium-%%-GO:0006928-&&-movement of cell or subcellular component-%%-GO:0048675-&&-axon extension-%%-GO:0070527-&&-platelet aggregation-%%-GO:0034394-&&-protein localization to cell surface-%%-GO:0002576-&&-platelet degranulation-%%-GO:0006936-&&-muscle contraction-%%-GO:0043297-&&-apical jun…	G:9606:VCL			KEGG-&-1&-hsa05146-&&-Amoebiasis-%%-hsa04810-&&-Regulation of actin cytoskeleton-%%-hsa04670-&&-Leukocyte transendothelial migration-%%-hsa05131-&&-Shigellosis-%%-hsa04520-&&-Adherens junction-%%-hsa05100-&&-Bacterial invasion of epithelial cells-%%-hsa04510-&&-Focal adhesion	VCL	Homo sapiens (Human)-&&-9606	Gene Symbol-&-1&-VCL	0.45802552	0.1459707	107	3	false	VCL	116.73333333	0	106	0	0.76334311	false	1	VCL	252402	0.05502795
405	taxon:9606	2.7393695	4.51E-5	172649	1902	3-hydroxyisobutyryl-CoA hydrolase	gene	biological_process-&-1&-GO:0009083-&&-branched-chain amino acid catabolic process-%%-GO:0006574-&&-valine catabolic process|cellular_component-&-1&-GO:0070062-&&-extracellular exosome-%%-GO:0005759-&&-mitochondrial matrix|molecular_function-&-1&-GO:0003860-&&-3-hydroxyisobutyryl-CoA hydrolase activity	G:9606:HIBCH			KEGG-&-1&-hsa01100-&&-Metabolic pathways-%%-hsa01200-&&-Carbon metabolism-%%-hsa00410-&&-beta-Alanine metabolism-%%-hsa00640-&&-Propanoate metabolism-%%-hsa00280-&&-Valine, leucine and isoleucine degradation	HIBCH	Homo sapiens (Human)-&&-9606	Gene Symbol-&-1&-HIBCH	0.3650475	0.12121212	12	4	false	HIBCH	94.16666667	0	12	0	0.6521261	false	0	HIBCH	9518	0.12583893
406	taxon:9606	2.04582111	0.00258865	176745	1902	vascular cell adhesion molecule 1	gene	biological_process-&-1&-GO:0035094-&&-response to nicotine-%%-GO:0030198-&&-extracellular matrix organization-%%-GO:0007157-&&-heterophilic cell-cell adhesion via plasma membrane cell adhesion molecules-%%-GO:0071356-&&-cellular response to tumor necrosis factor-%%-GO:0030183-&&-B cell differentiation-%%-GO:0001666-&&-response to hypoxia-%%-GO:0002544-&&-chronic inflammatory response-%%-GO:001004…	G:9606:VCAM1			KEGG-&-1&-hsa04668-&&-TNF signaling pathway-%%-hsa05418-&&-Fluid shear stress and atherosclerosis-%%-hsa04933-&&-AGE-RAGE signaling pathway in diabetic complications-%%-hsa04670-&&-Leukocyte transendothelial migration-%%-hsa04064-&&-NF-kappa B signaling pathway-%%-hsa04514-&&-Cell adhesion molecules (CAMs)-%%-hsa05143-&&-African trypanosomiasis-%%-hsa05144-&&-Malaria	VCAM1	Homo sapiens (Human)-&&-9606	Gene Symbol-&-1&-VCAM1	0.48880129	0.0966494	305	4	false	VCAM1	99.86468647	0	304	0	0.79083578	false	1	VCAM1	879866	0.04338027
407	taxon:9606	2.22360704	1.0767E-4	176750	1902	valyl-tRNA synthetase	gene	biological_process-&-1&-GO:0006418-&&-tRNA aminoacylation for protein translation-%%-GO:0006438-&&-valyl-tRNA aminoacylation-%%-GO:0006450-&&-regulation of translational fidelity|cellular_component-&-1&-GO:0005829-&&-cytosol-%%-GO:0005739-&&-mitochondrion|molecular_function-&-1&-GO:0002161-&&-aminoacyl-tRNA editing activity-%%-GO:0005524-&&-ATP binding-%%-GO:0004832-&&-valine-tRNA ligase activity…	G:9606:VARS			KEGG-&-1&-hsa00970-&&-Aminoacyl-tRNA biosynthesis	VARS	Homo sapiens (Human)-&&-9606	Gene Symbol-&-1&-VARS	0.44971975	0.23076923	39	4	false	VARS	209.79487179	0	39	0	0.75527859	false	0	VARS	41848	0.10057281
408	taxon:9606	2.76209677	9.69E-6	176751	1902	UV radiation resistance associated	gene	biological_process-&-1&-GO:0032801-&&-receptor catabolic process-%%-GO:0006890-&&-retrograde vesicle-mediated transport, Golgi to ER-%%-GO:0035493-&&-SNARE complex assembly-%%-GO:0051684-&&-maintenance of Golgi location-%%-GO:0051297-&&-centrosome organization-%%-GO:0046718-&&-viral entry into host cell-%%-GO:1901098-&&-positive regulation of autophagosome maturation-%%-GO:0071985-&&-multivesicul…	G:9606:UVRAG			KEGG-&-1&-hsa04140-&&-Autophagy - animal	UVRAG	Homo sapiens (Human)-&&-9606	Gene Symbol-&-1&-UVRAG	0.3620438	0.17857143	8	4	false	UVRAG	110.25	0	8	0	0.64758065	false	0	UVRAG	1940	0.15384615
409	taxon:9606	2.6851173	9.696E-5	180844	1902	C-X-C motif chemokine ligand 1	gene	biological_process-&-1&-GO:0008285-&&-negative regulation of cell proliferation-%%-GO:0032496-&&-response to lipopolysaccharide-%%-GO:0035556-&&-intracellular signal transduction-%%-GO:0060326-&&-cell chemotaxis-%%-GO:0090023-&&-positive regulation of neutrophil chemotaxis-%%-GO:0070098-&&-chemokine-mediated signaling pathway-%%-GO:0007165-&&-signal transduction-%%-GO:0007399-&&-nervous system de…	G:9606:CXCL1			KEGG-&-1&-hsa04657-&&-IL-17 signaling pathway-%%-hsa05134-&&-Legionellosis-%%-hsa04668-&&-TNF signaling pathway-%%-hsa04060-&&-Cytokine-cytokine receptor interaction-%%-hsa05146-&&-Amoebiasis-%%-hsa05132-&&-Salmonella infection-%%-hsa05323-&&-Rheumatoid arthritis-%%-hsa04621-&&-NOD-like receptor signaling pathway-%%-hsa05120-&&-Epithelial cell signaling in Helicobacter pylori infection-%%-hsa0516…	CXCL1	Homo sapiens (Human)-&&-9606	Gene Symbol-&-1&-CXCL1	0.37242321	0.16666667	6	4	false	CXCL1	252.0	0	5	0	0.66297654	false	1	CXCL1	10080	0.27396514
410	taxon:9606	2.27382698	1.8287E-4	176748	1902	vav guanine nucleotide exchange factor 1	gene	biological_process-&-1&-GO:0038096-&&-Fc-gamma receptor signaling pathway involved in phagocytosis-%%-GO:0031295-&&-T cell costimulation-%%-GO:0030168-&&-platelet activation-%%-GO:0006355-&&-regulation of transcription, DNA-templated-%%-GO:0030593-&&-neutrophil chemotaxis-%%-GO:0007264-&&-small GTPase mediated signal transduction-%%-GO:0043087-&&-regulation of GTPase activity-%%-GO:0072593-&&-rea…	G:9606:VAV1			KEGG-&-1&-hsa04660-&&-T cell receptor signaling pathway-%%-hsa04810-&&-Regulation of actin cytoskeleton-%%-hsa04670-&&-Leukocyte transendothelial migration-%%-hsa04664-&&-Fc epsilon RI signaling pathway-%%-hsa04666-&&-Fc gamma R-mediated phagocytosis-%%-hsa04024-&&-cAMP signaling pathway-%%-hsa04662-&&-B cell receptor signaling pathway-%%-hsa04650-&&-Natural killer cell mediated cytotoxicity-%%-h…	VAV1	Homo sapiens (Human)-&&-9606	Gene Symbol-&-1&-VAV1	0.4397872	0.23849815	62	4	false	VAV1	114.96774194	0	62	0	0.7452346	false	0	VAV1	61608	0.05950711
411	taxon:9606	2.0106305	0.00957524	172653	1902	F-box protein 6	gene	biological_process-&-1&-GO:0030433-&&-ER-associated ubiquitin-dependent protein catabolic process-%%-GO:0000209-&&-protein polyubiquitination-%%-GO:0006508-&&-proteolysis-%%-GO:0000077-&&-DNA damage checkpoint-%%-GO:0006986-&&-response to unfolded protein-%%-GO:0006281-&&-DNA repair-%%-GO:0031146-&&-SCF-dependent proteasomal ubiquitin-dependent protein catabolic process-%%-GO:0006516-&&-glycoprot…	G:9606:FBXO6			KEGG-&-1&-hsa04141-&&-Protein processing in endoplasmic reticulum	FBXO6	Homo sapiens (Human)-&&-9606	Gene Symbol-&-1&-FBXO6	0.49735643	0.05854165	311	3	false	FBXO6	81.45980707	0	311	0	0.7978739	false	0	FBXO6	1947828	0.03422903
412	taxon:9606	3.21554252	1.88E-6	180851	1902	glutamate metabotropic receptor 2	gene	biological_process-&-1&-GO:0051966-&&-regulation of synaptic transmission, glutamatergic-%%-GO:0007268-&&-chemical synaptic transmission-%%-GO:0014047-&&-glutamate secretion-%%-GO:0007194-&&-negative regulation of adenylate cyclase activity-%%-GO:0007196-&&-adenylate cyclase-inhibiting G-protein coupled glutamate receptor signaling pathway-%%-GO:0007216-&&-G-protein coupled glutamate receptor sig…	G:9606:GRM2			KEGG-&-1&-hsa04072-&&-Phospholipase D signaling pathway-%%-hsa05030-&&-Cocaine addiction-%%-hsa04724-&&-Glutamatergic synapse-%%-hsa04080-&&-Neuroactive ligand-receptor interaction	GRM2	Homo sapiens (Human)-&&-9606	Gene Symbol-&-1&-GRM2	0.31098951	0.16666667	4	5	false	GRM2	23.25	0	4	0	0.5568915	false	0	GRM2	210	0.26453488
413	taxon:9606	2.07734604	0.00284533	180855	1902	nuclear receptor subfamily 3 group C member 1	gene	biological_process-&-1&-GO:0006366-&&-transcription from RNA polymerase II promoter-%%-GO:0006915-&&-apoptotic process-%%-GO:0051301-&&-cell division-%%-GO:0007165-&&-signal transduction-%%-GO:0006355-&&-regulation of transcription, DNA-templated-%%-GO:0043402-&&-glucocorticoid mediated signaling pathway-%%-GO:0071383-&&-cellular response to steroid hormone stimulus-%%-GO:0016569-&&-covalent chro…	G:9606:NR3C1			KEGG-&-1&-hsa04080-&&-Neuroactive ligand-receptor interaction	NR3C1	Homo sapiens (Human)-&&-9606	Gene Symbol-&-1&-NR3C1	0.48138345	0.09588923	155	4	false	NR3C1	93.39869281	0	154	0	0.78453079	false	1	NR3C1	610792	0.03945316
414	taxon:9606	2.19904692	4.2921E-4	172661	1902	F-box protein 25	gene	biological_process-&-1&-GO:0016567-&&-protein ubiquitination|cellular_component-&-1&-GO:0005634-&&-nucleus-%%-GO:0000151-&&-ubiquitin ligase complex-%%-GO:0019005-&&-SCF ubiquitin ligase complex-%%-GO:0005730-&&-nucleolus|molecular_function-&-1&-GO:0003779-&&-actin binding-%%-GO:0004842-&&-ubiquitin-protein transferase activity	G:9606:FBXO25			KEGG-&-1&-hsa04068-&&-FoxO signaling pathway	FBXO25	Homo sapiens (Human)-&&-9606	Gene Symbol-&-1&-FBXO25	0.45474246	0.09342105	96	4	false	FBXO25	100.98958333	0	96	0	0.76019062	false	0	FBXO25	119302	0.04820505
415	taxon:9606	2.58101173	3.691E-5	176762	1902	uroporphyrinogen decarboxylase	gene	biological_process-&-1&-GO:0006783-&&-heme biosynthetic process-%%-GO:0006782-&&-protoporphyrinogen IX biosynthetic process|cellular_component-&-1&-GO:0005829-&&-cytosol-%%-GO:0005654-&&-nucleoplasm|molecular_function-&-1&-GO:0004853-&&-uroporphyrinogen decarboxylase activity-%%-GO:0005515-&&-protein binding	G:9606:UROD			KEGG-&-1&-hsa01100-&&-Metabolic pathways-%%-hsa00860-&&-Porphyrin and chlorophyll metabolism	UROD	Homo sapiens (Human)-&&-9606	Gene Symbol-&-1&-UROD	0.38744497	0.14285714	9	4	false	UROD	198.28571429	0	8	0	0.68379765	false	1	UROD	5152	0.16666667
416	taxon:9606	2.34384164	3.451E-5	168568	1902	DEAD-box helicase 54	gene	biological_process-&-1&-GO:0006396-&&-RNA processing-%%-GO:0016070-&&-RNA metabolic process-%%-GO:0010501-&&-RNA secondary structure unwinding-%%-GO:0006355-&&-regulation of transcription, DNA-templated-%%-GO:1903507-&&-negative regulation of nucleic acid-templated transcription-%%-GO:0030520-&&-intracellular estrogen receptor signaling pathway-%%-GO:0006351-&&-transcription, DNA-templated|cellul…	G:9606:DDX54				DDX54	Homo sapiens (Human)-&&-9606	Gene Symbol-&-1&-DDX54	0.42664998	0.20952381	21	4	false	DDX54	212.19047619	0	21	0	0.73123167	false	0	DDX54	17958	0.11888747
417	taxon:9606	2.37390029	1.2412E-4	176760	1902	upstream transcription factor 1	gene	biological_process-&-1&-GO:0000430-&&-regulation of transcription from RNA polymerase II promoter by glucose-%%-GO:0051918-&&-negative regulation of fibrinolysis-%%-GO:0006366-&&-transcription from RNA polymerase II promoter-%%-GO:0000432-&&-positive regulation of transcription from RNA polymerase II promoter by glucose-%%-GO:0006006-&&-glucose metabolic process-%%-GO:0042593-&&-glucose homeostas…	G:9606:USF1				USF1	Homo sapiens (Human)-&&-9606	Gene Symbol-&-1&-USF1	0.42124768	0.15909091	35	4	false	USF1	125.6969697	0	34	0	0.72521994	false	1	USF1	31460	0.07469463
418	taxon:9606	2.61620235	1.77E-5	172670	1902	kelch like family member 3	gene	biological_process-&-1&-GO:0050801-&&-ion homeostasis-%%-GO:0042787-&&-protein ubiquitination involved in ubiquitin-dependent protein catabolic process-%%-GO:0070936-&&-protein K48-linked ubiquitination-%%-GO:0016567-&&-protein ubiquitination-%%-GO:0072156-&&-distal tubule morphogenesis-%%-GO:0070294-&&-renal sodium ion absorption|cellular_component-&-1&-GO:0005856-&&-cytoskeleton-%%-GO:0005829-&…	G:9606:KLHL3				KLHL3	Homo sapiens (Human)-&&-9606	Gene Symbol-&-1&-KLHL3	0.38223343	0.2	13	4	false	KLHL3	135.81818182	0	12	0	0.67675953	false	1	KLHL3	4566	0.12669607
419	taxon:9606	2.66605572	2.961E-5	180860	1902	glutamate ionotropic receptor NMDA type subunit 2A	gene	biological_process-&-1&-GO:0030431-&&-sleep-%%-GO:0060291-&&-long-term synaptic potentiation-%%-GO:0022008-&&-neurogenesis-%%-GO:0033058-&&-directional locomotion-%%-GO:0001964-&&-startle response-%%-GO:0001975-&&-response to amphetamine-%%-GO:0007613-&&-memory-%%-GO:0045471-&&-response to ethanol-%%-GO:0042177-&&-negative regulation of protein catabolic process-%%-GO:0008542-&&-visual learning-%…	G:9606:GRIN2A			KEGG-&-1&-hsa05033-&&-Nicotine addiction-%%-hsa05030-&&-Cocaine addiction-%%-hsa04020-&&-Calcium signaling pathway-%%-hsa04024-&&-cAMP signaling pathway-%%-hsa04713-&&-Circadian entrainment-%%-hsa04724-&&-Glutamatergic synapse-%%-hsa05014-&&-Amyotrophic lateral sclerosis (ALS)-%%-hsa04080-&&-Neuroactive ligand-receptor interaction-%%-hsa05322-&&-Systemic lupus erythematosus-%%-hsa04720-&&-Long-te…	GRIN2A	Homo sapiens (Human)-&&-9606	Gene Symbol-&-1&-GRIN2A	0.37508593	0.25490196	20	4	false	GRIN2A	89.5	0	19	0	0.66678886	false	1	GRIN2A	6756	0.09726756
420	taxon:9606	2.21444282	4.1088E-4	176765	1902	ubiquinol-cytochrome c reductase core protein II	gene	biological_process-&-1&-GO:0006627-&&-protein processing involved in protein targeting to mitochondrion-%%-GO:0006119-&&-oxidative phosphorylation-%%-GO:0006122-&&-mitochondrial electron transport, ubiquinol to cytochrome c-%%-GO:0009060-&&-aerobic respiration|cellular_component-&-1&-GO:0005750-&&-mitochondrial respiratory chain complex III-%%-GO:0005743-&&-mitochondrial inner membrane-%%-GO:0070…	G:9606:UQCRC2			KEGG-&-1&-hsa01100-&&-Metabolic pathways-%%-hsa05016-&&-Huntington disease-%%-hsa05012-&&-Parkinson disease-%%-hsa04932-&&-Non-alcoholic fatty liver disease (NAFLD)-%%-hsa00190-&&-Oxidative phosphorylation-%%-hsa04714-&&-Thermogenesis-%%-hsa05010-&&-Alzheimer disease-%%-hsa04260-&&-Cardiac muscle contraction	UQCRC2	Homo sapiens (Human)-&&-9606	Gene Symbol-&-1&-UQCRC2	0.45158086	0.19178082	74	4	false	UQCRC2	111.7972973	0	74	0	0.75711144	false	0	UQCRC2	126034	0.05385226
421	taxon:9606	2.54215543	1.0755E-4	180861	1902	glutamate ionotropic receptor NMDA type subunit 1	gene	biological_process-&-1&-GO:0042391-&&-regulation of membrane potential-%%-GO:0018964-&&-propylene metabolic process-%%-GO:0001661-&&-conditioned taste aversion-%%-GO:0007616-&&-long-term memory-%%-GO:0043524-&&-negative regulation of neuron apoptotic process-%%-GO:0021987-&&-cerebral cortex development-%%-GO:0051963-&&-regulation of synapse assembly-%%-GO:0008344-&&-adult locomotory behavior-%%-G…	G:9606:GRIN1			KEGG-&-1&-hsa05033-&&-Nicotine addiction-%%-hsa05030-&&-Cocaine addiction-%%-hsa04020-&&-Calcium signaling pathway-%%-hsa04024-&&-cAMP signaling pathway-%%-hsa04724-&&-Glutamatergic synapse-%%-hsa04713-&&-Circadian entrainment-%%-hsa05014-&&-Amyotrophic lateral sclerosis (ALS)-%%-hsa04080-&&-Neuroactive ligand-receptor interaction-%%-hsa04014-&&-Ras signaling pathway-%%-hsa04720-&&-Long-term pote…	GRIN1	Homo sapiens (Human)-&&-9606	Gene Symbol-&-1&-GRIN1	0.39336698	0.08602151	33	4	false	GRIN1	80.09677419	0	32	0	0.69156891	false	1	GRIN1	23138	0.06546723
422	taxon:9606	2.15249267	1.7803E-4	168578	1902	AHNAK nucleoprotein	gene	biological_process-&-1&-GO:1901385-&&-regulation of voltage-gated calcium channel activity-%%-GO:0051259-&&-protein oligomerization-%%-GO:0043484-&&-regulation of RNA splicing|cellular_component-&-1&-GO:0005765-&&-lysosomal membrane-%%-GO:0044291-&&-cell-cell contact zone-%%-GO:0005886-&&-plasma membrane-%%-GO:0042383-&&-sarcolemma-%%-GO:0070062-&&-extracellular exosome-%%-GO:0045121-&&-membrane …	G:9606:AHNAK				AHNAK	Homo sapiens (Human)-&&-9606	Gene Symbol-&-1&-AHNAK	0.46457766	0.24600871	55	4	false	AHNAK	175.77358491	0	54	0	0.76950147	false	1	AHNAK	65622	0.07766448
423	taxon:9606	2.3159824	1.2059E-4	180867	1902	granulin precursor	gene	biological_process-&-1&-GO:0007165-&&-signal transduction-%%-GO:0043312-&&-neutrophil degranulation|cellular_component-&-1&-GO:0005576-&&-extracellular region-%%-GO:0005615-&&-extracellular space-%%-GO:0070062-&&-extracellular exosome-%%-GO:0005783-&&-endoplasmic reticulum-%%-GO:0005764-&&-lysosome-%%-GO:0035578-&&-azurophil granule lumen-%%-GO:0005768-&&-endosome|molecular_function-&-1&-GO:00037…	G:9606:GRN				GRN	Homo sapiens (Human)-&&-9606	Gene Symbol-&-1&-GRN	0.43178221	0.12333333	25	4	false	GRN	196.72	0	25	0	0.73680352	false	0	GRN	37480	0.10630611
424	taxon:9606	2.82404692	1.349E-5	180871	1902	glutamate ionotropic receptor AMPA type subunit 3	gene	biological_process-&-1&-GO:0007215-&&-glutamate receptor signaling pathway-%%-GO:0060079-&&-excitatory postsynaptic potential-%%-GO:0006810-&&-transport-%%-GO:0034220-&&-ion transmembrane transport-%%-GO:0035235-&&-ionotropic glutamate receptor signaling pathway|cellular_component-&-1&-GO:0005886-&&-plasma membrane-%%-GO:0030054-&&-cell junction-%%-GO:0032281-&&-AMPA glutamate receptor complex-%%…	G:9606:GRIA3			KEGG-&-1&-hsa05033-&&-Nicotine addiction-%%-hsa05031-&&-Amphetamine addiction-%%-hsa05202-&&-Transcriptional misregulation in cancer-%%-hsa04024-&&-cAMP signaling pathway-%%-hsa04724-&&-Glutamatergic synapse-%%-hsa04713-&&-Circadian entrainment-%%-hsa04080-&&-Neuroactive ligand-receptor interaction-%%-hsa04730-&&-Long-term depression-%%-hsa04728-&&-Dopaminergic synapse-%%-hsa04723-&&-Retrograde e…	GRIA3	Homo sapiens (Human)-&&-9606	Gene Symbol-&-1&-GRIA3	0.35410177	0.14285714	7	4	false	GRIA3	86.57142857	0	7	0	0.63519062	false	0	GRIA3	2046	0.16588977
425	taxon:9606	2.44061584	2.713E-4	176775	1902	uridine monophosphate synthetase	gene	biological_process-&-1&-GO:0046134-&&-pyrimidine nucleoside biosynthetic process-%%-GO:0006207-&&-'de novo' pyrimidine nucleobase biosynthetic process-%%-GO:0044205-&&-'de novo' UMP biosynthetic process-%%-GO:0006222-&&-UMP biosynthetic process-%%-GO:0035690-&&-cellular response to drug-%%-GO:0007565-&&-female pregnancy-%%-GO:0007595-&&-lactation|cellular_component-&-1&-GO:0005634-&&-nucleus-%%-G…	G:9606:UMPS			KEGG-&-1&-hsa01100-&&-Metabolic pathways-%%-hsa00240-&&-Pyrimidine metabolism-%%-hsa00983-&&-Drug metabolism - other enzymes	UMPS	Homo sapiens (Human)-&&-9606	Gene Symbol-&-1&-UMPS	0.40973265	0.09150327	18	4	false	UMPS	120.66666667	0	18	0	0.71187683	false	0	UMPS	30132	0.07925536
426	taxon:9606	2.32478006	2.7157E-4	176772	1902	ubiquitin specific peptidase 4	gene	biological_process-&-1&-GO:0016579-&&-protein deubiquitination-%%-GO:0034394-&&-protein localization to cell surface-%%-GO:0031397-&&-negative regulation of protein ubiquitination-%%-GO:0000244-&&-spliceosomal tri-snRNP complex assembly-%%-GO:0031647-&&-regulation of protein stability-%%-GO:0006511-&&-ubiquitin-dependent protein catabolic process|cellular_component-&-1&-GO:0005886-&&-plasma membr…	G:9606:USP4				USP4	Homo sapiens (Human)-&&-9606	Gene Symbol-&-1&-USP4	0.43014822	0.12820513	42	4	false	USP4	128.025	0	41	0	0.73504399	false	1	USP4	58060	0.07054606
427	taxon:9606	2.8808651	2.488E-5	176778	1902	UDP glycosyltransferase 8	gene	biological_process-&-1&-GO:0007422-&&-peripheral nervous system development-%%-GO:0048812-&&-neuron projection morphogenesis-%%-GO:0007417-&&-central nervous system development-%%-GO:0006682-&&-galactosylceramide biosynthetic process-%%-GO:0002175-&&-protein localization to paranode region of axon-%%-GO:0007010-&&-cytoskeleton organization-%%-GO:0006687-&&-glycosphingolipid metabolic process-%%-G…	G:9606:UGT8			KEGG-&-1&-hsa00600-&&-Sphingolipid metabolism-%%-hsa01100-&&-Metabolic pathways-%%-hsa00565-&&-Ether lipid metabolism	UGT8	Homo sapiens (Human)-&&-9606	Gene Symbol-&-1&-UGT8	0.34711795	0.14285714	8	4	false	UGT8	71.875	0	8	0	0.62382698	false	0	UGT8	3690	0.15277778
428	taxon:9606	2.47580645	1.505E-5	180874	1902	Rap guanine nucleotide exchange factor 1	gene	biological_process-&-1&-GO:0070374-&&-positive regulation of ERK1 and ERK2 cascade-%%-GO:0038180-&&-nerve growth factor signaling pathway-%%-GO:0000186-&&-activation of MAPKK activity-%%-GO:0071320-&&-cellular response to cAMP-%%-GO:0007169-&&-transmembrane receptor protein tyrosine kinase signaling pathway-%%-GO:0032486-&&-Rap protein signal transduction-%%-GO:0001568-&&-blood vessel development…	G:9606:RAPGEF1			KEGG-&-1&-hsa05211-&&-Renal cell carcinoma-%%-hsa04910-&&-Insulin signaling pathway-%%-hsa04722-&&-Neurotrophin signaling pathway-%%-hsa04015-&&-Rap1 signaling pathway-%%-hsa04510-&&-Focal adhesion	RAPGEF1	Homo sapiens (Human)-&&-9606	Gene Symbol-&-1&-RAPGEF1	0.40390879	0.575	16	4	false	RAPGEF1	184.875	0	16	0	0.70483871	false	0	RAPGEF1	5210	0.12865344
429	taxon:9606	2.63599707	2.865E-5	172682	1902	F-box protein 2	gene	biological_process-&-1&-GO:0008285-&&-negative regulation of cell proliferation-%%-GO:0000209-&&-protein polyubiquitination-%%-GO:0006508-&&-proteolysis-%%-GO:0030433-&&-ER-associated ubiquitin-dependent protein catabolic process-%%-GO:0031396-&&-regulation of protein ubiquitination-%%-GO:0006464-&&-cellular protein modification process-%%-GO:0006516-&&-glycoprotein catabolic process-%%-GO:001656…	G:9606:FBXO2			KEGG-&-1&-hsa04141-&&-Protein processing in endoplasmic reticulum-%%-hsa04120-&&-Ubiquitin mediated proteolysis	FBXO2	Homo sapiens (Human)-&&-9606	Gene Symbol-&-1&-FBXO2	0.37936309	0.17948718	13	4	false	FBXO2	130.84615385	0	13	0	0.67280059	false	0	FBXO2	6922	0.12957875
430	taxon:9606	2.52749267	1.459E-5	180875	1902	growth factor receptor bound protein 14	gene	biological_process-&-1&-GO:0050900-&&-leukocyte migration-%%-GO:0007165-&&-signal transduction-%%-GO:0009967-&&-positive regulation of signal transduction|cellular_component-&-1&-GO:0005886-&&-plasma membrane-%%-GO:0005829-&&-cytosol-%%-GO:0005737-&&-cytoplasm-%%-GO:0010008-&&-endosome membrane-%%-GO:0043231-&&-intracellular membrane-bounded organelle|molecular_function-&-1&-GO:0005070-&&-SH3/SH2…	G:9606:GRB14				GRB14	Homo sapiens (Human)-&&-9606	Gene Symbol-&-1&-GRB14	0.39564902	0.18095238	17	4	false	GRB14	138.6	0	16	0	0.69450147	false	1	GRB14	4954	0.10583142
431	taxon:9606	2.53445748	4.0E-8	176776	1902	uridine-cytidine kinase 2	gene	biological_process-&-1&-GO:0044211-&&-CTP salvage-%%-GO:0043097-&&-pyrimidine nucleoside salvage-%%-GO:0006206-&&-pyrimidine nucleobase metabolic process-%%-GO:0044206-&&-UMP salvage-%%-GO:0006238-&&-CMP salvage-%%-GO:0016310-&&-phosphorylation|cellular_component-&-1&-GO:0005575-&&-cellular_component-%%-GO:0005829-&&-cytosol|molecular_function-&-1&-GO:0004849-&&-uridine kinase activity-%%-GO:0019…	G:9606:UCK2			KEGG-&-1&-hsa00240-&&-Pyrimidine metabolism-%%-hsa01100-&&-Metabolic pathways-%%-hsa00983-&&-Drug metabolism - other enzymes	UCK2	Homo sapiens (Human)-&&-9606	Gene Symbol-&-1&-UCK2	0.39456176	0.66666667	5	4	false	UCK2	545.33333333	0	4	0	0.6931085	false	1	UCK2	80	0.42078189
432	taxon:9606	2.95931085	4.46E-6	160392	1902	zinc activated ion channel	gene	biological_process-&-1&-GO:0098664-&&-G-protein coupled serotonin receptor signaling pathway-%%-GO:0007210-&&-serotonin receptor signaling pathway-%%-GO:0010043-&&-response to zinc ion-%%-GO:0034220-&&-ion transmembrane transport|cellular_component-&-1&-GO:0016021-&&-integral component of membrane-%%-GO:0005886-&&-plasma membrane|molecular_function-&-1&-GO:0008270-&&-zinc ion binding-%%-GO:000499…	G:9606:ZACN				ZACN	Homo sapiens (Human)-&&-9606	Gene Symbol-&-1&-ZACN	0.33791651	0.0	5	4	false	ZACN	50.8	0	5	0	0.60813783	false	0	ZACN	628	0.21373391
433	taxon:9606	1.92485337	0.01290766	180878	1902	growth factor receptor bound protein 2	gene	biological_process-&-1&-GO:0007267-&&-cell-cell signaling-%%-GO:0051291-&&-protein heterooligomerization-%%-GO:0061024-&&-membrane organization-%%-GO:0008286-&&-insulin receptor signaling pathway-%%-GO:0036092-&&-phosphatidylinositol-3-phosphate biosynthetic process-%%-GO:0038083-&&-peptidyl-tyrosine autophosphorylation-%%-GO:0045087-&&-innate immune response-%%-GO:0043408-&&-regulation of MAPK c…	G:9606:GRB2			KEGG-&-1&-hsa04072-&&-Phospholipase D signaling pathway-%%-hsa05224-&&-Breast cancer-%%-hsa05211-&&-Renal cell carcinoma-%%-hsa04012-&&-ErbB signaling pathway-%%-hsa04910-&&-Insulin signaling pathway-%%-hsa04912-&&-GnRH signaling pathway-%%-hsa05160-&&-Hepatitis C-%%-hsa05226-&&-Gastric cancer-%%-hsa05203-&&-Viral carcinogenesis-%%-hsa01521-&&-EGFR tyrosine kinase inhibitor resistance-%%-hsa05210…	GRB2	Homo sapiens (Human)-&&-9606	Gene Symbol-&-1&-GRB2	0.51952009	0.08009315	343	3	false	GRB2	92.21407625	0	342	0	0.81502933	false	1	GRB2	2762252	0.03560163
434	taxon:9606	2.44721408	1.336E-5	168590	1902	DExD-box helicase 50	gene	biological_process-&-1&-GO:0010501-&&-RNA secondary structure unwinding|cellular_component-&-1&-GO:0005886-&&-plasma membrane-%%-GO:0005730-&&-nucleolus-%%-GO:0016020-&&-membrane|molecular_function-&-1&-GO:0003723-&&-RNA binding-%%-GO:0005524-&&-ATP binding-%%-GO:0004004-&&-ATP-dependent RNA helicase activity	G:9606:DDX50				DDX50	Homo sapiens (Human)-&&-9606	Gene Symbol-&-1&-DDX50	0.40862792	0.42631579	20	4	false	DDX50	251.3	0	20	0	0.71055718	false	0	DDX50	9130	0.16746667
435	taxon:9606	2.14809384	3.5221E-4	172687	1902	phosphoglycerate dehydrogenase	gene	biological_process-&-1&-GO:0006566-&&-threonine metabolic process-%%-GO:0055114-&&-oxidation-reduction process-%%-GO:0006564-&&-L-serine biosynthetic process-%%-GO:0007420-&&-brain development-%%-GO:0009448-&&-gamma-aminobutyric acid metabolic process-%%-GO:0019530-&&-taurine metabolic process-%%-GO:0031175-&&-neuron projection development-%%-GO:0021510-&&-spinal cord development-%%-GO:0021915-&&…	G:9606:PHGDH			KEGG-&-1&-hsa01100-&&-Metabolic pathways-%%-hsa01200-&&-Carbon metabolism-%%-hsa00260-&&-Glycine, serine and threonine metabolism-%%-hsa01230-&&-Biosynthesis of amino acids	PHGDH	Homo sapiens (Human)-&&-9606	Gene Symbol-&-1&-PHGDH	0.46552901	0.20518244	62	4	false	PHGDH	194.93548387	0	62	0	0.77038123	false	0	PHGDH	113998	0.08617124
436	taxon:9606	2.28592375	5.034E-5	180876	1902	growth factor receptor bound protein 10	gene	biological_process-&-1&-GO:0007411-&&-axon guidance-%%-GO:0046627-&&-negative regulation of insulin receptor signaling pathway-%%-GO:0046325-&&-negative regulation of glucose import-%%-GO:0030178-&&-negative regulation of Wnt signaling pathway-%%-GO:0048009-&&-insulin-like growth factor receptor signaling pathway-%%-GO:0042326-&&-negative regulation of phosphorylation-%%-GO:0030949-&&-positive re…	G:9606:GRB10			KEGG-&-1&-hsa04150-&&-mTOR signaling pathway	GRB10	Homo sapiens (Human)-&&-9606	Gene Symbol-&-1&-GRB10	0.43745991	0.35960591	29	4	false	GRB10	168.24137931	0	29	0	0.74281525	false	0	GRB10	18952	0.08721689
437	taxon:9606	2.37243402	5.734E-5	180877	1902	growth factor receptor bound protein 7	gene	biological_process-&-1&-GO:0050900-&&-leukocyte migration-%%-GO:0030335-&&-positive regulation of cell migration-%%-GO:0017148-&&-negative regulation of translation-%%-GO:0009967-&&-positive regulation of signal transduction-%%-GO:0034063-&&-stress granule assembly-%%-GO:0038128-&&-ERBB2 signaling pathway-%%-GO:0007173-&&-epidermal growth factor receptor signaling pathway-%%-GO:0007411-&&-axon gu…	G:9606:GRB7				GRB7	Homo sapiens (Human)-&&-9606	Gene Symbol-&-1&-GRB7	0.42150803	0.16307692	26	4	false	GRB7	148.30769231	0	26	0	0.7255132	false	0	GRB7	16728	0.0871207
438	taxon:9606	2.73313783	2.685E-5	180882	1902	glutathione peroxidase 4	gene	biological_process-&-1&-GO:0006979-&&-response to oxidative stress-%%-GO:0019372-&&-lipoxygenase pathway-%%-GO:0055114-&&-oxidation-reduction process-%%-GO:0098869-&&-cellular oxidant detoxification-%%-GO:0006644-&&-phospholipid metabolic process-%%-GO:0007275-&&-multicellular organism development|cellular_component-&-1&-GO:0005634-&&-nucleus-%%-GO:0005829-&&-cytosol-%%-GO:0070062-&&-extracellula…	G:9606:GPX4			KEGG-&-1&-hsa04216-&&-Ferroptosis-%%-hsa00480-&&-Glutathione metabolism	GPX4	Homo sapiens (Human)-&&-9606	Gene Symbol-&-1&-GPX4	0.36587983	0.34666667	25	4	false	GPX4	69.88	0	25	0	0.65337243	false	0	GPX4	6558	0.09514986
439	taxon:9606	2.4952346	4.24E-6	168594	1902	CUE domain containing 2	gene	biological_process-&-1&-GO:1900016-&&-negative regulation of cytokine production involved in inflammatory response-%%-GO:0010936-&&-negative regulation of macrophage cytokine production|cellular_component-&-1&-GO:0031965-&&-nuclear membrane-%%-GO:0005829-&&-cytosol-%%-GO:0005654-&&-nucleoplasm|molecular_function-&-1&-GO:0005515-&&-protein binding	G:9606:CUEDC2				CUEDC2	Homo sapiens (Human)-&&-9606	Gene Symbol-&-1&-CUEDC2	0.40076392	0.25757576	12	4	false	CUEDC2	203.66666667	0	12	0	0.70095308	false	0	CUEDC2	2204	0.14735699
440	taxon:9606	2.35117302	2.4185E-4	176790	1902	ubiquitin fusion degradation 1 like (yeast)	gene	biological_process-&-1&-GO:0016579-&&-protein deubiquitination-%%-GO:0032480-&&-negative regulation of type I interferon production-%%-GO:0043161-&&-proteasome-mediated ubiquitin-dependent protein catabolic process-%%-GO:0039536-&&-negative regulation of RIG-I signaling pathway-%%-GO:0006511-&&-ubiquitin-dependent protein catabolic process-%%-GO:0030970-&&-retrograde protein transport, ER to cyto…	G:9606:UFD1L			KEGG-&-1&-hsa04141-&&-Protein processing in endoplasmic reticulum	UFD1L	Homo sapiens (Human)-&&-9606	Gene Symbol-&-1&-UFD1L	0.42531961	0.12463768	46	4	false	UFD1L	103.04347826	0	46	0	0.7297654	false	0	UFD1L	53368	0.05940023
441	taxon:9606	2.88196481	1.5E-7	156310	1902	family with sequence similarity 110 member C	gene	biological_process-&-1&-GO:0051897-&&-positive regulation of protein kinase B signaling-%%-GO:0030335-&&-positive regulation of cell migration-%%-GO:0060491-&&-regulation of cell projection assembly|cellular_component-&-1&-GO:0000922-&&-spindle pole-%%-GO:0005938-&&-cell cortex-%%-GO:0005634-&&-nucleus-%%-GO:0005815-&&-microtubule organizing center-%%-GO:0005874-&&-microtubule|molecular_function-…	G:9606:FAM110C				FAM110C	Homo sapiens (Human)-&&-9606	Gene Symbol-&-1&-FAM110C	0.3469855	0.66666667	3	5	false	FAM110C	161.66666667	0	3	0	0.62360704	false	0	FAM110C	100	0.37250384
442	taxon:9606	2.94648094	1.94E-6	172698	1902	sperm associated antigen 8	gene	biological_process-&-1&-GO:0007283-&&-spermatogenesis-%%-GO:0007338-&&-single fertilization-%%-GO:0045944-&&-positive regulation of transcription from RNA polymerase II promoter-%%-GO:0032092-&&-positive regulation of protein binding-%%-GO:0007049-&&-cell cycle-%%-GO:0008150-&&-biological_process-%%-GO:0030154-&&-cell differentiation|cellular_component-&-1&-GO:0016020-&&-membrane-%%-GO:0005819-&&…	G:9606:SPAG8				SPAG8	Homo sapiens (Human)-&&-9606	Gene Symbol-&-1&-SPAG8	0.33938791	0.1	5	4	false	SPAG8	81.6	0	5	0	0.61070381	false	0	SPAG8	632	0.24770642
443	taxon:9606	2.72507331	2.091E-5	180891	1902	G protein-coupled receptor kinase 6	gene	biological_process-&-1&-GO:0008277-&&-regulation of G-protein coupled receptor protein signaling pathway-%%-GO:0016055-&&-Wnt signaling pathway-%%-GO:0006468-&&-protein phosphorylation|cellular_component-&-1&-GO:0005886-&&-plasma membrane-%%-GO:0016020-&&-membrane|molecular_function-&-1&-GO:0004703-&&-G-protein coupled receptor kinase activity-%%-GO:0005524-&&-ATP binding-%%-GO:0047696-&&-beta-ad…	G:9606:GRK6			KEGG-&-1&-hsa04144-&&-Endocytosis-%%-hsa05032-&&-Morphine addiction-%%-hsa04062-&&-Chemokine signaling pathway	GRK6	Homo sapiens (Human)-&&-9606	Gene Symbol-&-1&-GRK6	0.3669626	0.11111111	12	4	false	GRK6	123.6	0	11	0	0.65498534	false	1	GRK6	5436	0.15787452
444	taxon:9606	2.78225806	9.8E-7	168603	1902	chromosome 17 open reading frame 53	gene		G:9606:C17orf53				C17orf53	Homo sapiens (Human)-&&-9606	Gene Symbol-&-1&-C17orf53	0.35942029	0.0	4	5	false	C17orf53	199.75	0	4	0	0.64354839	false	0	C17orf53	590	0.28888081
445	taxon:9606	2.47470674	2.519E-5	180889	1902	MAP kinase interacting serine/threonine kinase 2	gene	biological_process-&-1&-GO:0046777-&&-protein autophosphorylation-%%-GO:0035556-&&-intracellular signal transduction-%%-GO:0006417-&&-regulation of translation-%%-GO:0030097-&&-hemopoiesis-%%-GO:0007166-&&-cell surface receptor signaling pathway-%%-GO:0006468-&&-protein phosphorylation-%%-GO:0097192-&&-extrinsic apoptotic signaling pathway in absence of ligand-%%-GO:0018105-&&-peptidyl-serine pho…	G:9606:MKNK2			KEGG-&-1&-hsa04010-&&-MAPK signaling pathway-%%-hsa04066-&&-HIF-1 signaling pathway-%%-hsa04910-&&-Insulin signaling pathway	MKNK2	Homo sapiens (Human)-&&-9606	Gene Symbol-&-1&-MKNK2	0.40408828	0.14210526	22	4	false	MKNK2	138.75	0	21	0	0.70505865	false	1	MKNK2	8418	0.09675506
446	taxon:9606	2.2936217	1.7978E-4	176798	1902	upstream binding transcription factor, RNA polymerase I	gene	biological_process-&-1&-GO:0006362-&&-transcription elongation from RNA polymerase I promoter-%%-GO:0006360-&&-transcription from RNA polymerase I promoter-%%-GO:0006361-&&-transcription initiation from RNA polymerase I promoter-%%-GO:0045943-&&-positive regulation of transcription from RNA polymerase I promoter-%%-GO:0006356-&&-regulation of transcription from RNA polymerase I promoter-%%-GO:000…	G:9606:UBTF				UBTF	Homo sapiens (Human)-&&-9606	Gene Symbol-&-1&-UBTF	0.43599169	0.19767442	46	4	false	UBTF	167.56818182	0	45	0	0.74127566	false	1	UBTF	47074	0.08808909
447	taxon:9606	2.29545455	6.0209E-4	180892	1902	G protein-coupled receptor kinase 5	gene	biological_process-&-1&-GO:0008277-&&-regulation of G-protein coupled receptor protein signaling pathway-%%-GO:0006915-&&-apoptotic process-%%-GO:0007188-&&-adenylate cyclase-modulating G-protein coupled receptor signaling pathway-%%-GO:0007217-&&-tachykinin receptor signaling pathway-%%-GO:0045444-&&-fat cell differentiation-%%-GO:0051726-&&-regulation of cell cycle-%%-GO:0016055-&&-Wnt signalin…	G:9606:GRK5			KEGG-&-1&-hsa04144-&&-Endocytosis-%%-hsa05032-&&-Morphine addiction-%%-hsa04062-&&-Chemokine signaling pathway	GRK5	Homo sapiens (Human)-&&-9606	Gene Symbol-&-1&-GRK5	0.43564356	0.0862069	90	4	false	GRK5	96.45454545	0	89	0	0.74090909	false	1	GRK5	132574	0.05241856
448	taxon:9606	2.3643695	4.594E-5	172700	1902	protein tyrosine phosphatase, non-receptor type 22	gene	biological_process-&-1&-GO:0010628-&&-positive regulation of gene expression-%%-GO:0070433-&&-negative regulation of nucleotide-binding oligomerization domain containing 2 signaling pathway-%%-GO:0050855-&&-regulation of B cell receptor signaling pathway-%%-GO:0050852-&&-T cell receptor signaling pathway-%%-GO:0010507-&&-negative regulation of autophagy-%%-GO:0035335-&&-peptidyl-tyrosine dephosph…	G:9606:PTPN22				PTPN22	Homo sapiens (Human)-&&-9606	Gene Symbol-&-1&-PTPN22	0.42294574	0.25714286	23	4	false	PTPN22	177.04761905	0	22	0	0.7271261	false	1	PTPN22	19262	0.10201729
449	taxon:9606	2.13966276	3.2643E-4	176797	1902	ubiquitin C-terminal hydrolase L1	gene	biological_process-&-1&-GO:0016241-&&-regulation of macroautophagy-%%-GO:0016579-&&-protein deubiquitination-%%-GO:0007628-&&-adult walking behavior-%%-GO:0048747-&&-muscle fiber development-%%-GO:0043161-&&-proteasome-mediated ubiquitin-dependent protein catabolic process-%%-GO:0043407-&&-negative regulation of MAP kinase activity-%%-GO:0008283-&&-cell proliferation-%%-GO:0007412-&&-axon target …	G:9606:UCHL1			KEGG-&-1&-hsa05012-&&-Parkinson disease	UCHL1	Homo sapiens (Human)-&&-9606	Gene Symbol-&-1&-UCHL1	0.46736337	0.20487265	43	4	false	UCHL1	207.86046512	0	43	0	0.77206745	false	0	UCHL1	93024	0.09010872
450	taxon:9606	2.14992669	7.8733E-4	176803	1902	ubiquitin protein ligase E3A	gene	biological_process-&-1&-GO:0014068-&&-positive regulation of phosphatidylinositol 3-kinase signaling-%%-GO:0006508-&&-proteolysis-%%-GO:0007420-&&-brain development-%%-GO:0060736-&&-prostate gland growth-%%-GO:0070936-&&-protein K48-linked ubiquitination-%%-GO:0030521-&&-androgen receptor signaling pathway-%%-GO:0035037-&&-sperm entry-%%-GO:0016032-&&-viral process-%%-GO:0031398-&&-positive regul…	G:9606:UBE3A			KEGG-&-1&-hsa05165-&&-Human papillomavirus infection-%%-hsa05203-&&-Viral carcinogenesis-%%-hsa04120-&&-Ubiquitin mediated proteolysis	UBE3A	Homo sapiens (Human)-&&-9606	Gene Symbol-&-1&-UBE3A	0.46513214	0.10526316	78	4	false	UBE3A	124.85526316	0	77	0	0.77001466	false	1	UBE3A	194110	0.05560309
451	taxon:9606	2.23423754	8.615E-4	176800	1902	small ubiquitin-like modifier 1	gene	biological_process-&-1&-GO:0043433-&&-negative regulation of sequence-specific DNA binding transcription factor activity-%%-GO:0045892-&&-negative regulation of transcription, DNA-templated-%%-GO:0050821-&&-protein stabilization-%%-GO:0045759-&&-negative regulation of action potential-%%-GO:0006303-&&-double-strand break repair via nonhomologous end joining-%%-GO:0060021-&&-palate development-%%-…	G:9606:SUMO1			KEGG-&-1&-hsa05418-&&-Fluid shear stress and atherosclerosis-%%-hsa03013-&&-RNA transport	SUMO1	Homo sapiens (Human)-&&-9606	Gene Symbol-&-1&-SUMO1	0.44757998	0.13315031	96	4	false	SUMO1	106.34042553	0	95	0	0.75315249	false	1	SUMO1	205998	0.05304816
452	taxon:9606	2.27419355	6.6586E-4	176806	1902	ubiquitin conjugating enzyme E2 N	gene	biological_process-&-1&-GO:0043123-&&-positive regulation of I-kappaB kinase/NF-kappaB signaling-%%-GO:0070534-&&-protein K63-linked ubiquitination-%%-GO:0050852-&&-T cell receptor signaling pathway-%%-GO:0031058-&&-positive regulation of histone modification-%%-GO:0051092-&&-positive regulation of NF-kappaB transcription factor activity-%%-GO:0006511-&&-ubiquitin-dependent protein catabolic proc…	G:9606:UBE2N			KEGG-&-1&-hsa04120-&&-Ubiquitin mediated proteolysis	UBE2N	Homo sapiens (Human)-&&-9606	Gene Symbol-&-1&-UBE2N	0.43971631	0.12467076	70	4	false	UBE2N	109.73529412	0	69	0	0.74516129	false	1	UBE2N	154216	0.05739219
453	taxon:9606	2.68548387	2.01E-5	180900	1902	G protein-coupled receptor 37	gene	biological_process-&-1&-GO:0031987-&&-locomotion involved in locomotory behavior-%%-GO:0042416-&&-dopamine biosynthetic process-%%-GO:0045964-&&-positive regulation of dopamine metabolic process-%%-GO:1903206-&&-negative regulation of hydrogen peroxide-induced cell death-%%-GO:0007186-&&-G-protein coupled receptor signaling pathway-%%-GO:0007193-&&-adenylate cyclase-inhibiting G-protein coupled r…	G:9606:GPR37			KEGG-&-1&-hsa05012-&&-Parkinson disease	GPR37	Homo sapiens (Human)-&&-9606	Gene Symbol-&-1&-GPR37	0.37237237	0.38461538	13	4	false	GPR37	129.15384615	0	13	0	0.66290323	false	0	GPR37	4754	0.14684519
454	taxon:9606	2.37903226	1.1656E-4	176804	1902	ubiquitin conjugating enzyme E2 V2	gene	biological_process-&-1&-GO:0010976-&&-positive regulation of neuron projection development-%%-GO:0006301-&&-postreplication repair-%%-GO:0000729-&&-DNA double-strand break processing-%%-GO:0000209-&&-protein polyubiquitination-%%-GO:0032436-&&-positive regulation of proteasomal ubiquitin-dependent protein catabolic process-%%-GO:0070534-&&-protein K63-linked ubiquitination-%%-GO:0016567-&&-protei…	G:9606:UBE2V2				UBE2V2	Homo sapiens (Human)-&&-9606	Gene Symbol-&-1&-UBE2V2	0.42033898	0.24786325	27	4	false	UBE2V2	124.40740741	0	27	0	0.72419355	false	0	UBE2V2	32180	0.07398594
455	taxon:9606	2.42778592	9.898E-5	176805	1902	ubiquitin conjugating enzyme E2 V1	gene	biological_process-&-1&-GO:0038095-&&-Fc-epsilon receptor signaling pathway-%%-GO:0051092-&&-positive regulation of NF-kappaB transcription factor activity-%%-GO:0045893-&&-positive regulation of transcription, DNA-templated-%%-GO:0043123-&&-positive regulation of I-kappaB kinase/NF-kappaB signaling-%%-GO:0006301-&&-postreplication repair-%%-GO:0030154-&&-cell differentiation-%%-GO:0070534-&&-pro…	G:9606:UBE2V1				UBE2V1	Homo sapiens (Human)-&&-9606	Gene Symbol-&-1&-UBE2V1	0.41189793	0.24021592	41	4	false	UBE2V1	121.76923077	0	40	0	0.71444282	false	1	UBE2V1	37902	0.0793802
456	taxon:9606	2.26722874	3.491E-5	172714	1902	ribosomal L1 domain containing 1	gene	biological_process-&-1&-GO:0042981-&&-regulation of apoptotic process-%%-GO:0006412-&&-translation-%%-GO:0001649-&&-osteoblast differentiation-%%-GO:0032880-&&-regulation of protein localization-%%-GO:0000470-&&-maturation of LSU-rRNA-%%-GO:2000772-&&-regulation of cellular senescence|cellular_component-&-1&-GO:0005730-&&-nucleolus-%%-GO:0030686-&&-90S preribosome-%%-GO:0016020-&&-membrane-%%-GO:…	G:9606:RSL1D1				RSL1D1	Homo sapiens (Human)-&&-9606	Gene Symbol-&-1&-RSL1D1	0.4410671	0.42105263	38	4	false	RSL1D1	229.39473684	0	38	0	0.74655425	false	0	RSL1D1	22478	0.11685926
457	taxon:9606	2.40102639	7.039E-5	176811	1902	ubiquitin conjugating enzyme E2 G2	gene	biological_process-&-1&-GO:0006511-&&-ubiquitin-dependent protein catabolic process-%%-GO:0030433-&&-ER-associated ubiquitin-dependent protein catabolic process-%%-GO:1904153-&&-negative regulation of retrograde protein transport, ER to cytosol-%%-GO:0070936-&&-protein K48-linked ubiquitination-%%-GO:0016567-&&-protein ubiquitination-%%-GO:0035458-&&-cellular response to interferon-beta-%%-GO:001…	G:9606:UBE2G2			KEGG-&-1&-hsa04141-&&-Protein processing in endoplasmic reticulum-%%-hsa05012-&&-Parkinson disease-%%-hsa04120-&&-Ubiquitin mediated proteolysis	UBE2G2	Homo sapiens (Human)-&&-9606	Gene Symbol-&-1&-UBE2G2	0.41648855	0.1503268	20	4	false	UBE2G2	164.66666667	0	19	0	0.71979472	false	1	UBE2G2	16518	0.10046127
458	taxon:9606	2.23460411	0.00106122	176808	1902	ubiquitin conjugating enzyme E2 L3	gene	biological_process-&-1&-GO:0070979-&&-protein K11-linked ubiquitination-%%-GO:1903955-&&-positive regulation of protein targeting to mitochondrion-%%-GO:0006355-&&-regulation of transcription, DNA-templated-%%-GO:0044770-&&-cell cycle phase transition-%%-GO:0000209-&&-protein polyubiquitination-%%-GO:0051443-&&-positive regulation of ubiquitin-protein transferase activity-%%-GO:0006464-&&-cellula…	G:9606:UBE2L3			KEGG-&-1&-hsa05012-&&-Parkinson disease-%%-hsa04120-&&-Ubiquitin mediated proteolysis	UBE2L3	Homo sapiens (Human)-&&-9606	Gene Symbol-&-1&-UBE2L3	0.44750656	0.11279279	77	4	false	UBE2L3	110.33333333	0	76	0	0.75307918	false	1	UBE2L3	202508	0.05481776
459	taxon:9606	2.04325513	0.004405	176809	1902	ubiquitin conjugating enzyme E2 I	gene	biological_process-&-1&-GO:0000122-&&-negative regulation of transcription from RNA polymerase II promoter-%%-GO:0045892-&&-negative regulation of transcription, DNA-templated-%%-GO:0051301-&&-cell division-%%-GO:0006464-&&-cellular protein modification process-%%-GO:0006511-&&-ubiquitin-dependent protein catabolic process-%%-GO:0007059-&&-chromosome segregation-%%-GO:0016925-&&-protein sumoylati…	G:9606:UBE2I			KEGG-&-1&-hsa05206-&&-MicroRNAs in cancer-%%-hsa04064-&&-NF-kappa B signaling pathway-%%-hsa03013-&&-RNA transport-%%-hsa04120-&&-Ubiquitin mediated proteolysis	UBE2I	Homo sapiens (Human)-&&-9606	Gene Symbol-&-1&-UBE2I	0.48941514	0.08839947	232	4	false	UBE2I	95.16521739	0	231	0	0.79134897	false	1	UBE2I	1010418	0.03994816
460	taxon:9606	2.40102639	1.1487E-4	176813	1902	ubiquitin conjugating enzyme E2 E2	gene	biological_process-&-1&-GO:1900087-&&-positive regulation of G1/S transition of mitotic cell cycle-%%-GO:0006974-&&-cellular response to DNA damage stimulus-%%-GO:0070979-&&-protein K11-linked ubiquitination-%%-GO:0070534-&&-protein K63-linked ubiquitination-%%-GO:0070936-&&-protein K48-linked ubiquitination-%%-GO:0032020-&&-ISG15-protein conjugation|molecular_function-&-1&-GO:0005524-&&-ATP bind…	G:9606:UBE2E2			KEGG-&-1&-hsa04120-&&-Ubiquitin mediated proteolysis	UBE2E2	Homo sapiens (Human)-&&-9606	Gene Symbol-&-1&-UBE2E2	0.41648855	0.12433862	30	4	false	UBE2E2	133.89285714	0	29	0	0.71979472	false	1	UBE2E2	28974	0.08289788
461	taxon:9606	2.70014663	2.94E-6	172727	1902	zinc finger and BTB domain containing 20	gene	biological_process-&-1&-GO:0032728-&&-positive regulation of interferon-beta production-%%-GO:0032755-&&-positive regulation of interleukin-6 production-%%-GO:0000122-&&-negative regulation of transcription from RNA polymerase II promoter-%%-GO:0032760-&&-positive regulation of tumor necrosis factor production-%%-GO:0006351-&&-transcription, DNA-templated|cellular_component-&-1&-GO:0005634-&&-nuc…	G:9606:ZBTB20				ZBTB20	Homo sapiens (Human)-&&-9606	Gene Symbol-&-1&-ZBTB20	0.37035026	0.46666667	10	4	false	ZBTB20	177.1	0	10	0	0.65997067	false	0	ZBTB20	1392	0.2095858
462	taxon:9606	2.08467742	7.8859E-4	176820	1902	ubiquitin B	gene	biological_process-&-1&-GO:0038061-&&-NIK/NF-kappaB signaling-%%-GO:0006296-&&-nucleotide-excision repair, DNA incision, 5'-to lesion-%%-GO:0019058-&&-viral life cycle-%%-GO:0031398-&&-positive regulation of protein ubiquitination-%%-GO:1901796-&&-regulation of signal transduction by p53 class mediator-%%-GO:0000715-&&-nucleotide-excision repair, DNA damage recognition-%%-GO:1901214-&&-regulation…	G:9606:UBB			KEGG-&-1&-hsa04144-&&-Endocytosis-%%-hsa04137-&&-Mitophagy - animal-%%-hsa05012-&&-Parkinson disease-%%-hsa05167-&&-Kaposi sarcoma-associated herpesvirus infection	UBB	Homo sapiens (Human)-&&-9606	Gene Symbol-&-1&-UBB	0.47969052	0.13907006	98	4	false	UBB	143.19387755	0	98	0	0.78306452	false	0	UBB	263982	0.05970537
463	taxon:9606	2.18145161	2.3294E-4	172729	1902	SERPINE1 mRNA binding protein 1	gene	biological_process-&-1&-GO:0042981-&&-regulation of apoptotic process-%%-GO:0043488-&&-regulation of mRNA stability|cellular_component-&-1&-GO:0048471-&&-perinuclear region of cytoplasm-%%-GO:0005886-&&-plasma membrane-%%-GO:0070062-&&-extracellular exosome-%%-GO:0005829-&&-cytosol-%%-GO:0005634-&&-nucleus-%%-GO:0016020-&&-membrane|molecular_function-&-1&-GO:0003730-&&-mRNA 3'-UTR binding-%%-GO:0…	G:9606:SERBP1				SERBP1	Homo sapiens (Human)-&&-9606	Gene Symbol-&-1&-SERBP1	0.45841035	0.24025974	79	4	false	SERBP1	179.68831169	0	78	0	0.76370968	false	1	SERBP1	105170	0.08288206
464	taxon:9606	2.46077713	0.0012077	172735	1902	tectonic family member 3	gene	biological_process-&-1&-GO:0060271-&&-cilium assembly-%%-GO:0006915-&&-apoptotic process-%%-GO:0007224-&&-smoothened signaling pathway-%%-GO:0097711-&&-ciliary basal body docking|cellular_component-&-1&-GO:0016021-&&-integral component of membrane-%%-GO:0060170-&&-ciliary membrane-%%-GO:0070062-&&-extracellular exosome	G:9606:TCTN3				TCTN3	Homo sapiens (Human)-&&-9606	Gene Symbol-&-1&-TCTN3	0.40637569	0.03669347	99	4	false	TCTN3	40.07070707	0	99	0	0.70784457	false	0	TCTN3	185040	0.02922184
465	taxon:9606	2.45601173	8.22E-5	180930	1902	fyn related Src family tyrosine kinase	gene	biological_process-&-1&-GO:0007169-&&-transmembrane receptor protein tyrosine kinase signaling pathway-%%-GO:0008285-&&-negative regulation of cell proliferation-%%-GO:0016477-&&-cell migration-%%-GO:0038083-&&-peptidyl-tyrosine autophosphorylation-%%-GO:0045087-&&-innate immune response-%%-GO:0000122-&&-negative regulation of transcription from RNA polymerase II promoter-%%-GO:0006468-&&-protein…	G:9606:FRK				FRK	Homo sapiens (Human)-&&-9606	Gene Symbol-&-1&-FRK	0.40716418	0.3030303	12	4	false	FRK	216.5	0	12	0	0.70879765	false	0	FRK	11116	0.14534363
466	taxon:9606	2.43768328	1.0027E-4	176834	1902	tyrosine kinase 2	gene	biological_process-&-1&-GO:0007169-&&-transmembrane receptor protein tyrosine kinase signaling pathway-%%-GO:0035556-&&-intracellular signal transduction-%%-GO:0016477-&&-cell migration-%%-GO:0038083-&&-peptidyl-tyrosine autophosphorylation-%%-GO:0045087-&&-innate immune response-%%-GO:0060337-&&-type I interferon signaling pathway-%%-GO:0042127-&&-regulation of cell proliferation-%%-GO:0006468-&…	G:9606:TYK2			KEGG-&-1&-hsa05169-&&-Epstein-Barr virus infection-%%-hsa05165-&&-Human papillomavirus infection-%%-hsa05162-&&-Measles-%%-hsa04630-&&-JAK-STAT signaling pathway-%%-hsa05160-&&-Hepatitis C-%%-hsa05164-&&-Influenza A-%%-hsa05145-&&-Toxoplasmosis-%%-hsa05167-&&-Kaposi sarcoma-associated herpesvirus infection-%%-hsa04659-&&-Th17 cell differentiation-%%-hsa05161-&&-Hepatitis B-%%-hsa04658-&&-Th1 and …	TYK2	Homo sapiens (Human)-&&-9606	Gene Symbol-&-1&-TYK2	0.41022556	0.16067653	46	4	false	TYK2	106.13636364	0	45	0	0.71246334	false	1	TYK2	29240	0.07068015
467	taxon:9606	2.40395894	3.008E-5	176835	1902	thioredoxin reductase 1	gene	biological_process-&-1&-GO:0000305-&&-response to oxygen radical-%%-GO:0045454-&&-cell redox homeostasis-%%-GO:0055114-&&-oxidation-reduction process-%%-GO:0015949-&&-nucleobase-containing small molecule interconversion-%%-GO:0098869-&&-cellular oxidant detoxification-%%-GO:0000302-&&-response to reactive oxygen species-%%-GO:0007165-&&-signal transduction-%%-GO:0001887-&&-selenium compound metab…	G:9606:TXNRD1			KEGG-&-1&-hsa05225-&&-Hepatocellular carcinoma-%%-hsa05200-&&-Pathways in cancer-%%-hsa00450-&&-Selenocompound metabolism	TXNRD1	Homo sapiens (Human)-&&-9606	Gene Symbol-&-1&-TXNRD1	0.41598048	0.21323529	17	4	false	TXNRD1	183.64705882	0	17	0	0.71920821	false	0	TXNRD1	8526	0.1132226
468	taxon:9606	2.12939883	8.4316E-4	176836	1902	thioredoxin	gene	biological_process-&-1&-GO:0007267-&&-cell-cell signaling-%%-GO:0045454-&&-cell redox homeostasis-%%-GO:0006928-&&-movement of cell or subcellular component-%%-GO:0043388-&&-positive regulation of DNA binding-%%-GO:0000122-&&-negative regulation of transcription from RNA polymerase II promoter-%%-GO:0046826-&&-negative regulation of protein export from nucleus-%%-GO:0007165-&&-signal transduction…	G:9606:TXN			KEGG-&-1&-hsa05418-&&-Fluid shear stress and atherosclerosis-%%-hsa04621-&&-NOD-like receptor signaling pathway	TXN	Homo sapiens (Human)-&&-9606	Gene Symbol-&-1&-TXN	0.46961611	0.15614035	76	3	false	TXN	142.59210526	0	76	0	0.77412023	false	0	TXN	221576	0.06208738
469	taxon:9606	2.60190616	5.59E-6	168645	1902	WNK lysine deficient protein kinase 4	gene	biological_process-&-1&-GO:0006821-&&-chloride transport-%%-GO:0010766-&&-negative regulation of sodium ion transport-%%-GO:0035556-&&-intracellular signal transduction-%%-GO:0008104-&&-protein localization-%%-GO:0072156-&&-distal tubule morphogenesis-%%-GO:0090188-&&-negative regulation of pancreatic juice secretion-%%-GO:0070294-&&-renal sodium ion absorption-%%-GO:0006811-&&-ion transport-%%-G…	G:9606:WNK4				WNK4	Homo sapiens (Human)-&&-9606	Gene Symbol-&-1&-WNK4	0.38433362	0.38095238	7	4	false	WNK4	262.57142857	0	7	0	0.67961877	false	0	WNK4	1698	0.2341022
470	taxon:9606	2.1840176	5.7865E-4	176846	1902	Tu translation elongation factor, mitochondrial	gene	biological_process-&-1&-GO:0006414-&&-translational elongation-%%-GO:0045471-&&-response to ethanol|cellular_component-&-1&-GO:0070062-&&-extracellular exosome-%%-GO:0043209-&&-myelin sheath-%%-GO:0042645-&&-mitochondrial nucleoid-%%-GO:0016020-&&-membrane-%%-GO:0005739-&&-mitochondrion-%%-GO:0005743-&&-mitochondrial inner membrane|molecular_function-&-1&-GO:0003723-&&-RNA binding-%%-GO:0005525-&…	G:9606:TUFM				TUFM	Homo sapiens (Human)-&&-9606	Gene Symbol-&-1&-TUFM	0.45787177	0.25657895	96	4	false	TUFM	157.01041667	0	96	0	0.76319648	false	0	TUFM	166554	0.07361013
471	taxon:9606	2.05608504	0.00151293	176847	1902	tubulin gamma 1	gene	biological_process-&-1&-GO:0007020-&&-microtubule nucleation-%%-GO:0097711-&&-ciliary basal body docking-%%-GO:0000226-&&-microtubule cytoskeleton organization-%%-GO:0000086-&&-G2/M transition of mitotic cell cycle-%%-GO:0031122-&&-cytoplasmic microtubule organization-%%-GO:0000212-&&-meiotic spindle organization|cellular_component-&-1&-GO:0036064-&&-ciliary basal body-%%-GO:0097730-&&-non-motile…	G:9606:TUBG1			KEGG-&-1&-hsa05165-&&-Human papillomavirus infection	TUBG1	Homo sapiens (Human)-&&-9606	Gene Symbol-&-1&-TUBG1	0.48636121	0.16691713	139	4	false	TUBG1	135.02189781	0	138	0	0.78878299	false	1	TUBG1	372622	0.05537625
472	taxon:9606	2.1308651	8.9501E-4	176850	1902	tubulin alpha 4a	gene	biological_process-&-1&-GO:0007017-&&-microtubule-based process-%%-GO:0007010-&&-cytoskeleton organization-%%-GO:0097711-&&-ciliary basal body docking-%%-GO:0000086-&&-G2/M transition of mitotic cell cycle-%%-GO:0002576-&&-platelet degranulation|cellular_component-&-1&-GO:0005576-&&-extracellular region-%%-GO:0005829-&&-cytosol-%%-GO:0070062-&&-extracellular exosome-%%-GO:0005874-&&-microtubule-%…	G:9606:TUBA4A			KEGG-&-1&-hsa04210-&&-Apoptosis-%%-hsa04540-&&-Gap junction-%%-hsa04530-&&-Tight junction-%%-hsa04145-&&-Phagosome-%%-hsa05130-&&-Pathogenic Escherichia coli infection	TUBA4A	Homo sapiens (Human)-&&-9606	Gene Symbol-&-1&-TUBA4A	0.46929296	0.16726278	98	4	false	TUBA4A	146.12244898	0	98	0	0.77382698	false	0	TUBA4A	251230	0.06414506
473	taxon:9606	2.21187683	2.0199E-4	176848	1902	tubulin beta 2A class IIa	gene	biological_process-&-1&-GO:0007017-&&-microtubule-based process-%%-GO:0007010-&&-cytoskeleton organization|cellular_component-&-1&-GO:0005634-&&-nucleus-%%-GO:0005737-&&-cytoplasm-%%-GO:0070062-&&-extracellular exosome-%%-GO:1903561-&&-extracellular vesicle-%%-GO:0005874-&&-microtubule-%%-GO:0015630-&&-microtubule cytoskeleton|molecular_function-&-1&-GO:0005200-&&-structural constituent of cytosk…	G:9606:TUBB2A			KEGG-&-1&-hsa04540-&&-Gap junction-%%-hsa04145-&&-Phagosome-%%-hsa05130-&&-Pathogenic Escherichia coli infection	TUBB2A	Homo sapiens (Human)-&&-9606	Gene Symbol-&-1&-TUBB2A	0.45210474	0.19593614	53	4	false	TUBB2A	161.1509434	0	53	0	0.75762463	false	0	TUBB2A	67200	0.07636591
474	taxon:9606	2.73643695	4.58E-6	172752	1902	erythroid differentiation regulatory factor 1	gene	biological_process-&-1&-GO:0006355-&&-regulation of transcription, DNA-templated-%%-GO:0006351-&&-transcription, DNA-templated|cellular_component-&-1&-GO:0005634-&&-nucleus	G:9606:EDRF1				EDRF1	Homo sapiens (Human)-&&-9606	Gene Symbol-&-1&-EDRF1	0.36543871	0.26666667	6	4	false	EDRF1	171.83333333	0	6	0	0.65271261	false	0	EDRF1	1246	0.22707231
475	taxon:9606	2.50513196	4.183E-5	172753	1902	chromatin target of PRMT1	gene	biological_process-&-1&-GO:0031124-&&-mRNA 3'-end processing-%%-GO:0031062-&&-positive regulation of histone methylation-%%-GO:0006405-&&-RNA export from nucleus-%%-GO:0006355-&&-regulation of transcription, DNA-templated-%%-GO:0032781-&&-positive regulation of ATPase activity-%%-GO:0051096-&&-positive regulation of helicase activity-%%-GO:0006369-&&-termination of RNA polymerase II transcription…	G:9606:CHTOP				CHTOP	Homo sapiens (Human)-&&-9606	Gene Symbol-&-1&-CHTOP	0.39918057	0.25362319	24	4	false	CHTOP	135.75	0	24	0	0.69897361	false	0	CHTOP	14282	0.10000614
476	taxon:9606	2.32404692	2.0329E-4	168660	1902	WNK lysine deficient protein kinase 1	gene	biological_process-&-1&-GO:0035556-&&-intracellular signal transduction-%%-GO:0002028-&&-regulation of sodium ion transport-%%-GO:0023016-&&-signal transduction by trans-phosphorylation-%%-GO:0046777-&&-protein autophosphorylation-%%-GO:0032147-&&-activation of protein kinase activity-%%-GO:0090188-&&-negative regulation of pancreatic juice secretion-%%-GO:0010923-&&-negative regulation of phosph…	G:9606:WNK1				WNK1	Homo sapiens (Human)-&&-9606	Gene Symbol-&-1&-WNK1	0.43028391	0.16707317	43	4	false	WNK1	125.19512195	0	42	0	0.73519062	false	1	WNK1	51524	0.06885079
477	taxon:9606	2.35703812	3.0191E-4	172757	1902	torsin 1A interacting protein 1	gene	biological_process-&-1&-GO:0032781-&&-positive regulation of ATPase activity-%%-GO:0071763-&&-nuclear membrane organization-%%-GO:0034504-&&-protein localization to nucleus|cellular_component-&-1&-GO:0005634-&&-nucleus-%%-GO:0016021-&&-integral component of membrane-%%-GO:0031965-&&-nuclear membrane-%%-GO:0005637-&&-nuclear inner membrane|molecular_function-&-1&-GO:0001671-&&-ATPase activator act…	G:9606:TOR1AIP1				TOR1AIP1	Homo sapiens (Human)-&&-9606	Gene Symbol-&-1&-TOR1AIP1	0.42426128	0.06854839	32	4	false	TOR1AIP1	117.375	0	32	0	0.72859238	false	0	TOR1AIP1	61888	0.06742948
478	taxon:9606	2.39442815	1.662E-5	127707	1902	BUB1B-PAK6 readthrough	gene		G:9606:BUB1B-PAK6			KEGG-&-1&-hsa04360-&&-Axon guidance-%%-hsa05170-&&-Human immunodeficiency virus 1 infection-%%-hsa04660-&&-T cell receptor signaling pathway-%%-hsa04810-&&-Regulation of actin cytoskeleton-%%-hsa05211-&&-Renal cell carcinoma-%%-hsa04012-&&-ErbB signaling pathway-%%-hsa04510-&&-Focal adhesion-%%-hsa04014-&&-Ras signaling pathway	BUB1B-PAK6	Homo sapiens (Human)-&&-9606	Gene Symbol-&-1&-BUB1B-PAK6	0.41763625	0.25714286	15	4	false	BUB1B-PAK6	226.13333333	0	15	0	0.72111437	false	0	BUB1B-PAK6	8012	0.13759383
479	taxon:9606	2.43878299	1.3738E-4	172760	1902	golgi associated, gamma adaptin ear containing, ARF binding protein 1	gene	biological_process-&-1&-GO:0044267-&&-cellular protein metabolic process-%%-GO:1901998-&&-toxin transport-%%-GO:0061024-&&-membrane organization-%%-GO:0045732-&&-positive regulation of protein catabolic process-%%-GO:0016192-&&-vesicle-mediated transport-%%-GO:0006886-&&-intracellular protein transport|cellular_component-&-1&-GO:0031901-&&-early endosome membrane-%%-GO:0030131-&&-clathrin adaptor…	G:9606:GGA1			KEGG-&-1&-hsa04142-&&-Lysosome	GGA1	Homo sapiens (Human)-&&-9606	Gene Symbol-&-1&-GGA1	0.41004058	0.17460317	30	4	false	GGA1	105.60714286	0	29	0	0.7122434	false	1	GGA1	28472	0.06982237
480	taxon:9606	2.46994135	3.04E-5	168668	1902	MARCKS like 1	gene	biological_process-&-1&-GO:0008284-&&-positive regulation of cell proliferation|cellular_component-&-1&-GO:0005737-&&-cytoplasm-%%-GO:0005886-&&-plasma membrane-%%-GO:0070062-&&-extracellular exosome|molecular_function-&-1&-GO:0003779-&&-actin binding-%%-GO:0005515-&&-protein binding-%%-GO:0005516-&&-calmodulin binding	G:9606:MARCKSL1			KEGG-&-1&-hsa05140-&&-Leishmaniasis-%%-hsa04666-&&-Fc gamma R-mediated phagocytosis	MARCKSL1	Homo sapiens (Human)-&&-9606	Gene Symbol-&-1&-MARCKSL1	0.40486791	0.14102564	13	4	false	MARCKSL1	193.61538462	0	13	0	0.70601173	false	0	MARCKSL1	10234	0.13327679
481	taxon:9606	2.29032258	1.1827E-4	172769	1902	DNA polymerase delta interacting protein 2	gene	biological_process-&-1&-GO:0045931-&&-positive regulation of mitotic cell cycle-%%-GO:0016242-&&-negative regulation of macroautophagy-%%-GO:0070584-&&-mitochondrion morphogenesis|cellular_component-&-1&-GO:0005634-&&-nucleus-%%-GO:0042645-&&-mitochondrial nucleoid-%%-GO:0005739-&&-mitochondrion|molecular_function-&-1&-GO:0003677-&&-DNA binding-%%-GO:0005515-&&-protein binding	G:9606:POLDIP2				POLDIP2	Homo sapiens (Human)-&&-9606	Gene Symbol-&-1&-POLDIP2	0.43661972	0.1952381	21	4	false	POLDIP2	194.76190476	0	21	0	0.74193548	false	0	POLDIP2	37888	0.10120595
482	taxon:9606	2.2170088	2.1859E-4	172778	1902	adaptor protein, phosphotyrosine interacting with PH domain and leucine zipper 1	gene	biological_process-&-1&-GO:0046324-&&-regulation of glucose import-%%-GO:0008286-&&-insulin receptor signaling pathway-%%-GO:0090003-&&-regulation of establishment of protein localization to plasma membrane-%%-GO:0007165-&&-signal transduction-%%-GO:0007049-&&-cell cycle-%%-GO:0097192-&&-extrinsic apoptotic signaling pathway in absence of ligand-%%-GO:0008283-&&-cell proliferation|cellular_compon…	G:9606:APPL1			KEGG-&-1&-hsa05210-&&-Colorectal cancer-%%-hsa05200-&&-Pathways in cancer-%%-hsa04211-&&-Longevity regulating pathway	APPL1	Homo sapiens (Human)-&&-9606	Gene Symbol-&-1&-APPL1	0.4510582	0.17408907	41	4	false	APPL1	164.33333333	0	40	0	0.75659824	false	1	APPL1	63036	0.07798182
483	taxon:9606	2.52419355	1.178E-5	168682	1902	Ras association (RalGDS/AF-6) and pleckstrin homology domains 1	gene	biological_process-&-1&-GO:0048675-&&-axon extension-%%-GO:0007165-&&-signal transduction|cellular_component-&-1&-GO:0005886-&&-plasma membrane-%%-GO:0030027-&&-lamellipodium-%%-GO:0005856-&&-cytoskeleton-%%-GO:0005829-&&-cytosol-%%-GO:0030175-&&-filopodium-%%-GO:0016604-&&-nuclear body|molecular_function-&-1&-GO:0005515-&&-protein binding	G:9606:RAPH1				RAPH1	Homo sapiens (Human)-&&-9606	Gene Symbol-&-1&-RAPH1	0.39616613	0.31111111	10	4	false	RAPH1	174.9	0	10	0	0.69516129	false	0	RAPH1	3968	0.13162651
484	taxon:9606	2.37353372	2.0886E-4	168686	1902	PTEN induced putative kinase 1	gene	biological_process-&-1&-GO:0001934-&&-positive regulation of protein phosphorylation-%%-GO:0002082-&&-regulation of oxidative phosphorylation-%%-GO:0010821-&&-regulation of mitochondrion organization-%%-GO:0051443-&&-positive regulation of ubiquitin-protein transferase activity-%%-GO:0007005-&&-mitochondrion organization-%%-GO:0035556-&&-intracellular signal transduction-%%-GO:0043524-&&-negative…	G:9606:PINK1			KEGG-&-1&-hsa04137-&&-Mitophagy - animal-%%-hsa05012-&&-Parkinson disease	PINK1	Homo sapiens (Human)-&&-9606	Gene Symbol-&-1&-PINK1	0.42131274	0.15780142	50	4	false	PINK1	111.9375	0	49	0	0.72529326	false	1	PINK1	52088	0.06699102
485	taxon:9606	2.21957478	0.0019111	176882	1902	BCL2 associated athanogene 6	gene	biological_process-&-1&-GO:0007420-&&-brain development-%%-GO:0050821-&&-protein stabilization-%%-GO:0009790-&&-embryo development-%%-GO:0042771-&&-intrinsic apoptotic signaling pathway in response to DNA damage by p53 class mediator-%%-GO:0071816-&&-tail-anchored membrane protein insertion into ER membrane-%%-GO:0045861-&&-negative regulation of proteolysis-%%-GO:1904294-&&-positive regulation o…	G:9606:BAG6				BAG6	Homo sapiens (Human)-&&-9606	Gene Symbol-&-1&-BAG6	0.45053675	0.06225014	105	4	false	BAG6	85.38834951	0	104	0	0.75608504	false	1	BAG6	341642	0.04224912
486	taxon:9606	2.34677419	6.468E-5	172791	1902	listerin E3 ubiquitin protein ligase 1	gene	biological_process-&-1&-GO:0051865-&&-protein autoubiquitination|molecular_function-&-1&-GO:0008270-&&-zinc ion binding-%%-GO:0005515-&&-protein binding-%%-GO:0061630-&&-ubiquitin protein ligase activity	G:9606:LTN1				LTN1	Homo sapiens (Human)-&&-9606	Gene Symbol-&-1&-LTN1	0.42611684	0.20261438	18	4	false	LTN1	196.94444444	0	18	0	0.73064516	false	0	LTN1	15654	0.11070491
487	taxon:9606	2.48093842	3.387E-5	168692	1902	mitochondrial ribosomal protein L9	gene	biological_process-&-1&-GO:0006412-&&-translation-%%-GO:0070125-&&-mitochondrial translational elongation-%%-GO:0070126-&&-mitochondrial translational termination|cellular_component-&-1&-GO:0005762-&&-mitochondrial large ribosomal subunit-%%-GO:0005761-&&-mitochondrial ribosome-%%-GO:0005739-&&-mitochondrion-%%-GO:0005743-&&-mitochondrial inner membrane|molecular_function-&-1&-GO:0003723-&&-RNA b…	G:9606:MRPL9			KEGG-&-1&-hsa03010-&&-Ribosome	MRPL9	Homo sapiens (Human)-&&-9606	Gene Symbol-&-1&-MRPL9	0.40307329	0.28070175	19	4	false	MRPL9	137.26315789	0	19	0	0.70381232	false	0	MRPL9	9604	0.09622057
488	taxon:9606	2.37390029	8.617E-5	176885	1902	DEK proto-oncogene	gene	biological_process-&-1&-GO:2001032-&&-regulation of double-strand break repair via nonhomologous end joining-%%-GO:0006366-&&-transcription from RNA polymerase II promoter-%%-GO:0006357-&&-regulation of transcription from RNA polymerase II promoter-%%-GO:0016569-&&-covalent chromatin modification-%%-GO:0019079-&&-viral genome replication-%%-GO:0045815-&&-positive regulation of gene expression, ep…	G:9606:DEK				DEK	Homo sapiens (Human)-&&-9606	Gene Symbol-&-1&-DEK	0.42124768	0.35245902	63	4	false	DEK	165.1147541	0	62	0	0.72521994	false	1	DEK	41170	0.09902937
489	taxon:9606	2.34054252	5.29E-5	168702	1902	mitochondrial ribosomal protein S9	gene	biological_process-&-1&-GO:0042769-&&-DNA damage response, detection of DNA damage-%%-GO:0006412-&&-translation-%%-GO:0070125-&&-mitochondrial translational elongation-%%-GO:0070126-&&-mitochondrial translational termination-%%-GO:0000462-&&-maturation of SSU-rRNA from tricistronic rRNA transcript (SSU-rRNA, 5.8S rRNA, LSU-rRNA)|cellular_component-&-1&-GO:0005730-&&-nucleolus-%%-GO:0005763-&&-mit…	G:9606:MRPS9			KEGG-&-1&-hsa03010-&&-Ribosome	MRPS9	Homo sapiens (Human)-&&-9606	Gene Symbol-&-1&-MRPS9	0.42725137	0.37538462	26	4	false	MRPS9	209.76923077	0	26	0	0.7318915	false	0	MRPS9	19548	0.11758365
490	taxon:9606	2.62536657	1.916E-5	172798	1902	zinc finger protein 451	gene	biological_process-&-1&-GO:2000616-&&-negative regulation of histone H3-K9 acetylation-%%-GO:0030512-&&-negative regulation of transforming growth factor beta receptor signaling pathway-%%-GO:0060633-&&-negative regulation of transcription initiation from RNA polymerase II promoter-%%-GO:0016925-&&-protein sumoylation-%%-GO:0006351-&&-transcription, DNA-templated|cellular_component-&-1&-GO:000563…	G:9606:ZNF451				ZNF451	Homo sapiens (Human)-&&-9606	Gene Symbol-&-1&-ZNF451	0.38089919	0.23529412	19	4	false	ZNF451	112.52941176	0	18	0	0.67492669	false	1	ZNF451	6076	0.10908883
491	taxon:9606	2.65249267	5.92E-6	172799	1902	glucuronic acid epimerase	gene	biological_process-&-1&-GO:0015012-&&-heparan sulfate proteoglycan biosynthetic process-%%-GO:0030210-&&-heparin biosynthetic process|cellular_component-&-1&-GO:0000139-&&-Golgi membrane-%%-GO:0016021-&&-integral component of membrane-%%-GO:0005794-&&-Golgi apparatus|molecular_function-&-1&-GO:0016857-&&-racemase and epimerase activity, acting on carbohydrates and derivatives-%%-GO:0047464-&&-hep…	G:9606:GLCE			KEGG-&-1&-hsa01100-&&-Metabolic pathways-%%-hsa00534-&&-Glycosaminoglycan biosynthesis - heparan sulfate / heparin	GLCE	Homo sapiens (Human)-&&-9606	Gene Symbol-&-1&-GLCE	0.37700387	0.1	5	4	false	GLCE	222.0	0	5	0	0.66950147	false	0	GLCE	1948	0.22228916
492	taxon:9606	2.51686217	2.35E-5	172796	1902	chromodomain helicase DNA binding protein 5	gene	biological_process-&-1&-GO:0043967-&&-histone H4 acetylation-%%-GO:1901798-&&-positive regulation of signal transduction by p53 class mediator-%%-GO:0021895-&&-cerebral cortex neuron differentiation-%%-GO:0060850-&&-regulation of transcription involved in cell fate commitment-%%-GO:0098532-&&-histone H3-K27 trimethylation-%%-GO:0008285-&&-negative regulation of cell proliferation-%%-GO:0006351-&&…	G:9606:CHD5				CHD5	Homo sapiens (Human)-&&-9606	Gene Symbol-&-1&-CHD5	0.39732013	0.6969697	12	4	false	CHD5	184.16666667	0	12	0	0.69662757	false	0	CHD5	6860	0.13652088
493	taxon:9606	2.19354839	0.00119334	176902	1902	RAB7A, member RAS oncogene family	gene	biological_process-&-1&-GO:0061024-&&-membrane organization-%%-GO:0045022-&&-early endosome to late endosome transport-%%-GO:0061724-&&-lipophagy-%%-GO:0048524-&&-positive regulation of viral process-%%-GO:0008333-&&-endosome to lysosome transport-%%-GO:0090383-&&-phagosome acidification-%%-GO:0022615-&&-protein to membrane docking-%%-GO:0006897-&&-endocytosis-%%-GO:0043312-&&-neutrophil degranul…	G:9606:RAB7A			KEGG-&-1&-hsa04144-&&-Endocytosis-%%-hsa05146-&&-Amoebiasis-%%-hsa05132-&&-Salmonella infection-%%-hsa04137-&&-Mitophagy - animal-%%-hsa04140-&&-Autophagy - animal-%%-hsa05152-&&-Tuberculosis-%%-hsa04145-&&-Phagosome	RAB7A	Homo sapiens (Human)-&&-9606	Gene Symbol-&-1&-RAB7A	0.45588235	0.09921613	95	4	false	RAB7A	101.89473684	0	95	0	0.76129032	false	0	RAB7A	260384	0.04835011
494	taxon:9606	2.16532258	0.00143383	176903	1902	ubiquitin specific peptidase 7	gene	biological_process-&-1&-GO:0016579-&&-protein deubiquitination-%%-GO:0035616-&&-histone H2B conserved C-terminal lysine deubiquitination-%%-GO:0032088-&&-negative regulation of NF-kappaB transcription factor activity-%%-GO:0050821-&&-protein stabilization-%%-GO:0010216-&&-maintenance of DNA methylation-%%-GO:0035520-&&-monoubiquitinated protein deubiquitination-%%-GO:0006511-&&-ubiquitin-dependen…	G:9606:USP7			KEGG-&-1&-hsa05169-&&-Epstein-Barr virus infection-%%-hsa04068-&&-FoxO signaling pathway-%%-hsa05168-&&-Herpes simplex infection-%%-hsa05203-&&-Viral carcinogenesis	USP7	Homo sapiens (Human)-&&-9606	Gene Symbol-&-1&-USP7	0.46182495	0.10710725	121	4	false	USP7	116.49579832	0	120	0	0.76693548	false	1	USP7	353072	0.0538219
495	taxon:9606	2.37060117	2.948E-5	168708	1902	5'-nucleotidase domain containing 2	gene	biological_process-&-1&-GO:0016311-&&-dephosphorylation|molecular_function-&-1&-GO:0046872-&&-metal ion binding-%%-GO:0008253-&&-5'-nucleotidase activity	G:9606:NT5DC2				NT5DC2	Homo sapiens (Human)-&&-9606	Gene Symbol-&-1&-NT5DC2	0.42183393	0.12727273	11	4	false	NT5DC2	302.90909091	0	11	0	0.72587977	false	0	NT5DC2	14714	0.17564502
496	taxon:9606	2.45197947	2.9701E-4	172810	1902	UPF2 regulator of nonsense transcripts homolog (yeast)	gene	biological_process-&-1&-GO:0000184-&&-nuclear-transcribed mRNA catabolic process, nonsense-mediated decay-%%-GO:0001889-&&-liver development-%%-GO:0031100-&&-animal organ regeneration-%%-GO:0006406-&&-mRNA export from nucleus|cellular_component-&-1&-GO:0005634-&&-nucleus-%%-GO:0005829-&&-cytosol-%%-GO:0048471-&&-perinuclear region of cytoplasm-%%-GO:0000932-&&-P-body-%%-GO:0005737-&&-cytoplasm-%%…	G:9606:UPF2			KEGG-&-1&-hsa03015-&&-mRNA surveillance pathway-%%-hsa03013-&&-RNA transport	UPF2	Homo sapiens (Human)-&&-9606	Gene Symbol-&-1&-UPF2	0.40783376	0.08108108	40	4	false	UPF2	88.68421053	0	39	0	0.70960411	false	1	UPF2	45678	0.06024506
497	taxon:9606	2.30498534	7.891E-5	176908	1902	mitogen-activated protein kinase-activated protein kinase 3	gene	biological_process-&-1&-GO:0046777-&&-protein autophosphorylation-%%-GO:0018105-&&-peptidyl-serine phosphorylation-%%-GO:0032496-&&-response to lipopolysaccharide-%%-GO:0034097-&&-response to cytokine-%%-GO:0044351-&&-macropinocytosis-%%-GO:0000165-&&-MAPK cascade-%%-GO:0007165-&&-signal transduction-%%-GO:0000187-&&-activation of MAPK activity-%%-GO:0002224-&&-toll-like receptor signaling pathwa…	G:9606:MAPKAPK3			KEGG-&-1&-hsa04010-&&-MAPK signaling pathway-%%-hsa04370-&&-VEGF signaling pathway	MAPKAPK3	Homo sapiens (Human)-&&-9606	Gene Symbol-&-1&-MAPKAPK3	0.43384224	0.12252964	23	4	false	MAPKAPK3	165.13043478	0	23	0	0.73900293	false	0	MAPKAPK3	26304	0.08730159
498	taxon:9606	2.49450147	6.712E-5	172812	1902	F-box protein 7	gene	biological_process-&-1&-GO:0010975-&&-regulation of neuron projection development-%%-GO:0040012-&&-regulation of locomotion-%%-GO:0045736-&&-negative regulation of cyclin-dependent protein serine/threonine kinase activity-%%-GO:0000209-&&-protein polyubiquitination-%%-GO:2000134-&&-negative regulation of G1/S transition of mitotic cell cycle-%%-GO:0006511-&&-ubiquitin-dependent protein catabolic …	G:9606:FBXO7				FBXO7	Homo sapiens (Human)-&&-9606	Gene Symbol-&-1&-FBXO7	0.4008817	0.12318841	24	4	false	FBXO7	125.79166667	0	24	0	0.70109971	false	0	FBXO7	17750	0.09194139
499	taxon:9606	2.54142229	4.165E-5	164626	1902	PPARG coactivator 1 beta	gene	biological_process-&-1&-GO:0045892-&&-negative regulation of transcription, DNA-templated-%%-GO:0060346-&&-bone trabecula formation-%%-GO:0034614-&&-cellular response to reactive oxygen species-%%-GO:0007005-&&-mitochondrion organization-%%-GO:0045780-&&-positive regulation of bone resorption-%%-GO:2000273-&&-positive regulation of receptor activity-%%-GO:0001503-&&-ossification-%%-GO:0006355-&&-…	G:9606:PPARGC1B			KEGG-&-1&-hsa04931-&&-Insulin resistance	PPARGC1B	Homo sapiens (Human)-&&-9606	Gene Symbol-&-1&-PPARGC1B	0.39348046	0.15151515	12	4	false	PPARGC1B	154.08333333	0	12	0	0.69171554	false	0	PPARGC1B	8884	0.1214455
500	taxon:9606	2.875	5.54E-6	176912	1902	secretogranin II	gene	biological_process-&-1&-GO:0035556-&&-intracellular signal transduction-%%-GO:0009306-&&-protein secretion-%%-GO:0048245-&&-eosinophil chemotaxis-%%-GO:0043542-&&-endothelial cell migration-%%-GO:2000352-&&-negative regulation of endothelial cell apoptotic process-%%-GO:0001937-&&-negative regulation of endothelial cell proliferation-%%-GO:0006954-&&-inflammatory response-%%-GO:0001525-&&-angioge…	G:9606:SCG2				SCG2	Homo sapiens (Human)-&&-9606	Gene Symbol-&-1&-SCG2	0.34782609	0.16666667	4	4	false	SCG2	121.25	0	4	0	0.625	false	0	SCG2	1412	0.27694954
501	taxon:9606	2.07587977	0.00154486	176918	1902	tubulin alpha 1a	gene	biological_process-&-1&-GO:0007017-&&-microtubule-based process-%%-GO:0030705-&&-cytoskeleton-dependent intracellular transport-%%-GO:0007010-&&-cytoskeleton organization-%%-GO:0051301-&&-cell division-%%-GO:0097711-&&-ciliary basal body docking-%%-GO:0000086-&&-G2/M transition of mitotic cell cycle|cellular_component-&-1&-GO:0070062-&&-extracellular exosome-%%-GO:0043209-&&-myelin sheath-%%-GO:0…	G:9606:TUBA1A			KEGG-&-1&-hsa04210-&&-Apoptosis-%%-hsa04540-&&-Gap junction-%%-hsa04530-&&-Tight junction-%%-hsa04145-&&-Phagosome-%%-hsa05130-&&-Pathogenic Escherichia coli infection	TUBA1A	Homo sapiens (Human)-&&-9606	Gene Symbol-&-1&-TUBA1A	0.48172347	0.14868848	117	4	false	TUBA1A	137.5042735	0	117	0	0.78482405	false	0	TUBA1A	391746	0.057096
502	taxon:9606	2.82624633	9.2E-7	172823	1902	dual serine/threonine and tyrosine protein kinase	gene	biological_process-&-1&-GO:0018108-&&-peptidyl-tyrosine phosphorylation-%%-GO:0044344-&&-cellular response to fibroblast growth factor stimulus-%%-GO:0033674-&&-positive regulation of kinase activity-%%-GO:0045743-&&-positive regulation of fibroblast growth factor receptor signaling pathway-%%-GO:0070374-&&-positive regulation of ERK1 and ERK2 cascade|cellular_component-&-1&-GO:0016323-&&-basolat…	G:9606:DSTYK				DSTYK	Homo sapiens (Human)-&&-9606	Gene Symbol-&-1&-DSTYK	0.3538262	0.33333333	6	4	false	DSTYK	115.5	0	6	0	0.63475073	false	0	DSTYK	356	0.21349353
503	taxon:9606	2.13599707	0.00129382	181017	1902	Fos proto-oncogene, AP-1 transcription factor subunit	gene	biological_process-&-1&-GO:0009409-&&-response to cold-%%-GO:0034097-&&-response to cytokine-%%-GO:0051412-&&-response to corticosterone-%%-GO:0034614-&&-cellular response to reactive oxygen species-%%-GO:1902895-&&-positive regulation of pri-miRNA transcription from RNA polymerase II promoter-%%-GO:0001661-&&-conditioned taste aversion-%%-GO:0045893-&&-positive regulation of transcription, DNA-t…	G:9606:FOS			KEGG-&-1&-hsa05224-&&-Breast cancer-%%-hsa05418-&&-Fluid shear stress and atherosclerosis-%%-hsa05323-&&-Rheumatoid arthritis-%%-hsa04928-&&-Parathyroid hormone synthesis, secretion and action-%%-hsa05170-&&-Human immunodeficiency virus 1 infection-%%-hsa05133-&&-Pertussis-%%-hsa04024-&&-cAMP signaling pathway-%%-hsa04713-&&-Circadian entrainment-%%-hsa05142-&&-Chagas disease (American trypanosom…	FOS	Homo sapiens (Human)-&&-9606	Gene Symbol-&-1&-FOS	0.46816544	0.10055991	97	3	false	FOS	98.07368421	0	96	0	0.77280059	false	1	FOS	271902	0.04337159
504	taxon:9606	2.66202346	2.382E-5	176927	1902	BTG anti-proliferation factor 2	gene	biological_process-&-1&-GO:0006479-&&-protein methylation-%%-GO:0043434-&&-response to peptide hormone-%%-GO:0008306-&&-associative learning-%%-GO:0014070-&&-response to organic cyclic compound-%%-GO:0000122-&&-negative regulation of transcription from RNA polymerase II promoter-%%-GO:0006974-&&-cellular response to DNA damage stimulus-%%-GO:0043524-&&-negative regulation of neuron apoptotic proc…	G:9606:BTG2			KEGG-&-1&-hsa03018-&&-RNA degradation	BTG2	Homo sapiens (Human)-&&-9606	Gene Symbol-&-1&-BTG2	0.37565409	0.21794872	13	4	false	BTG2	113.23076923	0	13	0	0.66759531	false	0	BTG2	5368	0.11923482
505	taxon:9606	3.02639296	8.38E-6	164636	1902	ectonucleotide pyrophosphatase/phosphodiesterase 6	gene	biological_process-&-1&-GO:0019695-&&-choline metabolic process-%%-GO:0006629-&&-lipid metabolic process-%%-GO:0046475-&&-glycerophospholipid catabolic process|cellular_component-&-1&-GO:0031225-&&-anchored component of membrane-%%-GO:0005886-&&-plasma membrane-%%-GO:0005576-&&-extracellular region-%%-GO:0070062-&&-extracellular exosome|molecular_function-&-1&-GO:0047390-&&-glycerophosphocholine …	G:9606:ENPP6			KEGG-&-1&-hsa00565-&&-Ether lipid metabolism	ENPP6	Homo sapiens (Human)-&&-9606	Gene Symbol-&-1&-ENPP6	0.33042636	0.0	6	5	false	ENPP6	32.16666667	0	6	0	0.59472141	false	0	ENPP6	1102	0.187751
506	taxon:9606	2.45417889	5.37E-6	172834	1902	SHC adaptor protein 2	gene	biological_process-&-1&-GO:0007169-&&-transmembrane receptor protein tyrosine kinase signaling pathway-%%-GO:0000187-&&-activation of MAPK activity-%%-GO:0000165-&&-MAPK cascade-%%-GO:0007265-&&-Ras protein signal transduction-%%-GO:0043547-&&-positive regulation of GTPase activity-%%-GO:0048010-&&-vascular endothelial growth factor receptor signaling pathway|cellular_component-&-1&-GO:0005575-&&…	G:9606:SHC2			KEGG-&-1&-hsa04072-&&-Phospholipase D signaling pathway-%%-hsa04915-&&-Estrogen signaling pathway-%%-hsa05224-&&-Breast cancer-%%-hsa04926-&&-Relaxin signaling pathway-%%-hsa04910-&&-Insulin signaling pathway-%%-hsa05220-&&-Chronic myeloid leukemia-%%-hsa04012-&&-ErbB signaling pathway-%%-hsa05226-&&-Gastric cancer-%%-hsa04014-&&-Ras signaling pathway-%%-hsa01521-&&-EGFR tyrosine kinase inhibitor…	SHC2	Homo sapiens (Human)-&&-9606	Gene Symbol-&-1&-SHC2	0.40746826	0.41666667	9	4	false	SHC2	277.55555556	0	9	0	0.70916422	false	0	SHC2	2020	0.18393344
507	taxon:9606	2.28555718	1.1381E-4	176931	1902	death associated protein 3	gene	biological_process-&-1&-GO:0070125-&&-mitochondrial translational elongation-%%-GO:0097190-&&-apoptotic signaling pathway-%%-GO:0070126-&&-mitochondrial translational termination|cellular_component-&-1&-GO:0005654-&&-nucleoplasm-%%-GO:0005739-&&-mitochondrion-%%-GO:0005743-&&-mitochondrial inner membrane-%%-GO:0005763-&&-mitochondrial small ribosomal subunit|molecular_function-&-1&-GO:0003723-&&-…	G:9606:DAP3				DAP3	Homo sapiens (Human)-&&-9606	Gene Symbol-&-1&-DAP3	0.43753007	0.20215054	33	4	false	DAP3	181.51612903	0	32	0	0.74288856	false	1	DAP3	37504	0.09442327
508	taxon:9606	2.37206745	2.352E-5	181027	1902	fragile X mental retardation 1	gene	biological_process-&-1&-GO:0060999-&&-positive regulation of dendritic spine development-%%-GO:1901800-&&-positive regulation of proteasomal protein catabolic process-%%-GO:2000301-&&-negative regulation of synaptic vesicle exocytosis-%%-GO:0031047-&&-gene silencing by RNA-%%-GO:1901254-&&-positive regulation of intracellular transport of viral material-%%-GO:0008380-&&-RNA splicing-%%-GO:1902416…	G:9606:FMR1			KEGG-&-1&-hsa03013-&&-RNA transport	FMR1	Homo sapiens (Human)-&&-9606	Gene Symbol-&-1&-FMR1	0.42157317	0.22857143	23	4	false	FMR1	187.28571429	0	22	0	0.72558651	false	1	FMR1	10074	0.10926821
509	taxon:9606	2.31085044	1.0791E-4	164640	1902	eukaryotic translation initiation factor 5A-like 1	gene	biological_process-&-1&-GO:0007204-&&-positive regulation of cytosolic calcium ion concentration-%%-GO:0007568-&&-aging-%%-GO:0051028-&&-mRNA transport-%%-GO:2000379-&&-positive regulation of reactive oxygen species metabolic process-%%-GO:0045905-&&-positive regulation of translational termination-%%-GO:0051149-&&-positive regulation of muscle cell differentiation-%%-GO:0015031-&&-protein transp…	G:9606:EIF5AL1				EIF5AL1	Homo sapiens (Human)-&&-9606	Gene Symbol-&-1&-EIF5AL1	0.43274112	0.23106061	33	4	false	EIF5AL1	179.93939394	0	33	0	0.73782991	false	0	EIF5AL1	32900	0.09698603
510	taxon:9606	1.90909091	0.01630774	181025	1902	fibronectin 1	gene	biological_process-&-1&-GO:0001932-&&-regulation of protein phosphorylation-%%-GO:0050900-&&-leukocyte migration-%%-GO:0030198-&&-extracellular matrix organization-%%-GO:0006953-&&-acute-phase response-%%-GO:0008284-&&-positive regulation of cell proliferation-%%-GO:2001202-&&-negative regulation of transforming growth factor-beta secretion-%%-GO:0070372-&&-regulation of ERK1 and ERK2 cascade-%%-…	G:9606:FN1			KEGG-&-1&-hsa05222-&&-Small cell lung cancer-%%-hsa05146-&&-Amoebiasis-%%-hsa04933-&&-AGE-RAGE signaling pathway in diabetic complications-%%-hsa05200-&&-Pathways in cancer-%%-hsa05165-&&-Human papillomavirus infection-%%-hsa04810-&&-Regulation of actin cytoskeleton-%%-hsa05205-&&-Proteoglycans in cancer-%%-hsa04151-&&-PI3K-Akt signaling pathway-%%-hsa05100-&&-Bacterial invasion of epithelial cel…	FN1	Homo sapiens (Human)-&&-9606	Gene Symbol-&-1&-FN1	0.52380952	0.07599255	441	3	false	FN1	90.57175399	0	440	0	0.81818182	false	1	FN1	3388214	0.03570034
511	taxon:9606	2.2983871	3.714E-5	172838	1902	pre-mRNA processing factor 6	gene	biological_process-&-1&-GO:0000375-&&-RNA splicing, via transesterification reactions-%%-GO:0045944-&&-positive regulation of transcription from RNA polymerase II promoter-%%-GO:0000245-&&-spliceosomal complex assembly-%%-GO:0000244-&&-spliceosomal tri-snRNP complex assembly-%%-GO:0008380-&&-RNA splicing-%%-GO:0006403-&&-RNA localization-%%-GO:0000398-&&-mRNA splicing, via spliceosome|cellular_co…	G:9606:PRPF6			KEGG-&-1&-hsa03040-&&-Spliceosome	PRPF6	Homo sapiens (Human)-&&-9606	Gene Symbol-&-1&-PRPF6	0.43508772	0.29758454	48	4	false	PRPF6	176.34782609	0	47	0	0.74032258	false	1	PRPF6	20330	0.09380204
512	taxon:9606	2.60777126	3.83E-5	181034	1902	fms related tyrosine kinase 4	gene	biological_process-&-1&-GO:0048010-&&-vascular endothelial growth factor receptor signaling pathway-%%-GO:0038084-&&-vascular endothelial growth factor signaling pathway-%%-GO:0001944-&&-vasculature development-%%-GO:0010595-&&-positive regulation of endothelial cell migration-%%-GO:0002040-&&-sprouting angiogenesis-%%-GO:0010575-&&-positive regulation of vascular endothelial growth factor produc…	G:9606:FLT4			KEGG-&-1&-hsa05224-&&-Breast cancer-%%-hsa05200-&&-Pathways in cancer-%%-hsa04010-&&-MAPK signaling pathway-%%-hsa04015-&&-Rap1 signaling pathway-%%-hsa04151-&&-PI3K-Akt signaling pathway-%%-hsa04510-&&-Focal adhesion-%%-hsa04014-&&-Ras signaling pathway	FLT4	Homo sapiens (Human)-&&-9606	Gene Symbol-&-1&-FLT4	0.38346922	0.24166667	18	4	false	FLT4	131.9375	0	17	0	0.67844575	false	1	FLT4	11340	0.12278864
513	taxon:9606	2.24743402	3.8524E-4	181038	1902	flotillin 2	gene	biological_process-&-1&-GO:0008544-&&-epidermis development-%%-GO:0050821-&&-protein stabilization-%%-GO:0090002-&&-establishment of protein localization to plasma membrane-%%-GO:0034114-&&-regulation of heterotypic cell-cell adhesion-%%-GO:1903905-&&-positive regulation of establishment of T cell polarity-%%-GO:0001765-&&-membrane raft assembly-%%-GO:0044860-&&-protein localization to plasma mem…	G:9606:FLOT2			KEGG-&-1&-hsa04910-&&-Insulin signaling pathway	FLOT2	Homo sapiens (Human)-&&-9606	Gene Symbol-&-1&-FLOT2	0.44495188	0.1996997	37	4	false	FLOT2	151.86486486	0	37	0	0.7505132	false	0	FLOT2	81156	0.07521786
514	taxon:9606	2.25989736	2.3204E-4	164654	1902	ankyrin repeat and SOCS box containing 15	gene	biological_process-&-1&-GO:0035556-&&-intracellular signal transduction-%%-GO:0016567-&&-protein ubiquitination|cellular_component-&-1&-GO:0000151-&&-ubiquitin ligase complex-%%-GO:0005737-&&-cytoplasm-%%-GO:0005634-&&-nucleus|molecular_function-&-1&-GO:0004842-&&-ubiquitin-protein transferase activity-%%-GO:0031625-&&-ubiquitin protein ligase binding	G:9606:ASB15				ASB15	Homo sapiens (Human)-&&-9606	Gene Symbol-&-1&-ASB15	0.44249797	0.18349929	38	4	false	ASB15	143.94736842	0	38	0	0.74802053	false	0	ASB15	59932	0.07249105
515	taxon:9606	2.38599707	1.5316E-4	168748	1902	kinesin light chain 2	gene	biological_process-&-1&-GO:0007018-&&-microtubule-based movement-%%-GO:0019886-&&-antigen processing and presentation of exogenous peptide antigen via MHC class II-%%-GO:0006890-&&-retrograde vesicle-mediated transport, Golgi to ER|cellular_component-&-1&-GO:0005829-&&-cytosol-%%-GO:0005871-&&-kinesin complex-%%-GO:0016938-&&-kinesin I complex-%%-GO:0043234-&&-protein complex-%%-GO:0016020-&&-mem…	G:9606:KLC2			KEGG-&-1&-hsa05132-&&-Salmonella infection	KLC2	Homo sapiens (Human)-&&-9606	Gene Symbol-&-1&-KLC2	0.419112	0.14855072	26	4	false	KLC2	145.5	0	25	0	0.72280059	false	1	KLC2	27194	0.08702374
516	taxon:9606	2.50989736	1.216E-5	176940	1902	PR/SET domain 2	gene	biological_process-&-1&-GO:0006366-&&-transcription from RNA polymerase II promoter-%%-GO:0006355-&&-regulation of transcription, DNA-templated-%%-GO:0045944-&&-positive regulation of transcription from RNA polymerase II promoter-%%-GO:0008340-&&-determination of adult lifespan-%%-GO:0034968-&&-histone lysine methylation|cellular_component-&-1&-GO:0005634-&&-nucleus-%%-GO:0005794-&&-Golgi apparat…	G:9606:PRDM2			KEGG-&-1&-hsa00310-&&-Lysine degradation	PRDM2	Homo sapiens (Human)-&&-9606	Gene Symbol-&-1&-PRDM2	0.39842267	0.39047619	23	4	false	PRDM2	221.95238095	0	22	0	0.69802053	false	1	PRDM2	7102	0.16560057
517	taxon:9606	2.55205279	1.74E-5	176946	1902	mitogen-activated protein kinase kinase kinase 12	gene	biological_process-&-1&-GO:0000165-&&-MAPK cascade-%%-GO:0007254-&&-JNK cascade-%%-GO:0035556-&&-intracellular signal transduction-%%-GO:0046777-&&-protein autophosphorylation-%%-GO:0000186-&&-activation of MAPKK activity-%%-GO:0018105-&&-peptidyl-serine phosphorylation-%%-GO:0006468-&&-protein phosphorylation-%%-GO:0016572-&&-histone phosphorylation-%%-GO:0018107-&&-peptidyl-threonine phosphoryl…	G:9606:MAP3K12			KEGG-&-1&-hsa04010-&&-MAPK signaling pathway	MAP3K12	Homo sapiens (Human)-&&-9606	Gene Symbol-&-1&-MAP3K12	0.39184142	0.36111111	9	4	false	MAP3K12	204.11111111	0	9	0	0.68958944	false	0	MAP3K12	4442	0.1632
518	taxon:9606	2.30131965	8.659E-5	181043	1902	FLII, actin remodeling protein	gene	biological_process-&-1&-GO:0030036-&&-actin cytoskeleton organization-%%-GO:0006355-&&-regulation of transcription, DNA-templated-%%-GO:0051014-&&-actin filament severing-%%-GO:0006351-&&-transcription, DNA-templated-%%-GO:0007275-&&-multicellular organism development|cellular_component-&-1&-GO:0005903-&&-brush border-%%-GO:0005925-&&-focal adhesion-%%-GO:0005829-&&-cytosol-%%-GO:0005654-&&-nucle…	G:9606:FLII				FLII	Homo sapiens (Human)-&&-9606	Gene Symbol-&-1&-FLII	0.43453329	0.25555556	36	4	false	FLII	154.08333333	0	36	0	0.73973607	false	0	FLII	31446	0.08206062
519	taxon:9606	2.36693548	2.8644E-4	176944	1902	zyxin	gene	biological_process-&-1&-GO:0007267-&&-cell-cell signaling-%%-GO:0007229-&&-integrin-mediated signaling pathway-%%-GO:0007179-&&-transforming growth factor beta receptor signaling pathway-%%-GO:0043149-&&-stress fiber assembly-%%-GO:0007155-&&-cell adhesion-%%-GO:0007165-&&-signal transduction-%%-GO:0007160-&&-cell-matrix adhesion-%%-GO:0016032-&&-viral process-%%-GO:0050727-&&-regulation of infla…	G:9606:ZYX			KEGG-&-1&-hsa04510-&&-Focal adhesion	ZYX	Homo sapiens (Human)-&&-9606	Gene Symbol-&-1&-ZYX	0.42248722	0.12404372	61	4	false	ZYX	113.24590164	0	61	0	0.7266129	false	0	ZYX	82868	0.06753981
520	taxon:9606	2.26686217	2.131E-4	181040	1902	filamin B	gene	biological_process-&-1&-GO:0003382-&&-epithelial cell morphogenesis-%%-GO:0007165-&&-signal transduction-%%-GO:0003334-&&-keratinocyte development-%%-GO:0007016-&&-cytoskeletal anchoring at plasma membrane-%%-GO:0030036-&&-actin cytoskeleton organization-%%-GO:0007519-&&-skeletal muscle tissue development|cellular_component-&-1&-GO:0005938-&&-cell cortex-%%-GO:0005886-&&-plasma membrane-%%-GO:007…	G:9606:FLNB			KEGG-&-1&-hsa05132-&&-Salmonella infection-%%-hsa04010-&&-MAPK signaling pathway-%%-hsa05205-&&-Proteoglycans in cancer-%%-hsa04510-&&-Focal adhesion	FLNB	Homo sapiens (Human)-&&-9606	Gene Symbol-&-1&-FLNB	0.44113842	0.1777939	55	4	false	FLNB	158.39622642	0	54	0	0.74662757	false	1	FLNB	68822	0.08101144
521	taxon:9606	2.06781525	0.00287035	181041	1902	filamin A	gene	biological_process-&-1&-GO:0034394-&&-protein localization to cell surface-%%-GO:0045184-&&-establishment of protein localization-%%-GO:2000179-&&-positive regulation of neural precursor cell proliferation-%%-GO:0043113-&&-receptor clustering-%%-GO:0021987-&&-cerebral cortex development-%%-GO:1905031-&&-regulation of membrane repolarization during cardiac muscle cell action potential-%%-GO:200122…	G:9606:FLNA			KEGG-&-1&-hsa05132-&&-Salmonella infection-%%-hsa04010-&&-MAPK signaling pathway-%%-hsa05205-&&-Proteoglycans in cancer-%%-hsa04510-&&-Focal adhesion	FLNA	Homo sapiens (Human)-&&-9606	Gene Symbol-&-1&-FLNA	0.4836022	0.14892831	167	4	false	FLNA	132.87878788	0	166	0	0.78643695	false	1	FLNA	760678	0.05585234
522	taxon:9606	2.27859238	1.0664E-4	181048	1902	forkhead box O3	gene	biological_process-&-1&-GO:0006417-&&-regulation of translation-%%-GO:0071333-&&-cellular response to glucose stimulus-%%-GO:0001547-&&-antral ovarian follicle growth-%%-GO:0000122-&&-negative regulation of transcription from RNA polymerase II promoter-%%-GO:0045893-&&-positive regulation of transcription, DNA-templated-%%-GO:0097150-&&-neuronal stem cell population maintenance-%%-GO:0071386-&&-c…	G:9606:FOXO3			KEGG-&-1&-hsa05223-&&-Non-small cell lung cancer-%%-hsa04211-&&-Longevity regulating pathway-%%-hsa04213-&&-Longevity regulating pathway - multiple species-%%-hsa01521-&&-EGFR tyrosine kinase inhibitor resistance-%%-hsa04917-&&-Prolactin signaling pathway-%%-hsa05213-&&-Endometrial cancer-%%-hsa04068-&&-FoxO signaling pathway-%%-hsa04137-&&-Mitophagy - animal-%%-hsa04152-&&-AMPK signaling pathway…	FOXO3	Homo sapiens (Human)-&&-9606	Gene Symbol-&-1&-FOXO3	0.43886744	0.25265957	48	4	false	FOXO3	158.58333333	0	48	0	0.74428152	false	0	FOXO3	41804	0.08225277
523	taxon:9606	2.30461877	6.18E-5	181049	1902	forkhead box O1	gene	biological_process-&-1&-GO:0006915-&&-apoptotic process-%%-GO:0045599-&&-negative regulation of fat cell differentiation-%%-GO:0045893-&&-positive regulation of transcription, DNA-templated-%%-GO:0097150-&&-neuronal stem cell population maintenance-%%-GO:0000122-&&-negative regulation of transcription from RNA polymerase II promoter-%%-GO:0001568-&&-blood vessel development-%%-GO:0070301-&&-cellu…	G:9606:FOXO1			KEGG-&-1&-hsa05165-&&-Human papillomavirus infection-%%-hsa04211-&&-Longevity regulating pathway-%%-hsa04933-&&-AGE-RAGE signaling pathway in diabetic complications-%%-hsa04910-&&-Insulin signaling pathway-%%-hsa04213-&&-Longevity regulating pathway - multiple species-%%-hsa04931-&&-Insulin resistance-%%-hsa04919-&&-Thyroid hormone signaling pathway-%%-hsa05200-&&-Pathways in cancer-%%-hsa04068-&…	FOXO1	Homo sapiens (Human)-&&-9606	Gene Symbol-&-1&-FOXO1	0.43391125	0.28106852	44	4	false	FOXO1	155.69047619	0	43	0	0.73907625	false	1	FOXO1	24482	0.08299066
524	taxon:9606	2.48130499	1.182E-5	168770	1902	ceramide kinase	gene	biological_process-&-1&-GO:0006672-&&-ceramide metabolic process-%%-GO:0006687-&&-glycosphingolipid metabolic process-%%-GO:0046834-&&-lipid phosphorylation|cellular_component-&-1&-GO:0016021-&&-integral component of membrane-%%-GO:0005886-&&-plasma membrane-%%-GO:0005739-&&-mitochondrion|molecular_function-&-1&-GO:0005524-&&-ATP binding-%%-GO:0000287-&&-magnesium ion binding-%%-GO:0001729-&&-cer…	G:9606:CERK			KEGG-&-1&-hsa00600-&&-Sphingolipid metabolism	CERK	Homo sapiens (Human)-&&-9606	Gene Symbol-&-1&-CERK	0.40301374	0.17857143	8	4	false	CERK	258.375	0	8	0	0.703739	false	0	CERK	4048	0.18038085
525	taxon:9606	2.43328446	4.557E-5	168768	1902	RNA binding motif protein 15	gene	biological_process-&-1&-GO:0007221-&&-positive regulation of transcription of Notch receptor target-%%-GO:0001569-&&-branching involved in blood vessel morphogenesis-%%-GO:0000398-&&-mRNA splicing, via spliceosome-%%-GO:0045892-&&-negative regulation of transcription, DNA-templated-%%-GO:0060674-&&-placenta blood vessel development-%%-GO:0016032-&&-viral process-%%-GO:0045638-&&-negative regulati…	G:9606:RBM15				RBM15	Homo sapiens (Human)-&&-9606	Gene Symbol-&-1&-RBM15	0.41096716	0.26	25	4	false	RBM15	179.44	0	25	0	0.71334311	false	0	RBM15	15332	0.11581666
526	taxon:9606	2.1898827	3.3515E-4	181066	1902	FK506 binding protein 4	gene	biological_process-&-1&-GO:0046661-&&-male sex differentiation-%%-GO:0006457-&&-protein folding-%%-GO:0031115-&&-negative regulation of microtubule polymerization-%%-GO:0006463-&&-steroid hormone receptor complex assembly-%%-GO:0031111-&&-negative regulation of microtubule polymerization or depolymerization-%%-GO:0031503-&&-protein complex localization-%%-GO:0010977-&&-negative regulation of neur…	G:9606:FKBP4			KEGG-&-1&-hsa04915-&&-Estrogen signaling pathway	FKBP4	Homo sapiens (Human)-&&-9606	Gene Symbol-&-1&-FKBP4	0.45664546	0.21666667	42	4	false	FKBP4	193.075	0	41	0	0.76202346	false	1	FKBP4	65862	0.08839286
527	taxon:9606	2.13819648	3.1425E-4	181065	1902	FK506 binding protein 5	gene	biological_process-&-1&-GO:0006457-&&-protein folding-%%-GO:0000413-&&-protein peptidyl-prolyl isomerization-%%-GO:0061077-&&-chaperone-mediated protein folding|cellular_component-&-1&-GO:0070062-&&-extracellular exosome-%%-GO:0005654-&&-nucleoplasm-%%-GO:0005737-&&-cytoplasm-%%-GO:0016020-&&-membrane|molecular_function-&-1&-GO:0005528-&&-FK506 binding-%%-GO:0005515-&&-protein binding-%%-GO:00037…	G:9606:FKBP5			KEGG-&-1&-hsa04915-&&-Estrogen signaling pathway	FKBP5	Homo sapiens (Human)-&&-9606	Gene Symbol-&-1&-FKBP5	0.46768387	0.18552036	52	4	false	FKBP5	151.23076923	0	52	0	0.7723607	false	0	FKBP5	87790	0.06566686
528	taxon:9606	2.4233871	2.8344E-4	181074	1902	FK506 binding protein 1A	gene	biological_process-&-1&-GO:0022417-&&-protein maturation by protein folding-%%-GO:0070588-&&-calcium ion transmembrane transport-%%-GO:0000413-&&-protein peptidyl-prolyl isomerization-%%-GO:0055010-&&-ventricular cardiac muscle tissue morphogenesis-%%-GO:0007183-&&-SMAD protein complex assembly-%%-GO:0031398-&&-positive regulation of protein ubiquitination-%%-GO:0042110-&&-T cell activation-%%-GO…	G:9606:FKBP1A				FKBP1A	Homo sapiens (Human)-&&-9606	Gene Symbol-&-1&-FKBP1A	0.41264559	0.16585366	43	4	false	FKBP1A	85.41463415	0	42	0	0.71532258	false	1	FKBP1A	55556	0.05538057
529	taxon:9606	2.81781525	1.563E-5	181073	1902	FK506 binding protein 1B	gene	biological_process-&-1&-GO:0014808-&&-release of sequestered calcium ion into cytosol by sarcoplasmic reticulum-%%-GO:0022417-&&-protein maturation by protein folding-%%-GO:0042542-&&-response to hydrogen peroxide-%%-GO:0048680-&&-positive regulation of axon regeneration-%%-GO:0000413-&&-protein peptidyl-prolyl isomerization-%%-GO:0030073-&&-insulin secretion-%%-GO:0051284-&&-positive regulation …	G:9606:FKBP1B				FKBP1B	Homo sapiens (Human)-&&-9606	Gene Symbol-&-1&-FKBP1B	0.35488487	0.43809524	15	4	false	FKBP1B	68.33333333	0	15	0	0.63643695	false	0	FKBP1B	3108	0.12965779
530	taxon:9606	2.22837243	7.824E-4	181079	1902	four and a half LIM domains 2	gene	biological_process-&-1&-GO:0001649-&&-osteoblast differentiation-%%-GO:0030521-&&-androgen receptor signaling pathway-%%-GO:0055014-&&-atrial cardiac muscle cell development-%%-GO:0045893-&&-positive regulation of transcription, DNA-templated-%%-GO:0000122-&&-negative regulation of transcription from RNA polymerase II promoter-%%-GO:0043066-&&-negative regulation of apoptotic process-%%-GO:005501…	G:9606:FHL2			KEGG-&-1&-hsa04380-&&-Osteoclast differentiation	FHL2	Homo sapiens (Human)-&&-9606	Gene Symbol-&-1&-FHL2	0.44875802	0.15064935	58	4	false	FHL2	123.78571429	0	57	0	0.75432551	false	1	FHL2	140452	0.06042815
531	taxon:9606	2.44354839	1.497E-4	168788	1902	G protein subunit beta 4	gene	biological_process-&-1&-GO:0006457-&&-protein folding-%%-GO:0071377-&&-cellular response to glucagon stimulus-%%-GO:0007165-&&-signal transduction-%%-GO:0021762-&&-substantia nigra development|cellular_component-&-1&-GO:0005765-&&-lysosomal membrane-%%-GO:0005829-&&-cytosol-%%-GO:0070062-&&-extracellular exosome-%%-GO:0043209-&&-myelin sheath-%%-GO:0005886-&&-plasma membrane|molecular_function-&-…	G:9606:GNB4			KEGG-&-1&-hsa04727-&&-GABAergic synapse-%%-hsa04926-&&-Relaxin signaling pathway-%%-hsa05170-&&-Human immunodeficiency virus 1 infection-%%-hsa04371-&&-Apelin signaling pathway-%%-hsa04713-&&-Circadian entrainment-%%-hsa04724-&&-Glutamatergic synapse-%%-hsa05167-&&-Kaposi sarcoma-associated herpesvirus infection-%%-hsa05163-&&-Human cytomegalovirus infection-%%-hsa04014-&&-Ras signaling pathway-%…	GNB4	Homo sapiens (Human)-&&-9606	Gene Symbol-&-1&-GNB4	0.40924092	0.21333333	25	4	false	GNB4	176.4	0	25	0	0.71129032	false	0	GNB4	48684	0.11617666
532	taxon:9606	2.85593842	2.1E-6	164693	1902	N-acetylneuraminic acid phosphatase	gene	biological_process-&-1&-GO:0046380-&&-N-acetylneuraminate biosynthetic process-%%-GO:0006045-&&-N-acetylglucosamine biosynthetic process-%%-GO:0005975-&&-carbohydrate metabolic process-%%-GO:0016311-&&-dephosphorylation|cellular_component-&-1&-GO:0005575-&&-cellular_component-%%-GO:0005829-&&-cytosol|molecular_function-&-1&-GO:0050124-&&-N-acylneuraminate-9-phosphatase activity	G:9606:NANP			KEGG-&-1&-hsa01100-&&-Metabolic pathways-%%-hsa00520-&&-Amino sugar and nucleotide sugar metabolism	NANP	Homo sapiens (Human)-&&-9606	Gene Symbol-&-1&-NANP	0.35014761	0.06666667	6	4	false	NANP	95.66666667	0	6	0	0.62881232	false	0	NANP	698	0.20127119
533	taxon:9606	3.3148827	7.52E-6	160603	1902	metaxin 3	gene	biological_process-&-1&-GO:0006626-&&-protein targeting to mitochondrion|cellular_component-&-1&-GO:0005741-&&-mitochondrial outer membrane	G:9606:MTX3				MTX3	Homo sapiens (Human)-&&-9606	Gene Symbol-&-1&-MTX3	0.3016698	0.0	2	5	false	MTX3	61.5	0	2	0	0.53702346	false	0	MTX3	308	0.5
534	taxon:9606	2.34457478	9.509E-5	181080	1902	four and a half LIM domains 1	gene	biological_process-&-1&-GO:0010972-&&-negative regulation of G2/M transition of mitotic cell cycle-%%-GO:0043268-&&-positive regulation of potassium ion transport-%%-GO:0030308-&&-negative regulation of cell growth-%%-GO:2000134-&&-negative regulation of G1/S transition of mitotic cell cycle-%%-GO:0003254-&&-regulation of membrane depolarization-%%-GO:0009887-&&-animal organ morphogenesis-%%-GO:0…	G:9606:FHL1			KEGG-&-1&-hsa04630-&&-JAK-STAT signaling pathway	FHL1	Homo sapiens (Human)-&&-9606	Gene Symbol-&-1&-FHL1	0.42651657	0.19047619	28	4	false	FHL1	162.28571429	0	28	0	0.73108504	false	0	FHL1	25592	0.09172996
535	taxon:9606	2.77309384	3.112E-5	181086	1902	fibrinogen gamma chain	gene	biological_process-&-1&-GO:0072378-&&-blood coagulation, fibrin clot formation-%%-GO:0030198-&&-extracellular matrix organization-%%-GO:0031639-&&-plasminogen activation-%%-GO:0009306-&&-protein secretion-%%-GO:0051592-&&-response to calcium ion-%%-GO:0007596-&&-blood coagulation-%%-GO:0007160-&&-cell-matrix adhesion-%%-GO:0002576-&&-platelet degranulation-%%-GO:0045907-&&-positive regulation of …	G:9606:FGG			KEGG-&-1&-hsa04611-&&-Platelet activation-%%-hsa05150-&&-Staphylococcus aureus infection-%%-hsa04610-&&-Complement and coagulation cascades	FGG	Homo sapiens (Human)-&&-9606	Gene Symbol-&-1&-FGG	0.36060806	0.19230769	15	4	false	FGG	65.07692308	0	14	0	0.64538123	false	1	FGG	4740	0.10325821
536	taxon:9606	2.36107038	2.459E-5	181084	1902	FGR proto-oncogene, Src family tyrosine kinase	gene	biological_process-&-1&-GO:0007169-&&-transmembrane receptor protein tyrosine kinase signaling pathway-%%-GO:0007229-&&-integrin-mediated signaling pathway-%%-GO:0038096-&&-Fc-gamma receptor signaling pathway involved in phagocytosis-%%-GO:0008360-&&-regulation of cell shape-%%-GO:0038083-&&-peptidyl-tyrosine autophosphorylation-%%-GO:0045087-&&-innate immune response-%%-GO:0014068-&&-positive re…	G:9606:FGR			KEGG-&-1&-hsa04062-&&-Chemokine signaling pathway	FGR	Homo sapiens (Human)-&&-9606	Gene Symbol-&-1&-FGR	0.42353672	0.35177866	25	4	false	FGR	182.60869565	0	24	0	0.72778592	false	1	FGR	9640	0.10531067
537	taxon:9606	2.89369501	3.849E-5	181085	1902	fibrinogen like 1	gene	cellular_component-&-1&-GO:0070062-&&-extracellular exosome-%%-GO:0005577-&&-fibrinogen complex	G:9606:FGL1				FGL1	Homo sapiens (Human)-&&-9606	Gene Symbol-&-1&-FGL1	0.34557892	0.0	16	4	false	FGL1	30.0	0	15	0	0.621261	false	1	FGL1	3908	0.0881459
538	taxon:9606	2.43951613	4.889E-5	176994	1902	zinc finger and BTB domain containing 17	gene	biological_process-&-1&-GO:0006366-&&-transcription from RNA polymerase II promoter-%%-GO:1903955-&&-positive regulation of protein targeting to mitochondrion-%%-GO:0001702-&&-gastrulation with mouth forming second-%%-GO:0045944-&&-positive regulation of transcription from RNA polymerase II promoter-%%-GO:0045786-&&-negative regulation of cell cycle-%%-GO:1903146-&&-regulation of mitophagy-%%-GO:…	G:9606:ZBTB17			KEGG-&-1&-hsa05222-&&-Small cell lung cancer-%%-hsa05200-&&-Pathways in cancer-%%-hsa05202-&&-Transcriptional misregulation in cancer-%%-hsa04110-&&-Cell cycle	ZBTB17	Homo sapiens (Human)-&&-9606	Gene Symbol-&-1&-ZBTB17	0.40991736	0.30409357	21	4	false	ZBTB17	199.57894737	0	20	0	0.71209677	false	1	ZBTB17	12542	0.12952837
539	taxon:9606	2.70454545	9.37E-6	168802	1902	single Ig and TIR domain containing	gene	biological_process-&-1&-GO:0045079-&&-negative regulation of chemokine biosynthetic process-%%-GO:0031665-&&-negative regulation of lipopolysaccharide-mediated signaling pathway-%%-GO:0001960-&&-negative regulation of cytokine-mediated signaling pathway-%%-GO:0043433-&&-negative regulation of sequence-specific DNA binding transcription factor activity-%%-GO:0007165-&&-signal transduction-%%-GO:00…	G:9606:SIGIRR				SIGIRR	Homo sapiens (Human)-&&-9606	Gene Symbol-&-1&-SIGIRR	0.3697479	0.28571429	9	4	false	SIGIRR	150.28571429	0	8	0	0.65909091	false	1	SIGIRR	2744	0.17942584
540	taxon:9606	2.31671554	5.4955E-4	176998	1902	zinc finger and BTB domain containing 16	gene	biological_process-&-1&-GO:0008285-&&-negative regulation of cell proliferation-%%-GO:0045638-&&-negative regulation of myeloid cell differentiation-%%-GO:0035116-&&-embryonic hindlimb morphogenesis-%%-GO:0061036-&&-positive regulation of cartilage development-%%-GO:0001823-&&-mesonephros development-%%-GO:0045892-&&-negative regulation of transcription, DNA-templated-%%-GO:0045893-&&-positive re…	G:9606:ZBTB16			KEGG-&-1&-hsa05200-&&-Pathways in cancer-%%-hsa05202-&&-Transcriptional misregulation in cancer-%%-hsa05221-&&-Acute myeloid leukemia	ZBTB16	Homo sapiens (Human)-&&-9606	Gene Symbol-&-1&-ZBTB16	0.43164557	0.14793679	70	4	false	ZBTB16	108.26470588	0	69	0	0.73665689	false	1	ZBTB16	111462	0.06025725
541	taxon:9606	2.35923754	7.413E-5	176996	1902	tripartite motif containing 25	gene	biological_process-&-1&-GO:0016579-&&-protein deubiquitination-%%-GO:0045087-&&-innate immune response-%%-GO:0036503-&&-ERAD pathway-%%-GO:0043123-&&-positive regulation of I-kappaB kinase/NF-kappaB signaling-%%-GO:0033280-&&-response to vitamin D-%%-GO:0032480-&&-negative regulation of type I interferon production-%%-GO:0043627-&&-response to estrogen-%%-GO:1902187-&&-negative regulation of vira…	G:9606:TRIM25			KEGG-&-1&-hsa04064-&&-NF-kappa B signaling pathway-%%-hsa05164-&&-Influenza A-%%-hsa04622-&&-RIG-I-like receptor signaling pathway	TRIM25	Homo sapiens (Human)-&&-9606	Gene Symbol-&-1&-TRIM25	0.42386576	0.14285714	37	4	false	TRIM25	150.22857143	0	36	0	0.72815249	false	1	TRIM25	26238	0.08715695
542	taxon:9606	2.53445748	6.28E-6	181093	1902	membrane spanning 4-domains A2	gene	biological_process-&-1&-GO:0038095-&&-Fc-epsilon receptor signaling pathway-%%-GO:0006955-&&-immune response-%%-GO:0006954-&&-inflammatory response|cellular_component-&-1&-GO:0005887-&&-integral component of plasma membrane-%%-GO:0032998-&&-Fc-epsilon receptor I complex-%%-GO:0005886-&&-plasma membrane-%%-GO:0009897-&&-external side of plasma membrane|molecular_function-&-1&-GO:0019863-&&-IgE bin…	G:9606:MS4A2			KEGG-&-1&-hsa04072-&&-Phospholipase D signaling pathway-%%-hsa04071-&&-Sphingolipid signaling pathway-%%-hsa05310-&&-Asthma-%%-hsa04664-&&-Fc epsilon RI signaling pathway	MS4A2	Homo sapiens (Human)-&&-9606	Gene Symbol-&-1&-MS4A2	0.39456176	0.45454545	11	4	false	MS4A2	192.27272727	0	11	0	0.6931085	false	0	MS4A2	2738	0.15151515
543	taxon:9606	2.31048387	1.1873E-4	168819	1902	sorting nexin 6	gene	biological_process-&-1&-GO:0045892-&&-negative regulation of transcription, DNA-templated-%%-GO:0006886-&&-intracellular protein transport-%%-GO:0042147-&&-retrograde transport, endosome to Golgi-%%-GO:0007175-&&-negative regulation of epidermal growth factor-activated receptor activity-%%-GO:0016241-&&-regulation of macroautophagy-%%-GO:0016050-&&-vesicle organization-%%-GO:1903593-&&-regulation…	G:9606:SNX6			KEGG-&-1&-hsa04144-&&-Endocytosis	SNX6	Homo sapiens (Human)-&&-9606	Gene Symbol-&-1&-SNX6	0.43280977	0.14666667	27	4	false	SNX6	125.48	0	26	0	0.73790323	false	1	SNX6	29276	0.06705882
544	taxon:9606	2.61510264	1.182E-5	177011	1902	zinc finger protein 131	gene	biological_process-&-1&-GO:0006355-&&-regulation of transcription, DNA-templated-%%-GO:0006357-&&-regulation of transcription from RNA polymerase II promoter-%%-GO:0006351-&&-transcription, DNA-templated|cellular_component-&-1&-GO:0045111-&&-intermediate filament cytoskeleton-%%-GO:0005654-&&-nucleoplasm-%%-GO:0005634-&&-nucleus|molecular_function-&-1&-GO:0003677-&&-DNA binding-%%-GO:0000981-&&-R…	G:9606:ZNF131				ZNF131	Homo sapiens (Human)-&&-9606	Gene Symbol-&-1&-ZNF131	0.38239417	0.15151515	12	4	false	ZNF131	125.41666667	0	12	0	0.67697947	false	0	ZNF131	3672	0.11640335
545	taxon:9606	2.22470674	1.8346E-4	181104	1902	fatty acid synthase	gene	biological_process-&-1&-GO:0030879-&&-mammary gland development-%%-GO:0031325-&&-positive regulation of cellular metabolic process-%%-GO:0001649-&&-osteoblast differentiation-%%-GO:0055114-&&-oxidation-reduction process-%%-GO:0006084-&&-acetyl-CoA metabolic process-%%-GO:0035338-&&-long-chain fatty-acyl-CoA biosynthetic process-%%-GO:0071353-&&-cellular response to interleukin-4-%%-GO:0015939-&&-…	G:9606:FASN			KEGG-&-1&-hsa01100-&&-Metabolic pathways-%%-hsa04152-&&-AMPK signaling pathway-%%-hsa04910-&&-Insulin signaling pathway-%%-hsa01212-&&-Fatty acid metabolism-%%-hsa00061-&&-Fatty acid biosynthesis	FASN	Homo sapiens (Human)-&&-9606	Gene Symbol-&-1&-FASN	0.44949745	0.21818182	58	4	false	FASN	200.21428571	0	57	0	0.75505865	false	1	FASN	58964	0.09700305
546	taxon:9606	2.24156891	1.3914E-4	181105	1902	phenylalanyl-tRNA synthetase alpha subunit	gene	biological_process-&-1&-GO:0006432-&&-phenylalanyl-tRNA aminoacylation-%%-GO:0006418-&&-tRNA aminoacylation for protein translation-%%-GO:0051290-&&-protein heterotetramerization|cellular_component-&-1&-GO:0005737-&&-cytoplasm-%%-GO:0005829-&&-cytosol-%%-GO:0009328-&&-phenylalanine-tRNA ligase complex-%%-GO:0016020-&&-membrane|molecular_function-&-1&-GO:0003723-&&-RNA binding-%%-GO:0005524-&&-ATP…	G:9606:FARSA			KEGG-&-1&-hsa00970-&&-Aminoacyl-tRNA biosynthesis	FARSA	Homo sapiens (Human)-&&-9606	Gene Symbol-&-1&-FARSA	0.44611611	0.29473684	20	4	false	FARSA	275.3	0	20	0	0.75168622	false	0	FARSA	26232	0.13359223
547	taxon:9606	2.58467742	4.435E-5	181111	1902	bromodomain PHD finger transcription factor	gene	biological_process-&-1&-GO:0006338-&&-chromatin remodeling-%%-GO:0007492-&&-endoderm development-%%-GO:0006355-&&-regulation of transcription, DNA-templated-%%-GO:0007420-&&-brain development-%%-GO:0009611-&&-response to wounding-%%-GO:0009952-&&-anterior/posterior pattern specification-%%-GO:0045893-&&-positive regulation of transcription, DNA-templated-%%-GO:1990090-&&-cellular response to nerv…	G:9606:BPTF				BPTF	Homo sapiens (Human)-&&-9606	Gene Symbol-&-1&-BPTF	0.38689548	0.39184397	48	4	false	BPTF	133.70833333	0	48	0	0.68306452	false	0	BPTF	20196	0.12051022
548	taxon:9606	2.31524927	2.2303E-4	181112	1902	protein tyrosine kinase 2 beta	gene	biological_process-&-1&-GO:0048010-&&-vascular endothelial growth factor receptor signaling pathway-%%-GO:2000538-&&-positive regulation of B cell chemotaxis-%%-GO:0006970-&&-response to osmotic stress-%%-GO:0007204-&&-positive regulation of cytosolic calcium ion concentration-%%-GO:2000573-&&-positive regulation of DNA biosynthetic process-%%-GO:0045087-&&-innate immune response-%%-GO:0002315-&&…	G:9606:PTK2B			KEGG-&-1&-hsa04072-&&-Phospholipase D signaling pathway-%%-hsa05161-&&-Hepatitis B-%%-hsa05170-&&-Human immunodeficiency virus 1 infection-%%-hsa04020-&&-Calcium signaling pathway-%%-hsa04670-&&-Leukocyte transendothelial migration-%%-hsa04912-&&-GnRH signaling pathway-%%-hsa04650-&&-Natural killer cell mediated cytotoxicity-%%-hsa04062-&&-Chemokine signaling pathway-%%-hsa05163-&&-Human cytomega…	PTK2B	Homo sapiens (Human)-&&-9606	Gene Symbol-&-1&-PTK2B	0.43191894	0.28996599	51	4	false	PTK2B	118.42857143	0	50	0	0.73695015	false	1	PTK2B	50484	0.06477471
549	taxon:9606	2.6297654	2.214E-5	181113	1902	fumarylacetoacetate hydrolase	gene	biological_process-&-1&-GO:0006527-&&-arginine catabolic process-%%-GO:0006572-&&-tyrosine catabolic process-%%-GO:0006559-&&-L-phenylalanine catabolic process|cellular_component-&-1&-GO:0005829-&&-cytosol-%%-GO:0070062-&&-extracellular exosome|molecular_function-&-1&-GO:0046872-&&-metal ion binding-%%-GO:0005515-&&-protein binding-%%-GO:0004334-&&-fumarylacetoacetase activity	G:9606:FAH			KEGG-&-1&-hsa01100-&&-Metabolic pathways-%%-hsa00350-&&-Tyrosine metabolism	FAH	Homo sapiens (Human)-&&-9606	Gene Symbol-&-1&-FAH	0.38026206	0.4	6	4	false	FAH	191.66666667	0	6	0	0.67404692	false	0	FAH	4214	0.18135861
550	taxon:9606	2.32587977	2.1335E-4	181119	1902	Fanconi anemia complementation group C	gene	biological_process-&-1&-GO:0034599-&&-cellular response to oxidative stress-%%-GO:0006289-&&-nucleotide-excision repair-%%-GO:0006461-&&-protein complex assembly-%%-GO:0006281-&&-DNA repair-%%-GO:0036297-&&-interstrand cross-link repair|cellular_component-&-1&-GO:0005737-&&-cytoplasm-%%-GO:0005634-&&-nucleus-%%-GO:0005829-&&-cytosol-%%-GO:0043240-&&-Fanconi anaemia nuclear complex-%%-GO:0005654-&…	G:9606:FANCC			KEGG-&-1&-hsa03460-&&-Fanconi anemia pathway	FANCC	Homo sapiens (Human)-&&-9606	Gene Symbol-&-1&-FANCC	0.42994484	0.12051282	40	4	false	FANCC	118.4	0	40	0	0.73482405	false	0	FANCC	53624	0.06515694
551	taxon:9606	2.28702346	7.503E-5	168828	1902	RNA binding motif protein 25	gene	biological_process-&-1&-GO:0042981-&&-regulation of apoptotic process-%%-GO:0000381-&&-regulation of alternative mRNA splicing, via spliceosome-%%-GO:0008380-&&-RNA splicing-%%-GO:0006397-&&-mRNA processing|cellular_component-&-1&-GO:0005737-&&-cytoplasm-%%-GO:0005681-&&-spliceosomal complex-%%-GO:0016607-&&-nuclear speck|molecular_function-&-1&-GO:0000166-&&-nucleotide binding-%%-GO:0003723-&&-R…	G:9606:RBM25			KEGG-&-1&-hsa03040-&&-Spliceosome	RBM25	Homo sapiens (Human)-&&-9606	Gene Symbol-&-1&-RBM25	0.43724956	0.32173913	46	4	false	RBM25	186.0	0	46	0	0.74259531	false	0	RBM25	34000	0.09743321
552	taxon:9606	2.44428152	8.343E-5	181123	1902	fatty acid binding protein 5	gene	biological_process-&-1&-GO:0008544-&&-epidermis development-%%-GO:0006656-&&-phosphatidylcholine biosynthetic process-%%-GO:0043312-&&-neutrophil degranulation-%%-GO:0019433-&&-triglyceride catabolic process-%%-GO:0009611-&&-response to wounding-%%-GO:0006629-&&-lipid metabolic process-%%-GO:0015758-&&-glucose transport-%%-GO:0006006-&&-glucose metabolic process|cellular_component-&-1&-GO:0030667…	G:9606:FABP5			KEGG-&-1&-hsa03320-&&-PPAR signaling pathway	FABP5	Homo sapiens (Human)-&&-9606	Gene Symbol-&-1&-FABP5	0.40911818	0.31269841	36	4	false	FABP5	119.52777778	0	36	0	0.7111437	false	0	FABP5	26926	0.07977303
553	taxon:9606	2.36986804	1.7706E-4	181120	1902	Fanconi anemia complementation group A	gene	biological_process-&-1&-GO:0042127-&&-regulation of cell proliferation-%%-GO:0050727-&&-regulation of inflammatory response-%%-GO:0008584-&&-male gonad development-%%-GO:0008585-&&-female gonad development-%%-GO:0006461-&&-protein complex assembly-%%-GO:0045589-&&-regulation of regulatory T cell differentiation-%%-GO:2000348-&&-regulation of CD40 signaling pathway-%%-GO:0007140-&&-male meiosis-%%…	G:9606:FANCA			KEGG-&-1&-hsa03460-&&-Fanconi anemia pathway	FANCA	Homo sapiens (Human)-&&-9606	Gene Symbol-&-1&-FANCA	0.42196442	0.15393134	45	4	false	FANCA	118.13953488	0	44	0	0.72602639	false	1	FANCA	42080	0.07019606
554	taxon:9606	3.00989736	2.08E-6	181121	1902	fatty acid binding protein 7	gene	biological_process-&-1&-GO:0008285-&&-negative regulation of cell proliferation-%%-GO:0019433-&&-triglyceride catabolic process-%%-GO:0050673-&&-epithelial cell proliferation-%%-GO:0006810-&&-transport-%%-GO:0007399-&&-nervous system development-%%-GO:0060134-&&-prepulse inhibition-%%-GO:0021846-&&-cell proliferation in forebrain-%%-GO:0022008-&&-neurogenesis|cellular_component-&-1&-GO:0005829-&&…	G:9606:FABP7			KEGG-&-1&-hsa03320-&&-PPAR signaling pathway	FABP7	Homo sapiens (Human)-&&-9606	Gene Symbol-&-1&-FABP7	0.33223724	0.61904762	7	4	false	FABP7	70.14285714	0	7	0	0.59802053	false	0	FABP7	390	0.24187192
555	taxon:9606	2.59164223	1.472E-5	181124	1902	fatty acid binding protein 3	gene	biological_process-&-1&-GO:0008285-&&-negative regulation of cell proliferation-%%-GO:2001245-&&-regulation of phosphatidylcholine biosynthetic process-%%-GO:0006631-&&-fatty acid metabolic process-%%-GO:0070542-&&-response to fatty acid-%%-GO:0019433-&&-triglyceride catabolic process-%%-GO:0044539-&&-long-chain fatty acid import-%%-GO:0042632-&&-cholesterol homeostasis-%%-GO:0046320-&&-regulatio…	G:9606:FABP3			KEGG-&-1&-hsa03320-&&-PPAR signaling pathway	FABP3	Homo sapiens (Human)-&&-9606	Gene Symbol-&-1&-FABP3	0.38585573	0.17777778	10	4	false	FABP3	149.5	0	10	0	0.68167155	false	0	FABP3	5102	0.12971329
556	taxon:9606	2.69171554	8.222E-5	164748	1902	EvC ciliary complex subunit 2	gene	biological_process-&-1&-GO:0007224-&&-smoothened signaling pathway|cellular_component-&-1&-GO:0005634-&&-nucleus-%%-GO:0005929-&&-cilium-%%-GO:0016021-&&-integral component of membrane-%%-GO:0005737-&&-cytoplasm-%%-GO:0005856-&&-cytoskeleton-%%-GO:0060170-&&-ciliary membrane	G:9606:EVC2			KEGG-&-1&-hsa04340-&&-Hedgehog signaling pathway	EVC2	Homo sapiens (Human)-&&-9606	Gene Symbol-&-1&-EVC2	0.37151028	0.03225806	31	4	false	EVC2	48.87096774	0	31	0	0.66165689	false	0	EVC2	16934	0.05802588
557	taxon:9606	3.03555718	6.71E-6	181139	1902	glutamate decarboxylase 2	gene	biological_process-&-1&-GO:0007268-&&-chemical synaptic transmission-%%-GO:0006540-&&-glutamate decarboxylation to succinate-%%-GO:0042493-&&-response to drug-%%-GO:0042136-&&-neurotransmitter biosynthetic process-%%-GO:0007269-&&-neurotransmitter secretion|cellular_component-&-1&-GO:0000139-&&-Golgi membrane-%%-GO:0048471-&&-perinuclear region of cytoplasm-%%-GO:0060077-&&-inhibitory synapse-%%-…	G:9606:GAD2			KEGG-&-1&-hsa04727-&&-GABAergic synapse-%%-hsa01100-&&-Metabolic pathways-%%-hsa00430-&&-Taurine and hypotaurine metabolism-%%-hsa00410-&&-beta-Alanine metabolism-%%-hsa04940-&&-Type I diabetes mellitus-%%-hsa00650-&&-Butanoate metabolism-%%-hsa00250-&&-Alanine, aspartate and glutamate metabolism	GAD2	Homo sapiens (Human)-&&-9606	Gene Symbol-&-1&-GAD2	0.32942881	0.0	3	4	false	GAD2	57.0	0	3	0	0.59288856	false	0	GAD2	1168	0.35443038
558	taxon:9606	3.00733138	9.27E-6	164752	1902	glucosamine-6-phosphate deaminase 2	gene	biological_process-&-1&-GO:0006006-&&-glucose metabolic process-%%-GO:0006044-&&-N-acetylglucosamine metabolic process|cellular_component-&-1&-GO:0005634-&&-nucleus-%%-GO:0005829-&&-cytosol|molecular_function-&-1&-GO:0004342-&&-glucosamine-6-phosphate deaminase activity-%%-GO:0016787-&&-hydrolase activity-%%-GO:0005515-&&-protein binding	G:9606:GNPDA2			KEGG-&-1&-hsa01100-&&-Metabolic pathways-%%-hsa00520-&&-Amino sugar and nucleotide sugar metabolism	GNPDA2	Homo sapiens (Human)-&&-9606	Gene Symbol-&-1&-GNPDA2	0.33252072	0.33333333	7	5	false	GNPDA2	43.0	0	7	0	0.59853372	false	0	GNPDA2	706	0.18022905
559	taxon:9606	2.24560117	5.4346E-4	177044	1902	titin	gene	biological_process-&-1&-GO:0006936-&&-muscle contraction-%%-GO:0051592-&&-response to calcium ion-%%-GO:0050790-&&-regulation of catalytic activity-%%-GO:0030241-&&-skeletal muscle myosin thick filament assembly-%%-GO:0048769-&&-sarcomerogenesis-%%-GO:0018108-&&-peptidyl-tyrosine phosphorylation-%%-GO:0045214-&&-sarcomere organization-%%-GO:0030240-&&-skeletal muscle thin filament assembly-%%-GO:…	G:9606:TTN			KEGG-&-1&-hsa05414-&&-Dilated cardiomyopathy (DCM)-%%-hsa05410-&&-Hypertrophic cardiomyopathy (HCM)	TTN	Homo sapiens (Human)-&&-9606	Gene Symbol-&-1&-TTN	0.44531505	0.1545098	53	4	false	TTN	161.29411765	0	52	0	0.75087977	false	1	TTN	116056	0.08038629
560	taxon:9606	2.90505865	9.67E-6	164757	1902	lin-54 DREAM MuvB core complex component	gene	biological_process-&-1&-GO:0051726-&&-regulation of cell cycle-%%-GO:0006355-&&-regulation of transcription, DNA-templated-%%-GO:0007049-&&-cell cycle-%%-GO:0006351-&&-transcription, DNA-templated|cellular_component-&-1&-GO:0005654-&&-nucleoplasm|molecular_function-&-1&-GO:0003677-&&-DNA binding-%%-GO:0005515-&&-protein binding	G:9606:LIN54			KEGG-&-1&-hsa04218-&&-Cellular senescence	LIN54	Homo sapiens (Human)-&&-9606	Gene Symbol-&-1&-LIN54	0.34422713	0.1	5	4	false	LIN54	95.2	0	5	0	0.61898827	false	0	LIN54	1808	0.23358025
561	taxon:9606	2.30718475	4.169E-5	177045	1902	TTK protein kinase	gene	biological_process-&-1&-GO:0007094-&&-mitotic spindle assembly checkpoint-%%-GO:0008284-&&-positive regulation of cell proliferation-%%-GO:0018105-&&-peptidyl-serine phosphorylation-%%-GO:1903096-&&-protein localization to meiotic spindle midzone-%%-GO:0033316-&&-meiotic spindle assembly checkpoint-%%-GO:0046777-&&-protein autophosphorylation-%%-GO:0018107-&&-peptidyl-threonine phosphorylation-%%…	G:9606:TTK			KEGG-&-1&-hsa04110-&&-Cell cycle	TTK	Homo sapiens (Human)-&&-9606	Gene Symbol-&-1&-TTK	0.43342866	0.25238095	23	4	false	TTK	217.9047619	0	22	0	0.73856305	false	1	TTK	16630	0.11585613
562	taxon:9606	2.64772727	3.38E-6	177049	1902	tetratricopeptide repeat domain 3	gene	biological_process-&-1&-GO:0006511-&&-ubiquitin-dependent protein catabolic process-%%-GO:0070936-&&-protein K48-linked ubiquitination|cellular_component-&-1&-GO:0005634-&&-nucleus-%%-GO:0005829-&&-cytosol-%%-GO:0005730-&&-nucleolus|molecular_function-&-1&-GO:0008270-&&-zinc ion binding-%%-GO:0004842-&&-ubiquitin-protein transferase activity-%%-GO:0005515-&&-protein binding	G:9606:TTC3				TTC3	Homo sapiens (Human)-&&-9606	Gene Symbol-&-1&-TTC3	0.3776824	0.25	8	4	false	TTC3	168.75	0	8	0	0.67045455	false	0	TTC3	1140	0.1724182
563	taxon:9606	2.26979472	8.9317E-4	168861	1902	SRP receptor beta subunit	gene	biological_process-&-1&-GO:0006614-&&-SRP-dependent cotranslational protein targeting to membrane-%%-GO:0007264-&&-small GTPase mediated signal transduction-%%-GO:0036498-&&-IRE1-mediated unfolded protein response|cellular_component-&-1&-GO:0016021-&&-integral component of membrane-%%-GO:0005737-&&-cytoplasm-%%-GO:0005785-&&-signal recognition particle receptor complex-%%-GO:0005789-&&-endoplasmi…	G:9606:SRPRB			KEGG-&-1&-hsa03060-&&-Protein export	SRPRB	Homo sapiens (Human)-&&-9606	Gene Symbol-&-1&-SRPRB	0.44056848	0.07077922	56	4	false	SRPRB	101.94642857	0	56	0	0.74604106	false	0	SRPRB	161440	0.05238646
564	taxon:9606	2.56744868	1.2819E-4	177062	1902	thyroid stimulating hormone receptor	gene	biological_process-&-1&-GO:0007267-&&-cell-cell signaling-%%-GO:0007399-&&-nervous system development-%%-GO:0007189-&&-adenylate cyclase-activating G-protein coupled receptor signaling pathway-%%-GO:0008284-&&-positive regulation of cell proliferation-%%-GO:0038194-&&-thyroid-stimulating hormone signaling pathway-%%-GO:0007190-&&-activation of adenylate cyclase activity-%%-GO:0009755-&&-hormone-m…	G:9606:TSHR			KEGG-&-1&-hsa04923-&&-Regulation of lipolysis in adipocytes-%%-hsa04024-&&-cAMP signaling pathway-%%-hsa04918-&&-Thyroid hormone synthesis-%%-hsa05320-&&-Autoimmune thyroid disease-%%-hsa04080-&&-Neuroactive ligand-receptor interaction	TSHR	Homo sapiens (Human)-&&-9606	Gene Symbol-&-1&-TSHR	0.38949172	0.1047619	23	4	false	TSHR	96.71428571	0	22	0	0.68651026	false	1	TSHR	20270	0.08182883
565	taxon:9606	2.36510264	2.4385E-4	177066	1902	tuberous sclerosis 1	gene	biological_process-&-1&-GO:0006417-&&-regulation of translation-%%-GO:0051291-&&-protein heterooligomerization-%%-GO:0021766-&&-hippocampus development-%%-GO:0061024-&&-membrane organization-%%-GO:0007160-&&-cell-matrix adhesion-%%-GO:1901214-&&-regulation of neuron death-%%-GO:0017148-&&-negative regulation of translation-%%-GO:0032007-&&-negative regulation of TOR signaling-%%-GO:0051496-&&-pos…	G:9606:TSC1			KEGG-&-1&-hsa04072-&&-Phospholipase D signaling pathway-%%-hsa04211-&&-Longevity regulating pathway-%%-hsa05165-&&-Human papillomavirus infection-%%-hsa04152-&&-AMPK signaling pathway-%%-hsa04910-&&-Insulin signaling pathway-%%-hsa05231-&&-Choline metabolism in cancer-%%-hsa04140-&&-Autophagy - animal-%%-hsa04714-&&-Thermogenesis-%%-hsa04150-&&-mTOR signaling pathway-%%-hsa04151-&&-PI3K-Akt signa…	TSC1	Homo sapiens (Human)-&&-9606	Gene Symbol-&-1&-TSC1	0.42281463	0.11585366	43	4	false	TSC1	112.31707317	0	42	0	0.72697947	false	1	TSC1	53408	0.06590951
566	taxon:9606	2.04252199	0.00251167	181163	1902	X-ray repair cross complementing 6	gene	biological_process-&-1&-GO:0006266-&&-DNA ligation-%%-GO:0032481-&&-positive regulation of type I interferon production-%%-GO:0032508-&&-DNA duplex unwinding-%%-GO:0048660-&&-regulation of smooth muscle cell proliferation-%%-GO:0045893-&&-positive regulation of transcription, DNA-templated-%%-GO:0000723-&&-telomere maintenance-%%-GO:0006310-&&-DNA recombination-%%-GO:0071480-&&-cellular response …	G:9606:XRCC6			KEGG-&-1&-hsa03450-&&-Non-homologous end-joining	XRCC6	Homo sapiens (Human)-&&-9606	Gene Symbol-&-1&-XRCC6	0.48959081	0.13695492	167	4	false	XRCC6	137.30909091	0	166	0	0.7914956	false	1	XRCC6	704240	0.05608784
567	taxon:9606	2.18585044	9.6499E-4	177064	1902	tumor susceptibility 101	gene	biological_process-&-1&-GO:0043162-&&-ubiquitin-dependent protein catabolic process via the multivesicular body sorting pathway-%%-GO:0008285-&&-negative regulation of cell proliferation-%%-GO:1990182-&&-exosomal secretion-%%-GO:0097352-&&-autophagosome maturation-%%-GO:0046755-&&-viral budding-%%-GO:0016236-&&-macroautophagy-%%-GO:0039702-&&-viral budding via host ESCRT complex-%%-GO:0015031-&&-…	G:9606:TSG101			KEGG-&-1&-hsa04144-&&-Endocytosis	TSG101	Homo sapiens (Human)-&&-9606	Gene Symbol-&-1&-TSG101	0.45748784	0.09907407	83	4	false	TSG101	103.28395062	0	82	0	0.76282991	false	1	TSG101	198504	0.04818388
568	taxon:9606	2.26173021	9.942E-5	177065	1902	tuberous sclerosis 2	gene	biological_process-&-1&-GO:0032007-&&-negative regulation of TOR signaling-%%-GO:0006606-&&-protein import into nucleus-%%-GO:0061024-&&-membrane organization-%%-GO:0046626-&&-regulation of insulin receptor signaling pathway-%%-GO:0043276-&&-anoikis-%%-GO:0008285-&&-negative regulation of cell proliferation-%%-GO:0014067-&&-negative regulation of phosphatidylinositol 3-kinase signaling-%%-GO:0051…	G:9606:TSC2			KEGG-&-1&-hsa04072-&&-Phospholipase D signaling pathway-%%-hsa05165-&&-Human papillomavirus infection-%%-hsa04211-&&-Longevity regulating pathway-%%-hsa04910-&&-Insulin signaling pathway-%%-hsa04714-&&-Thermogenesis-%%-hsa04150-&&-mTOR signaling pathway-%%-hsa05163-&&-Human cytomegalovirus infection-%%-hsa04919-&&-Thyroid hormone signaling pathway-%%-hsa04152-&&-AMPK signaling pathway-%%-hsa04115…	TSC2	Homo sapiens (Human)-&&-9606	Gene Symbol-&-1&-TSC2	0.44213938	0.23470839	38	4	false	TSC2	159.10526316	0	38	0	0.74765396	false	0	TSC2	32224	0.08020808
569	taxon:9606	2.29068915	2.7372E-4	181161	1902	GRB2 associated binding protein 1	gene	biological_process-&-1&-GO:0070102-&&-interleukin-6-mediated signaling pathway-%%-GO:0007507-&&-heart development-%%-GO:0036092-&&-phosphatidylinositol-3-phosphate biosynthetic process-%%-GO:0008544-&&-epidermis development-%%-GO:0006979-&&-response to oxidative stress-%%-GO:0007257-&&-activation of JUN kinase activity-%%-GO:0038128-&&-ERBB2 signaling pathway-%%-GO:0048015-&&-phosphatidylinositol…	G:9606:GAB1			KEGG-&-1&-hsa05225-&&-Hepatocellular carcinoma-%%-hsa04072-&&-Phospholipase D signaling pathway-%%-hsa05211-&&-Renal cell carcinoma-%%-hsa04012-&&-ErbB signaling pathway-%%-hsa05205-&&-Proteoglycans in cancer-%%-hsa04722-&&-Neurotrophin signaling pathway-%%-hsa05226-&&-Gastric cancer-%%-hsa05100-&&-Bacterial invasion of epithelial cells-%%-hsa04014-&&-Ras signaling pathway-%%-hsa01521-&&-EGFR tyr…	GAB1	Homo sapiens (Human)-&&-9606	Gene Symbol-&-1&-GAB1	0.43654985	0.20895522	67	4	false	GAB1	92.43283582	0	67	0	0.74186217	false	0	GAB1	70764	0.04915846
570	taxon:9606	3.1579912	1.578E-5	164780	1902	TAM41 mitochondrial translocator assembly and maintenance homolog	gene	biological_process-&-1&-GO:0016024-&&-CDP-diacylglycerol biosynthetic process-%%-GO:0032049-&&-cardiolipin biosynthetic process|cellular_component-&-1&-GO:0031314-&&-extrinsic component of mitochondrial inner membrane|molecular_function-&-1&-GO:0004605-&&-phosphatidate cytidylyltransferase activity	G:9606:TAMM41				TAMM41	Homo sapiens (Human)-&&-9606	Gene Symbol-&-1&-TAMM41	0.31665699	0.16666667	6	5	false	TAMM41	62.25	0	5	0	0.56840176	false	1	TAMM41	1480	0.34116022
571	taxon:9606	2.12646628	4.6219E-4	156594	1902	histone cluster 2 H4 family member b	gene	biological_process-&-1&-GO:0006334-&&-nucleosome assembly-%%-GO:0006352-&&-DNA-templated transcription, initiation-%%-GO:0006335-&&-DNA replication-dependent nucleosome assembly-%%-GO:0032200-&&-telomere organization-%%-GO:0006336-&&-DNA replication-independent nucleosome assembly-%%-GO:0031047-&&-gene silencing by RNA-%%-GO:0000183-&&-chromatin silencing at rDNA-%%-GO:0016233-&&-telomere capping…	G:9606:HIST2H4B			KEGG-&-1&-hsa05034-&&-Alcoholism-%%-hsa05203-&&-Viral carcinogenesis-%%-hsa05322-&&-Systemic lupus erythematosus	HIST2H4B	Homo sapiens (Human)-&&-9606	Gene Symbol-&-1&-HIST2H4B	0.47026375	0.18430072	135	4	false	HIST2H4B	154.42222222	0	135	0	0.77470674	false	0	HIST2H4B	379624	0.0686321
572	taxon:9606	2.1851173	0.00230261	181171	1902	FYN proto-oncogene, Src family tyrosine kinase	gene	biological_process-&-1&-GO:0007169-&&-transmembrane receptor protein tyrosine kinase signaling pathway-%%-GO:0010976-&&-positive regulation of neuron projection development-%%-GO:0006468-&&-protein phosphorylation-%%-GO:0007612-&&-learning-%%-GO:0045087-&&-innate immune response-%%-GO:0050852-&&-T cell receptor signaling pathway-%%-GO:0042177-&&-negative regulation of protein catabolic process-%%…	G:9606:FYN			KEGG-&-1&-hsa04072-&&-Phospholipase D signaling pathway-%%-hsa04611-&&-Platelet activation-%%-hsa05162-&&-Measles-%%-hsa05416-&&-Viral myocarditis-%%-hsa04071-&&-Sphingolipid signaling pathway-%%-hsa04660-&&-T cell receptor signaling pathway-%%-hsa04360-&&-Axon guidance-%%-hsa04725-&&-Cholinergic synapse-%%-hsa04664-&&-Fc epsilon RI signaling pathway-%%-hsa04650-&&-Natural killer cell mediated cy…	FYN	Homo sapiens (Human)-&&-9606	Gene Symbol-&-1&-FYN	0.45764134	0.10323589	150	4	false	FYN	76.12837838	0	149	0	0.76297654	false	1	FYN	445420	0.03669955
573	taxon:9606	2.95124633	5.0E-7	168886	1902	RAP2C, member of RAS oncogene family	gene	biological_process-&-1&-GO:0030336-&&-negative regulation of cell migration-%%-GO:0043312-&&-neutrophil degranulation-%%-GO:0090557-&&-establishment of endothelial intestinal barrier-%%-GO:0030033-&&-microvillus assembly-%%-GO:0031954-&&-positive regulation of protein autophosphorylation-%%-GO:1903506-&&-regulation of nucleic acid-templated transcription-%%-GO:0032486-&&-Rap protein signal transd…	G:9606:RAP2C			KEGG-&-1&-hsa04530-&&-Tight junction	RAP2C	Homo sapiens (Human)-&&-9606	Gene Symbol-&-1&-RAP2C	0.3388399	0.0	2	4	false	RAP2C	184.5	0	2	0	0.60975073	false	0	RAP2C	156	0.51256983
574	taxon:9606	2.40102639	2.423E-5	172985	1902	transducin beta like 2	gene	biological_process-&-1&-GO:0071456-&&-cellular response to hypoxia-%%-GO:0030968-&&-endoplasmic reticulum unfolded protein response-%%-GO:0042149-&&-cellular response to glucose starvation|cellular_component-&-1&-GO:0005783-&&-endoplasmic reticulum-%%-GO:0030176-&&-integral component of endoplasmic reticulum membrane|molecular_function-&-1&-GO:0003723-&&-RNA binding-%%-GO:0051219-&&-phosphoprotei…	G:9606:TBL2				TBL2	Homo sapiens (Human)-&&-9606	Gene Symbol-&-1&-TBL2	0.41648855	0.16190476	15	4	false	TBL2	253.86666667	0	15	0	0.71979472	false	0	TBL2	13182	0.15482295
575	taxon:9606	3.12609971	0.0	168889	1902	grainyhead like transcription factor 3	gene	biological_process-&-1&-GO:0006366-&&-transcription from RNA polymerase II promoter-%%-GO:0061436-&&-establishment of skin barrier-%%-GO:0045944-&&-positive regulation of transcription from RNA polymerase II promoter-%%-GO:0061029-&&-eyelid development in camera-type eye-%%-GO:0001736-&&-establishment of planar polarity-%%-GO:0001843-&&-neural tube closure-%%-GO:0090103-&&-cochlea morphogenesis-%…	G:9606:GRHL3				GRHL3	Homo sapiens (Human)-&&-9606	Gene Symbol-&-1&-GRHL3	0.31988743	0.0	3	5	false	GRHL3	178.0	0	2	0	0.57478006	false	1	GRHL3	0	0.0
576	taxon:9606	2.53079179	3.89E-5	172991	1902	cytoskeleton associated protein 2	gene	biological_process-&-1&-GO:0006915-&&-apoptotic process-%%-GO:0000281-&&-mitotic cytokinesis-%%-GO:0045944-&&-positive regulation of transcription from RNA polymerase II promoter-%%-GO:0007026-&&-negative regulation of microtubule depolymerization|cellular_component-&-1&-GO:0000922-&&-spindle pole-%%-GO:0005829-&&-cytosol-%%-GO:0005813-&&-centrosome-%%-GO:0005881-&&-cytoplasmic microtubule-%%-GO:…	G:9606:CKAP2				CKAP2	Homo sapiens (Human)-&&-9606	Gene Symbol-&-1&-CKAP2	0.39513326	0.03333333	16	4	false	CKAP2	125.9375	0	16	0	0.69384164	false	0	CKAP2	12898	0.09646844
577	taxon:9606	2.57881232	3.338E-5	164796	1902	discoidin, CUB and LCCL domain containing 2	gene	biological_process-&-1&-GO:0030308-&&-negative regulation of cell growth-%%-GO:0030522-&&-intracellular receptor signaling pathway-%%-GO:0042060-&&-wound healing|cellular_component-&-1&-GO:0009986-&&-cell surface-%%-GO:0005887-&&-integral component of plasma membrane|molecular_function-&-1&-GO:0005515-&&-protein binding	G:9606:DCBLD2				DCBLD2	Homo sapiens (Human)-&&-9606	Gene Symbol-&-1&-DCBLD2	0.38777541	0.2	6	4	false	DCBLD2	244.0	0	6	0	0.68423754	false	0	DCBLD2	3268	0.20681368
578	taxon:9606	2.04582111	0.00204355	181184	1902	FUS RNA binding protein	gene	biological_process-&-1&-GO:1903506-&&-regulation of nucleic acid-templated transcription-%%-GO:0000398-&&-mRNA splicing, via spliceosome-%%-GO:0071277-&&-cellular response to calcium ion|cellular_component-&-1&-GO:0048471-&&-perinuclear region of cytoplasm-%%-GO:0044327-&&-dendritic spine head-%%-GO:0005654-&&-nucleoplasm-%%-GO:0005634-&&-nucleus-%%-GO:0043204-&&-perikaryon-%%-GO:0005844-&&-polys…	G:9606:FUS			KEGG-&-1&-hsa05202-&&-Transcriptional misregulation in cancer	FUS	Homo sapiens (Human)-&&-9606	Gene Symbol-&-1&-FUS	0.48880129	0.16044657	212	3	false	FUS	130.9	0	211	0	0.79083578	false	1	FUS	636564	0.05470121
579	taxon:9606	2.93878299	1.98E-6	173002	1902	regulator of G-protein signaling 17	gene	biological_process-&-1&-GO:0009968-&&-negative regulation of signal transduction-%%-GO:0043547-&&-positive regulation of GTPase activity|cellular_component-&-1&-GO:0045202-&&-synapse-%%-GO:0043005-&&-neuron projection-%%-GO:0031410-&&-cytoplasmic vesicle-%%-GO:0005634-&&-nucleus-%%-GO:0030054-&&-cell junction-%%-GO:0005886-&&-plasma membrane|molecular_function-&-1&-GO:0005096-&&-GTPase activator …	G:9606:RGS17				RGS17	Homo sapiens (Human)-&&-9606	Gene Symbol-&-1&-RGS17	0.34027691	0.33333333	4	4	false	RGS17	111.0	0	4	0	0.6122434	false	0	RGS17	522	0.28109137
580	taxon:9606	2.80645161	8.8E-7	181197	1902	fatty acid binding protein 1	gene	biological_process-&-1&-GO:0008284-&&-positive regulation of cell proliferation-%%-GO:0044255-&&-cellular lipid metabolic process-%%-GO:0050892-&&-intestinal absorption-%%-GO:0019433-&&-triglyceride catabolic process-%%-GO:0051345-&&-positive regulation of hydrolase activity-%%-GO:0043154-&&-negative regulation of cysteine-type endopeptidase activity involved in apoptotic process-%%-GO:0070301-&&…	G:9606:FABP1			KEGG-&-1&-hsa04975-&&-Fat digestion and absorption-%%-hsa03320-&&-PPAR signaling pathway	FABP1	Homo sapiens (Human)-&&-9606	Gene Symbol-&-1&-FABP1	0.35632184	0.33333333	4	4	false	FABP1	177.5	0	4	0	0.63870968	false	0	FABP1	486	0.30093379
581	taxon:9606	2.43951613	2.766E-5	168912	1902	tribbles pseudokinase 3	gene	biological_process-&-1&-GO:0032436-&&-positive regulation of proteasomal ubiquitin-dependent protein catabolic process-%%-GO:0010827-&&-regulation of glucose transport-%%-GO:0045599-&&-negative regulation of fat cell differentiation-%%-GO:0006469-&&-negative regulation of protein kinase activity-%%-GO:0045717-&&-negative regulation of fatty acid biosynthetic process-%%-GO:0070059-&&-intrinsic apo…	G:9606:TRIB3			KEGG-&-1&-hsa04931-&&-Insulin resistance	TRIB3	Homo sapiens (Human)-&&-9606	Gene Symbol-&-1&-TRIB3	0.40991736	0.12631579	20	4	false	TRIB3	150.2	0	20	0	0.71209677	false	0	TRIB3	10070	0.09904354
582	taxon:9606	2.85007331	3.549E-5	181206	1902	coagulation factor VIII	gene	biological_process-&-1&-GO:0006953-&&-acute-phase response-%%-GO:0030168-&&-platelet activation-%%-GO:0055114-&&-oxidation-reduction process-%%-GO:0006508-&&-proteolysis-%%-GO:0048208-&&-COPII vesicle coating-%%-GO:0007596-&&-blood coagulation-%%-GO:0002576-&&-platelet degranulation-%%-GO:0006888-&&-ER to Golgi vesicle-mediated transport-%%-GO:0007597-&&-blood coagulation, intrinsic pathway|cellu…	G:9606:F8			KEGG-&-1&-hsa04610-&&-Complement and coagulation cascades	F8	Homo sapiens (Human)-&&-9606	Gene Symbol-&-1&-F8	0.35086817	0.13333333	10	4	false	F8	61.6	0	10	0	0.62998534	false	0	F8	5914	0.13042553
583	taxon:9606	2.98826979	1.7186E-4	181204	1902	coagulation factor X	gene	biological_process-&-1&-GO:0030335-&&-positive regulation of cell migration-%%-GO:0006465-&&-signal peptide processing-%%-GO:0051897-&&-positive regulation of protein kinase B signaling-%%-GO:0007598-&&-blood coagulation, extrinsic pathway-%%-GO:0017187-&&-peptidyl-glutamic acid carboxylation-%%-GO:0007596-&&-blood coagulation-%%-GO:0006888-&&-ER to Golgi vesicle-mediated transport-%%-GO:0007597-…	G:9606:F10	F10	true	KEGG-&-1&-hsa04610-&&-Complement and coagulation cascades	F10	Homo sapiens (Human)-&&-9606	Gene Symbol-&-1&-F10	0.33464181	0.06535948	20	4	false	F10	17.5	0	19	0	0.60234604	false	1	F10	24308	0.07006803
584	taxon:9606	2.64369501	1.061E-5	168916	1902	zinc finger FYVE-type containing 28	gene	biological_process-&-1&-GO:0042059-&&-negative regulation of epidermal growth factor receptor signaling pathway-%%-GO:0007175-&&-negative regulation of epidermal growth factor-activated receptor activity|cellular_component-&-1&-GO:0005829-&&-cytosol-%%-GO:0031901-&&-early endosome membrane|molecular_function-&-1&-GO:0046872-&&-metal ion binding-%%-GO:0032266-&&-phosphatidylinositol-3-phosphate bi…	G:9606:ZFYVE28				ZFYVE28	Homo sapiens (Human)-&&-9606	Gene Symbol-&-1&-ZFYVE28	0.37825846	0.3	5	4	false	ZFYVE28	220.8	0	5	0	0.671261	false	0	ZFYVE28	2472	0.21606268
585	taxon:9606	2.94501466	1.405E-5	181210	1902	coagulation factor III, tissue factor	gene	biological_process-&-1&-GO:0006919-&&-activation of cysteine-type endopeptidase activity involved in apoptotic process-%%-GO:0051897-&&-positive regulation of protein kinase B signaling-%%-GO:0030335-&&-positive regulation of cell migration-%%-GO:0002541-&&-activation of plasma proteins involved in acute inflammatory response-%%-GO:0045766-&&-positive regulation of angiogenesis-%%-GO:0007596-&&-b…	G:9606:F3			KEGG-&-1&-hsa04933-&&-AGE-RAGE signaling pathway in diabetic complications-%%-hsa04610-&&-Complement and coagulation cascades	F3	Homo sapiens (Human)-&&-9606	Gene Symbol-&-1&-F3	0.33955688	0.13333333	8	4	false	F3	52.83333333	0	7	0	0.61099707	false	1	F3	2132	0.19311193
586	taxon:9606	2.37170088	4.3532E-4	173016	1902	DAZ associated protein 1	gene	biological_process-&-1&-GO:0001893-&&-maternal placenta development-%%-GO:0008283-&&-cell proliferation-%%-GO:0048026-&&-positive regulation of mRNA splicing, via spliceosome-%%-GO:0007283-&&-spermatogenesis-%%-GO:0030154-&&-cell differentiation|cellular_component-&-1&-GO:0005829-&&-cytosol-%%-GO:0005654-&&-nucleoplasm|molecular_function-&-1&-GO:0000166-&&-nucleotide binding-%%-GO:0003723-&&-RNA …	G:9606:DAZAP1			KEGG-&-1&-hsa03015-&&-mRNA surveillance pathway	DAZAP1	Homo sapiens (Human)-&&-9606	Gene Symbol-&-1&-DAZAP1	0.42163833	0.20740741	55	4	false	DAZAP1	140.14545455	0	55	0	0.72565982	false	0	DAZAP1	118414	0.08441402
587	taxon:9606	2.73460411	6.288E-5	181208	1902	coagulation factor VII	gene	biological_process-&-1&-GO:1905217-&&-response to astaxanthin-%%-GO:0010037-&&-response to carbon dioxide-%%-GO:1904612-&&-response to 2,3,7,8-tetrachlorodibenzodioxine-%%-GO:0007596-&&-blood coagulation-%%-GO:0031100-&&-animal organ regeneration-%%-GO:0051897-&&-positive regulation of protein kinase B signaling-%%-GO:1905225-&&-response to thyrotropin-releasing hormone-%%-GO:0007598-&&-blood coa…	G:9606:F7			KEGG-&-1&-hsa04610-&&-Complement and coagulation cascades	F7	Homo sapiens (Human)-&&-9606	Gene Symbol-&-1&-F7	0.36568365	0.16666667	11	4	false	F7	109.88888889	0	10	0	0.65307918	false	1	F7	9324	0.14750186
588	taxon:9606	2.55608504	1.671E-5	168920	1902	nuclear receptor coactivator 5	gene	biological_process-&-1&-GO:0042593-&&-glucose homeostasis-%%-GO:0006355-&&-regulation of transcription, DNA-templated-%%-GO:0046627-&&-negative regulation of insulin receptor signaling pathway-%%-GO:0006351-&&-transcription, DNA-templated|cellular_component-&-1&-GO:0005634-&&-nucleus-%%-GO:0005615-&&-extracellular space-%%-GO:0015629-&&-actin cytoskeleton|molecular_function-&-1&-GO:0003723-&&-RNA…	G:9606:NCOA5				NCOA5	Homo sapiens (Human)-&&-9606	Gene Symbol-&-1&-NCOA5	0.39122329	0.34285714	17	4	false	NCOA5	183.93333333	0	16	0	0.68878299	false	1	NCOA5	6730	0.14792169
589	taxon:9606	2.94758065	1.311E-5	181209	1902	coagulation factor V	gene	biological_process-&-1&-GO:0030168-&&-platelet activation-%%-GO:0006508-&&-proteolysis-%%-GO:0048208-&&-COPII vesicle coating-%%-GO:0007596-&&-blood coagulation-%%-GO:0008015-&&-blood circulation-%%-GO:0002576-&&-platelet degranulation-%%-GO:0006888-&&-ER to Golgi vesicle-mediated transport-%%-GO:0032571-&&-response to vitamin K|cellular_component-&-1&-GO:0000139-&&-Golgi membrane-%%-GO:1903561-&…	G:9606:F5			KEGG-&-1&-hsa04610-&&-Complement and coagulation cascades	F5	Homo sapiens (Human)-&&-9606	Gene Symbol-&-1&-F5	0.33926129	0.13333333	8	4	false	F5	56.33333333	0	7	0	0.61048387	false	1	F5	2234	0.18366228
590	taxon:9606	2.79472141	1.0948E-4	181214	1902	coagulation factor II, thrombin	gene	biological_process-&-1&-GO:0001934-&&-positive regulation of protein phosphorylation-%%-GO:0009611-&&-response to wounding-%%-GO:2000379-&&-positive regulation of reactive oxygen species metabolic process-%%-GO:0014068-&&-positive regulation of phosphatidylinositol 3-kinase signaling-%%-GO:0051918-&&-negative regulation of fibrinolysis-%%-GO:0050900-&&-leukocyte migration-%%-GO:0006953-&&-acute-p…	G:9606:F2			KEGG-&-1&-hsa04072-&&-Phospholipase D signaling pathway-%%-hsa04611-&&-Platelet activation-%%-hsa05200-&&-Pathways in cancer-%%-hsa04810-&&-Regulation of actin cytoskeleton-%%-hsa04610-&&-Complement and coagulation cascades-%%-hsa04080-&&-Neuroactive ligand-receptor interaction	F2	Homo sapiens (Human)-&&-9606	Gene Symbol-&-1&-F2	0.35781742	0.16374269	21	4	false	F2	41.47368421	0	20	0	0.64105572	false	1	F2	13084	0.06779223
591	taxon:9606	2.35630499	2.8822E-4	177118	1902	TNF receptor associated factor 3	gene	biological_process-&-1&-GO:0016579-&&-protein deubiquitination-%%-GO:0045087-&&-innate immune response-%%-GO:0032088-&&-negative regulation of NF-kappaB transcription factor activity-%%-GO:0006915-&&-apoptotic process-%%-GO:0033209-&&-tumor necrosis factor-mediated signaling pathway-%%-GO:0042981-&&-regulation of apoptotic process-%%-GO:0030162-&&-regulation of proteolysis-%%-GO:0001817-&&-regula…	G:9606:TRAF3			KEGG-&-1&-hsa05222-&&-Small cell lung cancer-%%-hsa05169-&&-Epstein-Barr virus infection-%%-hsa05165-&&-Human papillomavirus infection-%%-hsa04064-&&-NF-kappa B signaling pathway-%%-hsa05160-&&-Hepatitis C-%%-hsa05167-&&-Kaposi sarcoma-associated herpesvirus infection-%%-hsa05203-&&-Viral carcinogenesis-%%-hsa04657-&&-IL-17 signaling pathway-%%-hsa04668-&&-TNF signaling pathway-%%-hsa05161-&&-Hep…	TRAF3	Homo sapiens (Human)-&&-9606	Gene Symbol-&-1&-TRAF3	0.42439328	0.13951735	54	4	false	TRAF3	93.03846154	0	53	0	0.728739	false	1	TRAF3	70776	0.05422741
592	taxon:9606	2.09457478	0.00247406	177119	1902	TNF receptor associated factor 2	gene	biological_process-&-1&-GO:0042981-&&-regulation of apoptotic process-%%-GO:0033209-&&-tumor necrosis factor-mediated signaling pathway-%%-GO:1902041-&&-regulation of extrinsic apoptotic signaling pathway via death domain receptors-%%-GO:0051291-&&-protein heterooligomerization-%%-GO:1903721-&&-positive regulation of I-kappaB phosphorylation-%%-GO:0006919-&&-activation of cysteine-type endopeptid…	G:9606:TRAF2			KEGG-&-1&-hsa05222-&&-Small cell lung cancer-%%-hsa05169-&&-Epstein-Barr virus infection-%%-hsa04010-&&-MAPK signaling pathway-%%-hsa05170-&&-Human immunodeficiency virus 1 infection-%%-hsa04141-&&-Protein processing in endoplasmic reticulum-%%-hsa04064-&&-NF-kappa B signaling pathway-%%-hsa05160-&&-Hepatitis C-%%-hsa05167-&&-Kaposi sarcoma-associated herpesvirus infection-%%-hsa05203-&&-Viral ca…	TRAF2	Homo sapiens (Human)-&&-9606	Gene Symbol-&-1&-TRAF2	0.47742387	0.11995578	137	4	false	TRAF2	95.13333333	0	136	0	0.78108504	false	1	TRAF2	506930	0.04068688
[truncated: 2,198 more rows]
