# Supplementary material for: Bioinformatics and In Silico Findings Uncover Bio-Targets of Calycosin Against Heart Failure and Diabetes Mellitus
Source: Front Endocrinol (Lausanne). 2022 Jul 8;13:790619. doi: 10.3389/fendo.2022.790619 (PMC9309256; doi:10.3389/fendo.2022.790619)
Supplement: Supplementary file 1 [file DataSheet_1.zip › Raw data/Network pharmacology/CC.txt]

Category	Term	Count	%	PValue	Genes	List Total	Pop Hits	Pop Total	Fold Enrichment	Bonferroni	Benjamini	FDR
GOTERM_CC_DIRECT	GO:0005829~cytosol	15	75.0	1.9578603631146855E-7	MAP3K3, ANXA2, STAT3, ARRB1, IQGAP1, PML, PPP1CA, PPP2CA, PAK1, CDK1, ABL1, MAPK1, STUB1, SQSTM1, KPNB1	20	3315	18224	4.123076923076923	2.5060301081514247E-5	2.5060612647867974E-5	2.173225003057301E-5
GOTERM_CC_DIRECT	GO:0005737~cytoplasm	17	85.0	7.699378956560959E-7	HSPA9, MAP3K3, STAT3, ARRB1, IQGAP1, PML, PPP1CA, PAK1, SFPQ, PCBP1, RUVBL1, CDK1, ABL1, MAPK1, STUB1, SQSTM1, KPNB1	20	5222	18224	2.966373037150517	9.854723248658992E-5	4.927602532199014E-5	4.2731553208913325E-5
GOTERM_CC_DIRECT	GO:0005654~nucleoplasm	13	65.0	2.7736114589675143E-6	STAT3, ARRB1, PML, PPP1CA, SFPQ, PCBP1, RUVBL1, CDK1, ABL1, MAPK1, STUB1, SQSTM1, KPNB1	20	2784	18224	4.254885057471264	3.549597459709952E-4	1.1834075558261394E-4	1.0262362398179803E-4
GOTERM_CC_DIRECT	GO:0070062~extracellular exosome	12	60.0	2.607032958630259E-5	HSPA9, PPP2CA, ANXA2, PCBP1, RUVBL1, CDK1, MAPK1, STUB1, IQGAP1, SQSTM1, KPNB1, PPP1CA	20	2811	18224	3.8898612593383137	0.003331483937549229	8.342505467616828E-4	7.234516460198968E-4
GOTERM_CC_DIRECT	GO:0001726~ruffle	4	20.0	1.065830111877497E-4	PAK1, ANXA2, ABL1, IQGAP1	20	90	18224	40.49777777777778	0.013550703810696008	0.0027285250864063923	0.0023661428483680432
GOTERM_CC_DIRECT	GO:0005925~focal adhesion	5	25.0	6.2642606980278E-4	HSPA9, PAK1, CAV1, MAPK1, IQGAP1	20	391	18224	11.652173913043478	0.0770753295684905	0.013097834856149064	0.011358278664316768
GOTERM_CC_DIRECT	GO:0005911~cell-cell junction	4	20.0	7.16287843695652E-4	PAK1, ANXA2, IQGAP1, PPP1CA	20	172	18224	21.190697674418605	0.08763732322077389	0.013097834856149064	0.011358278664316768
GOTERM_CC_DIRECT	GO:0031965~nuclear membrane	4	20.0	0.0016353319387109164	PAK1, ABL1, PML, KPNB1	20	229	18224	15.916157205240175	0.18900535744051716	0.02616531101937466	0.022690230649613966
GOTERM_CC_DIRECT	GO:0005913~cell-cell adherens junction	4	20.0	0.004330034654277309	ANXA2, PCBP1, RUVBL1, IQGAP1	20	323	18224	11.28421052631579	0.4261847850824948	0.05785777768853852	0.05017354158927949
GOTERM_CC_DIRECT	GO:0016363~nuclear matrix	3	15.0	0.004520138881917071	SFPQ, RUVBL1, PML	20	97	18224	28.18144329896907	0.44003968099267765	0.05785777768853852	0.05017354158927949
GOTERM_CC_DIRECT	GO:0030496~midbody	3	15.0	0.007857752300624282	ANXA2, CDK1, IQGAP1	20	129	18224	21.1906976744186	0.6356953282870079	0.08066575810394783	0.06995233710576726
GOTERM_CC_DIRECT	GO:0000784~nuclear chromosome, telomeric region	3	15.0	0.00797559007589646	CDK1, PML, PPP1CA	20	130	18224	21.027692307692305	0.6411921779229703	0.08066575810394783	0.06995233710576726
GOTERM_CC_DIRECT	GO:0043234~protein complex	4	20.0	0.008491969364153825	PAK1, CAV1, MAPK1, IQGAP1	20	412	18224	8.846601941747574	0.6643256016645597	0.08066575810394783	0.06995233710576726
GOTERM_CC_DIRECT	GO:0015630~microtubule cytoskeleton	3	15.0	0.008822817292619294	PPP2CA, MAPK1, IQGAP1	20	137	18224	19.953284671532845	0.6783630990022202	0.08066575810394783	0.06995233710576726
GOTERM_CC_DIRECT	GO:0005634~nucleus	12	60.0	0.00972166243688322	PPP2CA, SFPQ, ANXA2, STAT3, RUVBL1, CDK1, ABL1, MAPK1, ARRB1, IQGAP1, PML, PPP1CA	20	5415	18224	2.0192797783933516	0.7136272423334364	0.08295818612807014	0.07194030203293583
GOTERM_CC_DIRECT	GO:0016323~basolateral plasma membrane	3	15.0	0.014856768374506528	ANXA2, CAV1, ARRB1	20	180	18224	15.186666666666666	0.8527957428360087	0.11885414699605222	0.10306883059813904
GOTERM_CC_DIRECT	GO:0031143~pseudopodium	2	10.0	0.017584476002768933	MAPK1, ARRB1	20	17	18224	107.2	0.8967743291950342	0.13240076049143668	0.11481628448866774
GOTERM_CC_DIRECT	GO:0045121~membrane raft	3	15.0	0.01916225299732759	ANXA2, CAV1, IQGAP1	20	206	18224	13.269902912621358	0.9159693160606273	0.1362649102032184	0.11816722681685347
GOTERM_CC_DIRECT	GO:0016020~membrane	7	35.0	0.020717575136074712	PPP2CA, ANXA2, PCBP1, CAV1, RUVBL1, CDK1, KPNB1	20	2200	18224	2.8992727272727272	0.9314166144076605	0.13957103249566122	0.12103425474233122
GOTERM_CC_DIRECT	GO:0030424~axon	3	15.0	0.02204363337034474	PAK1, MAPK1, IQGAP1	20	222	18224	12.313513513513513	0.9423375316861697	0.14107925357020634	0.12234216520541331
GOTERM_CC_DIRECT	GO:0031410~cytoplasmic vesicle	3	15.0	0.02450981983087504	CAV1, ARRB1, SQSTM1	20	235	18224	11.632340425531915	0.9582620183952691	0.14939318754057168	0.1295519048203395
GOTERM_CC_DIRECT	GO:0090575~RNA polymerase II transcription factor complex	2	10.0	0.03386664107160049	SFPQ, STAT3	20	33	18224	55.224242424242426	0.9878452519785099	0.1970422753256756	0.1708725981339843
GOTERM_CC_DIRECT	GO:0031012~extracellular matrix	3	15.0	0.037485158738577266	HSPA9, SFPQ, ANXA2	20	296	18224	9.235135135135135	0.9924811461122247	0.20861305732773436	0.18090663565139464
GOTERM_CC_DIRECT	GO:0031252~cell leading edge	2	10.0	0.0399062799208284	ABL1, IQGAP1	20	39	18224	46.728205128205126	0.9945531613234699	0.2128334929110848	0.18456654463383138
GOTERM_CC_DIRECT	GO:0072686~mitotic spindle	2	10.0	0.04191153173209943	CDK1, MAPK1	20	41	18224	44.44878048780488	0.9958320888015896	0.2145870424683491	0.1860872008905215
GOTERM_CC_DIRECT	GO:0005739~mitochondrion	5	25.0	0.045414510298941384	HSPA9, PPP2CA, CDK1, ABL1, MAPK1	20	1331	18224	3.4229902329075883	0.9973920572585453	0.21750796439963882	0.1886201878778118
GOTERM_CC_DIRECT	GO:0005886~plasma membrane	9	45.0	0.04588058624054882	PPP2CA, PAK1, ANXA2, CAV1, STAT3, STUB1, ARRB1, IQGAP1, PPP1CA	20	4121	18224	1.9900024265954865	0.9975500919728761	0.21750796439963882	0.1886201878778118
GOTERM_CC_DIRECT	GO:0005783~endoplasmic reticulum	4	20.0	0.052636252055944854	CAV1, ABL1, STUB1, SQSTM1	20	828	18224	4.401932367149759	0.9990133899799212	0.24062286654146217	0.20866514207892425
GOTERM_CC_DIRECT	GO:0005730~nucleolus	4	20.0	0.057270534341027475	HSPA9, ABL1, PML, PPP1CA	20	857	18224	4.252975495915986	0.9994733204840472	0.2527802895052247	0.21920790730531206
GOTERM_CC_DIRECT	GO:0005901~caveola	2	10.0	0.06566714777201602	CAV1, MAPK1	20	65	18224	28.036923076923078	0.9998324257497255	0.27438822224822923	0.23794603648088627
GOTERM_CC_DIRECT	GO:0005811~lipid particle	2	10.0	0.06664475249719397	ANXA2, CAV1	20	66	18224	27.612121212121213	0.9998534409609555	0.27438822224822923	0.23794603648088627
GOTERM_CC_DIRECT	GO:0031234~extrinsic component of cytoplasmic side of plasma membrane	2	10.0	0.06859705556205731	ABL1, IQGAP1	20	68	18224	26.8	0.9998878979289848	0.27438822224822923	0.23794603648088627
GOTERM_CC_DIRECT	GO:0000785~chromatin	2	10.0	0.08886401805553656	SFPQ, ARRB1	20	89	18224	20.476404494382024	0.9999932911308375	0.34468467609420245	0.2989062425504412
GOTERM_CC_DIRECT	GO:0016605~PML body	2	10.0	0.09742133774731576	SQSTM1, PML	20	98	18224	18.59591836734694	0.9999979951219448	0.36320035336392364	0.3149628064327775
GOTERM_CC_DIRECT	GO:0043197~dendritic spine	2	10.0	0.09931259662294788	ARRB1, PPP1CA	20	100	18224	18.224	0.9999984672074415	0.36320035336392364	0.3149628064327775
