# Supplementary material for: Bioinformatics and In Silico Findings Uncover Bio-Targets of Calycosin Against Heart Failure and Diabetes Mellitus
Source: Front Endocrinol (Lausanne). 2022 Jul 8;13:790619. doi: 10.3389/fendo.2022.790619 (PMC9309256; doi:10.3389/fendo.2022.790619)
Supplement: Supplementary file 1 [file DataSheet_1.zip › Raw data/Network pharmacology/KEGG.txt]

Category	Term	Count	%	PValue	Genes	List Total	Pop Hits	Pop Total	Fold Enrichment	Bonferroni	Benjamini	FDR
KEGG_PATHWAY	hsa05205:Proteoglycans in cancer	6	30.0	9.194948653389544E-5	PAK1, CAV1, STAT3, MAPK1, IQGAP1, PPP1CA	18	200	6879	11.464999999999998	0.010336972145053025	0.010390291978330185	0.010022494032194603
KEGG_PATHWAY	hsa04114:Oocyte meiosis	4	20.0	0.0023579762396993163	PPP2CA, CDK1, MAPK1, PPP1CA	18	111	6879	13.771771771771773	0.23414770386502837	0.13322565754301138	0.12850970506361273
KEGG_PATHWAY	hsa05221:Acute myeloid leukemia	3	15.0	0.008185466294428392	STAT3, MAPK1, PML	18	56	6879	20.47321428571428	0.6049583520899185	0.26179225847431353	0.2525252758734529
KEGG_PATHWAY	hsa04062:Chemokine signaling pathway	4	20.0	0.010001277206677199	PAK1, STAT3, MAPK1, ARRB1	18	186	6879	8.21863799283154	0.6788457474440968	0.26179225847431353	0.2525252758734529
KEGG_PATHWAY	hsa04510:Focal adhesion	4	20.0	0.013198077051731873	PAK1, CAV1, MAPK1, PPP1CA	18	206	6879	7.4207119741100325	0.7771623633253747	0.26179225847431353	0.2525252758734529
KEGG_PATHWAY	hsa04810:Regulation of actin cytoskeleton	4	20.0	0.013900473901290985	PAK1, MAPK1, IQGAP1, PPP1CA	18	210	6879	7.279365079365078	0.7943897505973714	0.26179225847431353	0.2525252758734529
KEGG_PATHWAY	hsa04012:ErbB signaling pathway	3	15.0	0.01901182157694413	PAK1, ABL1, MAPK1	18	87	6879	13.178160919540229	0.885710469951001	0.3069051197420981	0.29604122169813
KEGG_PATHWAY	hsa04010:MAPK signaling pathway	4	20.0	0.02281472522103226	MAP3K3, PAK1, MAPK1, ARRB1	18	253	6879	6.042160737812911	0.9263129318065281	0.32225799374708064	0.3108506311365645
KEGG_PATHWAY	hsa04722:Neurotrophin signaling pathway	3	15.0	0.03459761725391811	MAP3K3, ABL1, MAPK1	18	120	6879	9.554166666666667	0.9812912228791454	0.420296457741826	0.40541870702530125
KEGG_PATHWAY	hsa04360:Axon guidance	3	15.0	0.038380581097987566	PAK1, ABL1, MAPK1	18	127	6879	9.02755905511811	0.9879949379117591	0.420296457741826	0.40541870702530125
KEGG_PATHWAY	hsa05160:Hepatitis C	3	15.0	0.041745546330954494	PPP2CA, STAT3, MAPK1	18	133	6879	8.620300751879698	0.9919214086006174	0.420296457741826	0.40541870702530125
KEGG_PATHWAY	hsa04261:Adrenergic signaling in cardiomyocytes	3	15.0	0.04463325214957445	PPP2CA, MAPK1, PPP1CA	18	138	6879	8.307971014492754	0.994255877297825	0.420296457741826	0.40541870702530125
KEGG_PATHWAY	hsa05200:Pathways in cancer	4	20.0	0.06932341346166901	STAT3, ABL1, MAPK1, PML	18	393	6879	3.889737065309584	0.999701967875779	0.5949298750163687	0.5738704104140194
KEGG_PATHWAY	hsa05168:Herpes simplex infection	3	15.0	0.07370812610822268	CDK1, PML, PPP1CA	18	183	6879	6.2650273224043715	0.999825213649069	0.5949298750163687	0.5738704104140194
KEGG_PATHWAY	hsa04024:cAMP signaling pathway	3	15.0	0.08448816915757046	PAK1, MAPK1, PPP1CA	18	198	6879	5.790404040404041	0.9999534384335175	0.6333714192496501	0.610951192019574
KEGG_PATHWAY	hsa05203:Viral carcinogenesis	3	15.0	0.08968090892030445	STAT3, CDK1, MAPK1	18	205	6879	5.592682926829268	0.9999755159905199	0.6333714192496501	0.610951192019574
