# Supplementary material for: Bioinformatics and In Silico Findings Uncover Bio-Targets of Calycosin Against Heart Failure and Diabetes Mellitus
Source: Front Endocrinol (Lausanne). 2022 Jul 8;13:790619. doi: 10.3389/fendo.2022.790619 (PMC9309256; doi:10.3389/fendo.2022.790619)
Supplement: Supplementary file 1 [file DataSheet_1.zip › Raw data/Network pharmacology/MF.txt]

Category	Term	Count	%	PValue	Genes	List Total	Pop Hits	Pop Total	Fold Enrichment	Bonferroni	Benjamini	FDR
GOTERM_MF_DIRECT	GO:0005515~protein binding	20	100.0	4.040822154546806E-6	HSPA9, MAP3K3, ANXA2, CAV1, STAT3, ARRB1, IQGAP1, PML, PPP1CA, PPP2CA, PAK1, SFPQ, PCBP1, RUVBL1, CDK1, ABL1, MAPK1, STUB1, SQSTM1, KPNB1	20	8785	16881	1.921570859419465	5.736333147184913E-4	5.737967459456465E-4	5.253068800910849E-4
GOTERM_MF_DIRECT	GO:0031625~ubiquitin protein ligase binding	5	25.0	2.592398285174267E-4	HSPA9, STUB1, ARRB1, SQSTM1, PML	20	287	16881	14.704703832752612	0.036147330046255255	0.018406027824737294	0.016850588853632734
GOTERM_MF_DIRECT	GO:0019901~protein kinase binding	5	25.0	7.201636474930397E-4	PAK1, CAV1, STAT3, IQGAP1, SQSTM1	20	376	16881	11.22406914893617	0.09724138767096435	0.034087745981337216	0.031207091391365054
GOTERM_MF_DIRECT	GO:0098641~cadherin binding involved in cell-cell adhesion	4	20.0	0.003965173961867161	ANXA2, PCBP1, RUVBL1, IQGAP1	20	290	16881	11.642068965517241	0.43117017516498957	0.13400418463809782	0.12267988734473746
GOTERM_MF_DIRECT	GO:0005524~ATP binding	7	35.0	0.004718457205566825	HSPA9, MAP3K3, PAK1, RUVBL1, CDK1, ABL1, MAPK1	20	1495	16881	3.9520735785953174	0.4891128965612076	0.13400418463809782	0.12267988734473746
GOTERM_MF_DIRECT	GO:0004672~protein kinase activity	4	20.0	0.007176666694044395	MAP3K3, PAK1, CDK1, ABL1	20	359	16881	9.404456824512534	0.6403993194324575	0.16531497896124517	0.15134469904902728
GOTERM_MF_DIRECT	GO:0004674~protein serine/threonine kinase activity	4	20.0	0.008149329948793776	PAK1, CDK1, MAPK1, SQSTM1	20	376	16881	8.979255319148937	0.687123223004989	0.16531497896124517	0.15134469904902728
GOTERM_MF_DIRECT	GO:0044548~S100 protein binding	2	10.0	0.014538563505298262	ANXA2, IQGAP1	20	13	16881	129.85384615384615	0.8750235970989315	0.25805950221904417	0.23625165696109676
GOTERM_MF_DIRECT	GO:0008353~RNA polymerase II carboxy-terminal domain kinase activity	2	10.0	0.01786506205562041	CDK1, MAPK1	20	16	16881	105.50625000000001	0.9226776906853246	0.2818709790997887	0.25805089635896145
GOTERM_MF_DIRECT	GO:0051019~mitogen-activated protein kinase binding	2	10.0	0.020076814801037783	ABL1, IQGAP1	20	18	16881	93.78333333333333	0.9438604757944782	0.2850907701747365	0.26099859241349116
GOTERM_MF_DIRECT	GO:0044212~transcription regulatory region DNA binding	3	15.0	0.023531993546361166	SFPQ, STAT3, ARRB1	20	213	16881	11.888028169014083	0.9660031553147507	0.30377664396211684	0.2781053782751774
GOTERM_MF_DIRECT	GO:0051879~Hsp90 protein binding	2	10.0	0.02997143867537889	STUB1, KPNB1	20	27	16881	62.52222222222223	0.986713760215792	0.3546620243253169	0.324690585649938
GOTERM_MF_DIRECT	GO:0044822~poly(A) RNA binding	5	25.0	0.03440580009780445	HSPA9, SFPQ, ANXA2, PCBP1, KPNB1	20	1129	16881	3.7380425155004424	0.9930682950004011	0.3589059638560907	0.3285758824034633
GOTERM_MF_DIRECT	GO:0030544~Hsp70 protein binding	2	10.0	0.03651518966782903	CDK1, STUB1	20	33	16881	51.154545454545456	0.9949187348396948	0.3589059638560907	0.3285758824034633
GOTERM_MF_DIRECT	GO:0008134~transcription factor binding	3	15.0	0.03995348283692407	STAT3, MAPK1, ARRB1	20	284	16881	8.916021126760564	0.9969415368412053	0.3589059638560907	0.3285758824034633
GOTERM_MF_DIRECT	GO:0048365~Rac GTPase binding	2	10.0	0.04409670850069691	CAV1, IQGAP1	20	40	16881	42.2025	0.9983450613503718	0.3589059638560907	0.3285758824034633
GOTERM_MF_DIRECT	GO:0046332~SMAD binding	2	10.0	0.047328598975732696	STUB1, PML	20	43	16881	39.258139534883725	0.998976885652397	0.3589059638560907	0.3285758824034633
GOTERM_MF_DIRECT	GO:0004721~phosphoprotein phosphatase activity	2	10.0	0.049477438636441204	PPP2CA, PPP1CA	20	45	16881	37.513333333333335	0.9992575537685502	0.3589059638560907	0.3285758824034633
GOTERM_MF_DIRECT	GO:0042802~identical protein binding	4	20.0	0.04963684110494005	CAV1, STAT3, MAPK1, SQSTM1	20	749	16881	4.507610146862484	0.9992750265161527	0.3589059638560907	0.3285758824034633
GOTERM_MF_DIRECT	GO:0005080~protein kinase C binding	2	10.0	0.05055013575437897	ABL1, SQSTM1	20	46	16881	36.697826086956525	0.9993675456031377	0.3589059638560907	0.3285758824034633
GOTERM_MF_DIRECT	GO:0019899~enzyme binding	3	15.0	0.05320210016129023	CAV1, STUB1, KPNB1	20	333	16881	7.604054054054054	0.9995748574233326	0.3597475344239625	0.3293463343317967
GOTERM_MF_DIRECT	GO:0019903~protein phosphatase binding	2	10.0	0.06861144838679795	STAT3, IQGAP1	20	63	16881	26.795238095238098	0.9999586393699307	0.4428557123147867	0.40543128592198785
GOTERM_MF_DIRECT	GO:0030674~protein binding, bridging	2	10.0	0.08324057512610292	CAV1, STUB1	20	77	16881	21.923376623376623	0.9999956321827987	0.5139200725176789	0.47049020723449475
