# Supplementary material for: Bioinformatics and In Silico Findings Uncover Bio-Targets of Calycosin Against Heart Failure and Diabetes Mellitus
Source: Front Endocrinol (Lausanne). 2022 Jul 8;13:790619. doi: 10.3389/fendo.2022.790619 (PMC9309256; doi:10.3389/fendo.2022.790619)
Supplement: Supplementary file 1 [file DataSheet_1.zip › Raw data/Network pharmacology/Network.txt]

Pathway	Gene	Interaction
hsa05205	PAK1	KEGG
hsa05205	CAV1	KEGG
hsa05205	STAT3	KEGG
hsa05205	MAPK1	KEGG
hsa05205	IQGAP1	KEGG
hsa05205	PPP1CA	KEGG
hsa04114	PPP2CA	KEGG
hsa04114	CDK1	KEGG
hsa04114	MAPK1	KEGG
hsa04114	PPP1CA	KEGG
hsa05221	STAT3	KEGG
hsa05221	MAPK1	KEGG
hsa05221	PML	KEGG
hsa04062	PAK1	KEGG
hsa04062	STAT3	KEGG
hsa04062	MAPK1	KEGG
hsa04062	ARRB1	KEGG
hsa04510	PAK1	KEGG
hsa04510	CAV1	KEGG
hsa04510	MAPK1	KEGG
hsa04510	PPP1CA	KEGG
hsa04810	PAK1	KEGG
hsa04810	MAPK1	KEGG
hsa04810	IQGAP1	KEGG
hsa04810	PPP1CA	KEGG
hsa04012	PAK1	KEGG
hsa04012	ABL1	KEGG
hsa04012	MAPK1	KEGG
hsa04010	MAP3K3	KEGG
hsa04010	PAK1	KEGG
hsa04010	MAPK1	KEGG
hsa04010	ARRB1	KEGG
hsa04722	MAP3K3	KEGG
hsa04722	ABL1	KEGG
hsa04722	MAPK1	KEGG
hsa04360	PAK1	KEGG
hsa04360	ABL1	KEGG
hsa04360	MAPK1	KEGG
hsa05160	PPP2CA	KEGG
hsa05160	STAT3	KEGG
hsa05160	MAPK1	KEGG
hsa04261	PPP2CA	KEGG
hsa04261	MAPK1	KEGG
hsa04261	PPP1CA	KEGG
hsa05200	STAT3	KEGG
hsa05200	ABL1	KEGG
hsa05200	MAPK1	KEGG
hsa05200	PML	KEGG
hsa05168	CDK1	KEGG
hsa05168	PML	KEGG
hsa05168	PPP1CA	KEGG
hsa04024	PAK1	KEGG
hsa04024	MAPK1	KEGG
hsa04024	PPP1CA	KEGG
hsa05203	STAT3	KEGG
hsa05203	CDK1	KEGG
hsa05203	MAPK1	KEGG
GO:0001934	PAK1	BP
GO:0001934	ANXA2	BP
GO:0001934	ABL1	BP
GO:0001934	ARRB1	BP
GO:0001934	SQSTM1	BP
GO:0006915	PPP2CA	BP
GO:0006915	PAK1	BP
GO:0006915	CDK1	BP
GO:0006915	MAPK1	BP
GO:0006915	ARRB1	BP
GO:0006915	SQSTM1	BP
GO:0006915	PML	BP
GO:0030155	PPP2CA	BP
GO:0030155	ABL1	BP
GO:0030155	PML	BP
GO:0042752	SFPQ	BP
GO:0042752	PML	BP
GO:0042752	PPP1CA	BP
GO:0043161	CDK1	BP
GO:0043161	STUB1	BP
GO:0043161	ARRB1	BP
GO:0043161	PML	BP
GO:0048146	ANXA2	BP
GO:0048146	ABL1	BP
GO:0048146	PML	BP
GO:0032091	CAV1	BP
GO:0032091	STUB1	BP
GO:0032091	PPP1CA	BP
GO:0031398	CAV1	BP
GO:0031398	STUB1	BP
GO:0031398	ARRB1	BP
GO:0033138	PAK1	BP
GO:0033138	CAV1	BP
GO:0033138	ARRB1	BP
GO:0000165	MAP3K3	BP
GO:0000165	PAK1	BP
GO:0000165	CAV1	BP
GO:0000165	MAPK1	BP
GO:0098609	ANXA2	BP
GO:0098609	PCBP1	BP
GO:0098609	RUVBL1	BP
GO:0098609	IQGAP1	BP
GO:0072584	CAV1	BP
GO:0072584	MAPK1	BP
GO:0000187	CDK1	BP
GO:0000187	MAPK1	BP
GO:0000187	ARRB1	BP
GO:0038096	PAK1	BP
GO:0038096	ABL1	BP
GO:0038096	MAPK1	BP
GO:0060020	ABL1	BP
GO:0060020	MAPK1	BP
GO:0043066	HSPA9	BP
GO:0043066	STAT3	BP
GO:0043066	CDK1	BP
GO:0043066	SQSTM1	BP
GO:0001666	PAK1	BP
GO:0001666	CAV1	BP
GO:0001666	PML	BP
GO:0046777	MAP3K3	BP
GO:0046777	PAK1	BP
GO:0046777	ABL1	BP
GO:0060397	STAT3	BP
GO:0060397	MAPK1	BP
GO:1900006	ABL1	BP
GO:1900006	IQGAP1	BP
GO:0005829	MAP3K3	CC
GO:0005829	ANXA2	CC
GO:0005829	STAT3	CC
GO:0005829	ARRB1	CC
GO:0005829	IQGAP1	CC
GO:0005829	PML	CC
GO:0005829	PPP1CA	CC
GO:0005829	PPP2CA	CC
GO:0005829	PAK1	CC
GO:0005829	CDK1	CC
GO:0005829	ABL1	CC
GO:0005829	MAPK1	CC
GO:0005829	STUB1	CC
GO:0005829	SQSTM1	CC
GO:0005829	KPNB1	CC
GO:0005737	HSPA9	CC
GO:0005737	MAP3K3	CC
GO:0005737	STAT3	CC
GO:0005737	ARRB1	CC
GO:0005737	IQGAP1	CC
GO:0005737	PML	CC
GO:0005737	PPP1CA	CC
GO:0005737	PAK1	CC
GO:0005737	SFPQ	CC
GO:0005737	PCBP1	CC
GO:0005737	RUVBL1	CC
GO:0005737	CDK1	CC
GO:0005737	ABL1	CC
GO:0005737	MAPK1	CC
GO:0005737	STUB1	CC
GO:0005737	SQSTM1	CC
GO:0005737	KPNB1	CC
GO:0005654	STAT3	CC
GO:0005654	ARRB1	CC
GO:0005654	PML	CC
GO:0005654	PPP1CA	CC
GO:0005654	SFPQ	CC
GO:0005654	PCBP1	CC
GO:0005654	RUVBL1	CC
GO:0005654	CDK1	CC
GO:0005654	ABL1	CC
GO:0005654	MAPK1	CC
GO:0005654	STUB1	CC
GO:0005654	SQSTM1	CC
GO:0005654	KPNB1	CC
GO:0070062	HSPA9	CC
GO:0070062	PPP2CA	CC
GO:0070062	ANXA2	CC
GO:0070062	PCBP1	CC
GO:0070062	RUVBL1	CC
GO:0070062	CDK1	CC
GO:0070062	MAPK1	CC
GO:0070062	STUB1	CC
GO:0070062	IQGAP1	CC
GO:0070062	SQSTM1	CC
GO:0070062	KPNB1	CC
GO:0070062	PPP1CA	CC
GO:0001726	PAK1	CC
GO:0001726	ANXA2	CC
GO:0001726	ABL1	CC
GO:0001726	IQGAP1	CC
GO:0005925	HSPA9	CC
GO:0005925	PAK1	CC
GO:0005925	CAV1	CC
GO:0005925	MAPK1	CC
GO:0005925	IQGAP1	CC
GO:0005911	PAK1	CC
GO:0005911	ANXA2	CC
GO:0005911	IQGAP1	CC
GO:0005911	PPP1CA	CC
GO:0031965	PAK1	CC
GO:0031965	ABL1	CC
GO:0031965	PML	CC
GO:0031965	KPNB1	CC
GO:0005913	ANXA2	CC
GO:0005913	PCBP1	CC
GO:0005913	RUVBL1	CC
GO:0005913	IQGAP1	CC
GO:0016363	SFPQ	CC
GO:0016363	RUVBL1	CC
GO:0016363	PML	CC
GO:0030496	ANXA2	CC
GO:0030496	CDK1	CC
GO:0030496	IQGAP1	CC
GO:0000784	CDK1	CC
GO:0000784	PML	CC
GO:0000784	PPP1CA	CC
GO:0043234	PAK1	CC
GO:0043234	CAV1	CC
GO:0043234	MAPK1	CC
GO:0043234	IQGAP1	CC
GO:0015630	PPP2CA	CC
GO:0015630	MAPK1	CC
GO:0015630	IQGAP1	CC
GO:0005634	PPP2CA	CC
GO:0005634	SFPQ	CC
GO:0005634	ANXA2	CC
GO:0005634	STAT3	CC
GO:0005634	RUVBL1	CC
GO:0005634	CDK1	CC
GO:0005634	ABL1	CC
GO:0005634	MAPK1	CC
GO:0005634	ARRB1	CC
GO:0005634	IQGAP1	CC
GO:0005634	PML	CC
GO:0005634	PPP1CA	CC
GO:0016323	ANXA2	CC
GO:0016323	CAV1	CC
GO:0016323	ARRB1	CC
GO:0031143	MAPK1	CC
GO:0031143	ARRB1	CC
GO:0045121	ANXA2	CC
GO:0045121	CAV1	CC
GO:0045121	IQGAP1	CC
GO:0016020	PPP2CA	CC
GO:0016020	ANXA2	CC
GO:0016020	PCBP1	CC
GO:0016020	CAV1	CC
GO:0016020	RUVBL1	CC
GO:0016020	CDK1	CC
GO:0016020	KPNB1	CC
GO:0030424	PAK1	CC
GO:0030424	MAPK1	CC
GO:0030424	IQGAP1	CC
GO:0005515	HSPA9	MF
GO:0005515	MAP3K3	MF
GO:0005515	ANXA2	MF
GO:0005515	CAV1	MF
GO:0005515	STAT3	MF
GO:0005515	ARRB1	MF
GO:0005515	IQGAP1	MF
GO:0005515	PML	MF
GO:0005515	PPP1CA	MF
GO:0005515	PPP2CA	MF
GO:0005515	PAK1	MF
GO:0005515	SFPQ	MF
GO:0005515	PCBP1	MF
GO:0005515	RUVBL1	MF
GO:0005515	CDK1	MF
GO:0005515	ABL1	MF
GO:0005515	MAPK1	MF
GO:0005515	STUB1	MF
GO:0005515	SQSTM1	MF
GO:0005515	KPNB1	MF
GO:0031625	HSPA9	MF
GO:0031625	STUB1	MF
GO:0031625	ARRB1	MF
GO:0031625	SQSTM1	MF
GO:0031625	PML	MF
GO:0019901	PAK1	MF
GO:0019901	CAV1	MF
GO:0019901	STAT3	MF
GO:0019901	IQGAP1	MF
GO:0019901	SQSTM1	MF
GO:0098641	ANXA2	MF
GO:0098641	PCBP1	MF
GO:0098641	RUVBL1	MF
GO:0098641	IQGAP1	MF
GO:0005524	HSPA9	MF
GO:0005524	MAP3K3	MF
GO:0005524	PAK1	MF
GO:0005524	RUVBL1	MF
GO:0005524	CDK1	MF
GO:0005524	ABL1	MF
GO:0005524	MAPK1	MF
GO:0004672	MAP3K3	MF
GO:0004672	PAK1	MF
GO:0004672	CDK1	MF
GO:0004672	ABL1	MF
GO:0004674	PAK1	MF
GO:0004674	CDK1	MF
GO:0004674	MAPK1	MF
GO:0004674	SQSTM1	MF
GO:0044548	ANXA2	MF
GO:0044548	IQGAP1	MF
GO:0008353	CDK1	MF
GO:0008353	MAPK1	MF
GO:0051019	ABL1	MF
GO:0051019	IQGAP1	MF
GO:0044212	SFPQ	MF
GO:0044212	STAT3	MF
GO:0044212	ARRB1	MF
GO:0051879	STUB1	MF
GO:0051879	KPNB1	MF
GO:0044822	HSPA9	MF
GO:0044822	SFPQ	MF
GO:0044822	ANXA2	MF
GO:0044822	PCBP1	MF
GO:0044822	KPNB1	MF
GO:0030544	CDK1	MF
GO:0030544	STUB1	MF
GO:0008134	STAT3	MF
GO:0008134	MAPK1	MF
GO:0008134	ARRB1	MF
GO:0048365	CAV1	MF
GO:0048365	IQGAP1	MF
GO:0046332	STUB1	MF
GO:0046332	PML	MF
GO:0004721	PPP2CA	MF
GO:0004721	PPP1CA	MF
GO:0042802	CAV1	MF
GO:0042802	STAT3	MF
GO:0042802	MAPK1	MF
GO:0042802	SQSTM1	MF
GO:0005080	ABL1	MF
GO:0005080	SQSTM1	MF
Calycosin	STAT3	Durg
Calycosin	PML	Durg
Calycosin	SQSTM1	Durg
Calycosin	CDK1	Durg
Calycosin	IQGAP1	Durg
Calycosin	PPP2CA	Durg
Calycosin	CAV1	Durg
Calycosin	RUVBL1	Durg
Calycosin	MAP3K3	Durg
Calycosin	HSPA9	Durg
Calycosin	ABL1	Durg
Calycosin	SFPQ	Durg
Calycosin	PPP1CA	Durg
Calycosin	MAPK1	Durg
Calycosin	ANXA2	Durg
Calycosin	KPNB1	Durg
Calycosin	STUB1	Durg
Calycosin	PAK1	Durg
Calycosin	ARRB1	Durg
Calycosin	PCBP1	Durg
Heart failure_Diabetes	STAT3	Disease
Heart failure_Diabetes	PML	Disease
Heart failure_Diabetes	SQSTM1	Disease
Heart failure_Diabetes	CDK1	Disease
Heart failure_Diabetes	IQGAP1	Disease
Heart failure_Diabetes	PPP2CA	Disease
Heart failure_Diabetes	CAV1	Disease
Heart failure_Diabetes	RUVBL1	Disease
Heart failure_Diabetes	MAP3K3	Disease
Heart failure_Diabetes	HSPA9	Disease
Heart failure_Diabetes	ABL1	Disease
Heart failure_Diabetes	SFPQ	Disease
Heart failure_Diabetes	PPP1CA	Disease
Heart failure_Diabetes	MAPK1	Disease
Heart failure_Diabetes	ANXA2	Disease
Heart failure_Diabetes	KPNB1	Disease
Heart failure_Diabetes	STUB1	Disease
Heart failure_Diabetes	PAK1	Disease
Heart failure_Diabetes	ARRB1	Disease
Heart failure_Diabetes	PCBP1	Disease
