# Supplementary material for: Bioinformatics and In Silico Findings Uncover Bio-Targets of Calycosin Against Heart Failure and Diabetes Mellitus
Source: Front Endocrinol (Lausanne). 2022 Jul 8;13:790619. doi: 10.3389/fendo.2022.790619 (PMC9309256; doi:10.3389/fendo.2022.790619)
Supplement: Supplementary file 1 [file DataSheet_1.zip › Raw data/Network pharmacology/Node.txt]

Id	Type
STAT3	gene
PML	gene
SQSTM1	gene
CDK1	gene
IQGAP1	gene
PPP2CA	gene
CAV1	gene
RUVBL1	gene
MAP3K3	gene
HSPA9	gene
ABL1	gene
SFPQ	gene
PPP1CA	gene
MAPK1	gene
ANXA2	gene
KPNB1	gene
STUB1	gene
PAK1	gene
ARRB1	gene
PCBP1	gene
hsa05205	kegg
hsa04114	kegg
hsa05221	kegg
hsa04062	kegg
hsa04510	kegg
hsa04810	kegg
hsa04012	kegg
hsa04010	kegg
hsa04722	kegg
hsa04360	kegg
hsa05160	kegg
hsa04261	kegg
hsa05200	kegg
hsa05168	kegg
hsa04024	kegg
hsa05203	kegg
GO:0001934	bp
GO:0006915	bp
GO:0030155	bp
GO:0042752	bp
GO:0043161	bp
GO:0048146	bp
GO:0032091	bp
GO:0031398	bp
GO:0033138	bp
GO:0000165	bp
GO:0098609	bp
GO:0072584	bp
GO:0000187	bp
GO:0038096	bp
GO:0060020	bp
GO:0043066	bp
GO:0001666	bp
GO:0046777	bp
GO:0060397	bp
GO:1900006	bp
GO:0005829	cc
GO:0005737	cc
GO:0005654	cc
GO:0070062	cc
GO:0001726	cc
GO:0005925	cc
GO:0005911	cc
GO:0031965	cc
GO:0005913	cc
GO:0016363	cc
GO:0030496	cc
GO:0000784	cc
GO:0043234	cc
GO:0015630	cc
GO:0005634	cc
GO:0016323	cc
GO:0031143	cc
GO:0045121	cc
GO:0016020	cc
GO:0030424	cc
GO:0005515	mf
GO:0031625	mf
GO:0019901	mf
GO:0098641	mf
GO:0005524	mf
GO:0004672	mf
GO:0004674	mf
GO:0044548	mf
GO:0008353	mf
GO:0051019	mf
GO:0044212	mf
GO:0051879	mf
GO:0044822	mf
GO:0030544	mf
GO:0008134	mf
GO:0048365	mf
GO:0046332	mf
GO:0004721	mf
GO:0042802	mf
GO:0005080	mf
Calycosin	Durg
Heart failure_Diabetes	Disease
