# Supplementary material for: Bioinformatics and In Silico Findings Uncover Bio-Targets of Calycosin Against Heart Failure and Diabetes Mellitus
Source: Front Endocrinol (Lausanne). 2022 Jul 8;13:790619. doi: 10.3389/fendo.2022.790619 (PMC9309256; doi:10.3389/fendo.2022.790619)
Supplement: Supplementary file 1 [file DataSheet_1.zip › Raw data/Network pharmacology/hub genes.csv]

SUID	annotation.Taxon	AverageShortestPathLength	Betweenness	BetweennessCentrality	bg.annotation.DbId	bg.annotation.DbRelease	bg.annotation.Description	bg.annotation.EntityType	bg.annotation.GO	bg.annotation.ID	bg.annotation.InputName	bg.annotation.IsSeed	bg.annotation.KEGG	bg.annotation.Name	bg.annotation.SourceOrganism	bg.annotation.XNames	Closeness	ClosenessCentrality	ClusteringCoefficient	Degree	Eccentricity	Eigenvector	IsSingleNode	LAC	name	NeighborhoodConnectivity	Network	NumberOfDirectedEdges	NumberOfUndirectedEdges	PartnerOfMultiEdgedNodePairs	Radiality	selected	SelfLoops	shared name	Stress	Subgragh	TopologicalCoefficient
1043	taxon:9606	2.04692082	225.5101708037199	0.00237571	177751	1902	signal transducer and activator of transcription 3	gene	biological_process-&-1&-GO:0008285-&&-negative regulation of cell proliferation-%%-GO:1902728-&&-positive regulation of growth factor dependent skeletal muscle satellite cell proliferation-%%-GO:0045893-&&-positive regulation of transcription, DNA-templated-%%-GO:0070102-&&-interleukin-6-mediated signaling pathway-%%-GO:0072540-&&-T-helper 17 cell lineage commitment-%%-GO:0007399-&&-nervous syste…	G:9606:STAT3			KEGG-&-1&-hsa05161-&&-Hepatitis B-%%-hsa05167-&&-Kaposi sarcoma-associated herpesvirus infection-%%-hsa05221-&&-Acute myeloid leukemia-%%-hsa04920-&&-Adipocytokine signaling pathway-%%-hsa01521-&&-EGFR tyrosine kinase inhibitor resistance-%%-hsa05163-&&-Human cytomegalovirus infection-%%-hsa05205-&&-Proteoglycans in cancer-%%-hsa05321-&&-Inflammatory bowel disease (IBD)-%%-hsa05200-&&-Pathways in…	STAT3	Homo sapiens (Human)-&&-9606	Gene Symbol-&-1&-STAT3	0.5406976744186046	0.48853868	0.12026771	144	3	0.024861713871359825	false	19.82758620689655	STAT3	106.24647887	22.281208382083012	0	143	0	0.79061584	false	1	STAT3	564980	1.1445941788014342E37	0.04323949
2007	taxon:9606	2.08174487	361.6925865510188	0.00188639	178894	1902	promyelocytic leukemia	gene	biological_process-&-1&-GO:0030155-&&-regulation of cell adhesion-%%-GO:0045892-&&-negative regulation of transcription, DNA-templated-%%-GO:0001932-&&-regulation of protein phosphorylation-%%-GO:0097191-&&-extrinsic apoptotic signaling pathway-%%-GO:0032206-&&-positive regulation of telomere maintenance-%%-GO:1902187-&&-negative regulation of viral release from host cell-%%-GO:0010332-&&-respons…	G:9606:PML			KEGG-&-1&-hsa05168-&&-Herpes simplex infection-%%-hsa05200-&&-Pathways in cancer-%%-hsa05164-&&-Influenza A-%%-hsa04120-&&-Ubiquitin mediated proteolysis-%%-hsa05221-&&-Acute myeloid leukemia-%%-hsa04144-&&-Endocytosis-%%-hsa05202-&&-Transcriptional misregulation in cancer	PML	Homo sapiens (Human)-&&-9606	Gene Symbol-&-1&-PML	0.5470588235294118	0.48036626	0.1213665	144	4	0.029967663809657097	false	21.37313432835821	PML	114.00704225	25.064943130814136	0	143	0	0.78365103	true	1	PML	504478	1.6630111738551106E37	0.0481186
119	taxon:9606	2.10923754	265.28990687012816	0.00171924	176205	1902	sequestosome 1	gene	biological_process-&-1&-GO:0016239-&&-positive regulation of macroautophagy-%%-GO:0035556-&&-intracellular signal transduction-%%-GO:0051291-&&-protein heterooligomerization-%%-GO:0006915-&&-apoptotic process-%%-GO:0016236-&&-macroautophagy-%%-GO:0000122-&&-negative regulation of transcription from RNA polymerase II promoter-%%-GO:0000422-&&-mitophagy-%%-GO:0043122-&&-regulation of I-kappaB kinas…	G:9606:SQSTM1			KEGG-&-1&-hsa05418-&&-Fluid shear stress and atherosclerosis-%%-hsa04137-&&-Mitophagy - animal-%%-hsa04217-&&-Necroptosis-%%-hsa04380-&&-Osteoclast differentiation-%%-hsa04218-&&-Cellular senescence	SQSTM1	Homo sapiens (Human)-&&-9606	Gene Symbol-&-1&-SQSTM1	0.5383502170767004	0.47410497	0.11665086	124	4	0.026630304753780365	false	17.14814814814815	SQSTM1	114.86885246	18.822741705347163	0	123	0	0.77815249	false	1	SQSTM1	419758	1.313232653746176E37	0.04976276
1401	taxon:9606	2.06378299	239.0182604493017	0.00178136	182318	1902	cyclin dependent kinase 1	gene	biological_process-&-1&-GO:0016477-&&-cell migration-%%-GO:0006915-&&-apoptotic process-%%-GO:0045931-&&-positive regulation of mitotic cell cycle-%%-GO:0014075-&&-response to amine-%%-GO:0051301-&&-cell division-%%-GO:0031100-&&-animal organ regeneration-%%-GO:0010628-&&-positive regulation of gene expression-%%-GO:0007346-&&-regulation of mitotic cell cycle-%%-GO:1900182-&&-positive regulation …	G:9606:CDK1			KEGG-&-1&-hsa05168-&&-Herpes simplex infection-%%-hsa04110-&&-Cell cycle-%%-hsa04115-&&-p53 signaling pathway-%%-hsa04540-&&-Gap junction-%%-hsa04218-&&-Cellular senescence-%%-hsa05170-&&-Human immunodeficiency virus 1 infection-%%-hsa04914-&&-Progesterone-mediated oocyte maturation-%%-hsa04114-&&-Oocyte meiosis-%%-hsa05203-&&-Viral carcinogenesis	CDK1	Homo sapiens (Human)-&&-9606	Gene Symbol-&-1&-CDK1	0.5535714285714286	0.48454707	0.12710838	149	4	0.040575891733169556	false	22.931506849315067	CDK1	128.05442177	24.778406023760926	0	148	0	0.7872434	false	1	CDK1	504674	3.0487762596451455E37	0.05313179
153	taxon:9606	2.0813783	182.60852863784953	0.0010304	176248	1902	IQ motif containing GTPase activating protein 1	gene	biological_process-&-1&-GO:0045860-&&-positive regulation of protein kinase activity-%%-GO:1903829-&&-positive regulation of cellular protein localization-%%-GO:0001817-&&-regulation of cytokine production-%%-GO:0036120-&&-cellular response to platelet-derived growth factor stimulus-%%-GO:1904754-&&-positive regulation of vascular associated smooth muscle cell migration-%%-GO:0072015-&&-glomerula…	G:9606:IQGAP1			KEGG-&-1&-hsa04520-&&-Adherens junction-%%-hsa04810-&&-Regulation of actin cytoskeleton-%%-hsa05205-&&-Proteoglycans in cancer	IQGAP1	Homo sapiens (Human)-&&-9606	Gene Symbol-&-1&-IQGAP1	0.5478645066273933	0.48045086	0.1792167	134	4	0.035796888172626495	false	22.73846153846154	IQGAP1	134.40298507	24.918875977181127	0	134	0	0.78372434	false	0	IQGAP1	341224	2.3729027355913404E37	0.05661142
2235	taxon:9606	2.10813783	192.66403174085573	0.00130805	179221	1902	protein phosphatase 2 catalytic subunit alpha	gene	biological_process-&-1&-GO:0007084-&&-mitotic nuclear envelope reassembly-%%-GO:0042518-&&-negative regulation of tyrosine phosphorylation of Stat3 protein-%%-GO:0007498-&&-mesoderm development-%%-GO:0040008-&&-regulation of growth-%%-GO:0045595-&&-regulation of cell differentiation-%%-GO:0006275-&&-regulation of DNA replication-%%-GO:0008380-&&-RNA splicing-%%-GO:0010033-&&-response to organic s…	G:9606:PPP2CA			KEGG-&-1&-hsa04730-&&-Long-term depression-%%-hsa03015-&&-mRNA surveillance pathway-%%-hsa04530-&&-Tight junction-%%-hsa04261-&&-Adrenergic signaling in cardiomyocytes-%%-hsa04140-&&-Autophagy - animal-%%-hsa05160-&&-Hepatitis C-%%-hsa04152-&&-AMPK signaling pathway-%%-hsa04728-&&-Dopaminergic synapse-%%-hsa04350-&&-TGF-beta signaling pathway-%%-hsa04136-&&-Autophagy - other-%%-hsa05142-&&-Chagas…	PPP2CA	Homo sapiens (Human)-&&-9606	Gene Symbol-&-1&-PPP2CA	0.5414847161572053	0.47435229	0.1314471	117	4	0.03134022653102875	false	17.45762711864407	PPP2CA	129.52136752	18.6690169658551	0	117	0	0.77837243	false	0	PPP2CA	374486	1.8188364900628656E37	0.05585225
1019	taxon:9606	2.03482405	274.09462738155713	0.00275087	181821	1902	caveolin 1	gene	biological_process-&-1&-GO:0030857-&&-negative regulation of epithelial cell differentiation-%%-GO:0007595-&&-lactation-%%-GO:0010628-&&-positive regulation of gene expression-%%-GO:0070836-&&-caveola assembly-%%-GO:0098909-&&-regulation of cardiac muscle cell action potential involved in regulation of contraction-%%-GO:2000811-&&-negative regulation of anoikis-%%-GO:0090090-&&-negative regulatio…	G:9606:CAV1			KEGG-&-1&-hsa04510-&&-Focal adhesion-%%-hsa05418-&&-Fluid shear stress and atherosclerosis-%%-hsa05100-&&-Bacterial invasion of epithelial cells-%%-hsa04144-&&-Endocytosis-%%-hsa05416-&&-Viral myocarditis-%%-hsa05205-&&-Proteoglycans in cancer	CAV1	Homo sapiens (Human)-&&-9606	Gene Symbol-&-1&-CAV1	0.5360230547550432	0.49144298	0.10188828	126	3	0.01974385604262352	false	15.0	CAV1	107.41129032	17.01248634745843	0	125	0	0.79303519	false	1	CAV1	582892	7.218606553210547E36	0.0428104
2687	taxon:9606	2.10520528	192.03989260035416	0.00110827	175935	1902	RuvB like AAA ATPase 1	gene	biological_process-&-1&-GO:0032508-&&-DNA duplex unwinding-%%-GO:0043968-&&-histone H2A acetylation-%%-GO:0051301-&&-cell division-%%-GO:1903146-&&-regulation of mitophagy-%%-GO:0006310-&&-DNA recombination-%%-GO:0043967-&&-histone H4 acetylation-%%-GO:0040008-&&-regulation of growth-%%-GO:1904837-&&-beta-catenin-TCF complex assembly-%%-GO:0006357-&&-regulation of transcription from RNA polymeras…	G:9606:RUVBL1			KEGG-&-1&-hsa04310-&&-Wnt signaling pathway	RUVBL1	Homo sapiens (Human)-&&-9606	Gene Symbol-&-1&-RUVBL1	0.5454545454545454	0.47501306	0.14279908	124	4	0.03610741347074509	false	20.421875	RUVBL1	139.01639344	21.78464382219621	0	123	0	0.77895894	false	1	RUVBL1	346410	2.4142494416888645E37	0.05991733
2336	taxon:9606	2.11070381	277.72335701565856	0.00100886	179405	1902	mitogen-activated protein kinase kinase kinase 3	gene	biological_process-&-1&-GO:1900745-&&-positive regulation of p38MAPK cascade-%%-GO:0000186-&&-activation of MAPKK activity-%%-GO:0035556-&&-intracellular signal transduction-%%-GO:0030036-&&-actin cytoskeleton organization-%%-GO:0043123-&&-positive regulation of I-kappaB kinase/NF-kappaB signaling-%%-GO:0000165-&&-MAPK cascade-%%-GO:0001568-&&-blood vessel development-%%-GO:0046777-&&-protein aut…	G:9606:MAP3K3			KEGG-&-1&-hsa05166-&&-Human T-cell leukemia virus 1 infection-%%-hsa04912-&&-GnRH signaling pathway-%%-hsa04722-&&-Neurotrophin signaling pathway-%%-hsa04010-&&-MAPK signaling pathway	MAP3K3	Homo sapiens (Human)-&&-9606	Gene Symbol-&-1&-MAP3K3	0.5577211394302849	0.47377562	0.11465517	147	4	0.03961074352264404	false	19.884615384615383	MAP3K3	114.83448276	22.5791395564785	0	146	0	0.77785924	false	1	MAP3K3	317732	2.9054632886869432E37	0.05018688
224	taxon:9606	2.02492669	343.05896957855987	0.00119375	180510	1902	heat shock protein family A (Hsp70) member 9	gene	biological_process-&-1&-GO:0006457-&&-protein folding-%%-GO:0045647-&&-negative regulation of erythrocyte differentiation-%%-GO:0043066-&&-negative regulation of apoptotic process-%%-GO:0030218-&&-erythrocyte differentiation-%%-GO:1902037-&&-negative regulation of hematopoietic stem cell differentiation-%%-GO:0006611-&&-protein export from nucleus|cellular_component-&-1&-GO:0070062-&&-extracellul…	G:9606:HSPA9			KEGG-&-1&-hsa05152-&&-Tuberculosis-%%-hsa03018-&&-RNA degradation	HSPA9	Homo sapiens (Human)-&&-9606	Gene Symbol-&-1&-HSPA9	0.5627836611195158	0.49384504	0.16720907	134	3	0.04873667284846306	false	23.265060240963855	HSPA9	161.12686567	27.582457044025254	0	134	0	0.79501466	false	0	HSPA9	467926	4.398465150238225E37	0.06378736
1986	taxon:9606	2.0271261	312.2593289894315	0.00269068	182975	1902	ABL proto-oncogene 1, non-receptor tyrosine kinase	gene	biological_process-&-1&-GO:0060020-&&-Bergmann glial cell differentiation-%%-GO:1904528-&&-positive regulation of microtubule binding-%%-GO:0045931-&&-positive regulation of mitotic cell cycle-%%-GO:1900275-&&-negative regulation of phospholipase C activity-%%-GO:0045087-&&-innate immune response-%%-GO:0006355-&&-regulation of transcription, DNA-templated-%%-GO:2001020-&&-regulation of response t…	G:9606:ABL1			KEGG-&-1&-hsa05220-&&-Chronic myeloid leukemia-%%-hsa05206-&&-MicroRNAs in cancer-%%-hsa05200-&&-Pathways in cancer-%%-hsa04110-&&-Cell cycle-%%-hsa04360-&&-Axon guidance-%%-hsa04012-&&-ErbB signaling pathway-%%-hsa04722-&&-Neurotrophin signaling pathway-%%-hsa05131-&&-Shigellosis-%%-hsa04014-&&-Ras signaling pathway-%%-hsa05130-&&-Pathogenic Escherichia coli infection-%%-hsa05416-&&-Viral myocar…	ABL1	Homo sapiens (Human)-&&-9606	Gene Symbol-&-1&-ABL1	0.5535714285714286	0.49330922	0.12098851	172	3	0.03580670431256294	false	22.164383561643834	ABL1	115.17647059	25.837524003104516	0	171	0	0.79457478	false	1	ABL1	702666	2.3742043592276547E37	0.04636734
995	taxon:9606	2.0813783	183.65223160012658	8.33E-4	177697	1902	splicing factor proline and glutamine rich	gene	biological_process-&-1&-GO:0000122-&&-negative regulation of transcription from RNA polymerase II promoter-%%-GO:1902177-&&-positive regulation of oxidative stress-induced intrinsic apoptotic signaling pathway-%%-GO:0000380-&&-alternative mRNA splicing, via spliceosome-%%-GO:0042754-&&-negative regulation of circadian rhythm-%%-GO:0045892-&&-negative regulation of transcription, DNA-templated-%%-…	G:9606:SFPQ				SFPQ	Homo sapiens (Human)-&&-9606	Gene Symbol-&-1&-SFPQ	0.5462555066079295	0.48045086	0.17065044	120	4	0.039393872022628784	false	22.257575757575758	SFPQ	147.53389831	23.428506848126695	0	119	0	0.78372434	false	1	SFPQ	279566	2.873735261813831E37	0.06172966
2243	taxon:9606	2.08284457	258.59035770762597	0.00268767	179233	1902	protein phosphatase 1 catalytic subunit alpha	gene	biological_process-&-1&-GO:0005977-&&-glycogen metabolic process-%%-GO:0016311-&&-dephosphorylation-%%-GO:0051301-&&-cell division-%%-GO:0005979-&&-regulation of glycogen biosynthetic process-%%-GO:0042752-&&-regulation of circadian rhythm-%%-GO:0060828-&&-regulation of canonical Wnt signaling pathway-%%-GO:0043153-&&-entrainment of circadian clock by photoperiod-%%-GO:0048754-&&-branching morpho…	G:9606:PPP1CA			KEGG-&-1&-hsa04510-&&-Focal adhesion-%%-hsa04024-&&-cAMP signaling pathway-%%-hsa03015-&&-mRNA surveillance pathway-%%-hsa04750-&&-Inflammatory mediator regulation of TRP channels-%%-hsa05168-&&-Herpes simplex infection-%%-hsa04810-&&-Regulation of actin cytoskeleton-%%-hsa04218-&&-Cellular senescence-%%-hsa04921-&&-Oxytocin signaling pathway-%%-hsa04261-&&-Adrenergic signaling in cardiomyocytes-…	PPP1CA	Homo sapiens (Human)-&&-9606	Gene Symbol-&-1&-PPP1CA	0.5543964232488823	0.48011264	0.12567714	145	4	0.0402064248919487	false	23.58108108108108	PPP1CA	128.40559441	26.367216444915403	0	144	0	0.78343109	false	1	PPP1CA	621358	2.993507200535435E37	0.0544464
1830	taxon:9606	2.01099707	462.15262616008846	0.00344429	178742	1902	mitogen-activated protein kinase 1	gene	biological_process-&-1&-GO:0060020-&&-Bergmann glial cell differentiation-%%-GO:0030335-&&-positive regulation of cell migration-%%-GO:0006915-&&-apoptotic process-%%-GO:1904355-&&-positive regulation of telomere capping-%%-GO:2000641-&&-regulation of early endosome to late endosome transport-%%-GO:0032872-&&-regulation of stress-activated MAPK cascade-%%-GO:0090170-&&-regulation of Golgi inherit…	G:9606:MAPK1			KEGG-&-1&-hsa05220-&&-Chronic myeloid leukemia-%%-hsa05161-&&-Hepatitis B-%%-hsa05167-&&-Kaposi sarcoma-associated herpesvirus infection-%%-hsa05210-&&-Colorectal cancer-%%-hsa04270-&&-Vascular smooth muscle contraction-%%-hsa04722-&&-Neurotrophin signaling pathway-%%-hsa04114-&&-Oocyte meiosis-%%-hsa04014-&&-Ras signaling pathway-%%-hsa04071-&&-Sphingolipid signaling pathway-%%-hsa05203-&&-Viral…	MAPK1	Homo sapiens (Human)-&&-9606	Gene Symbol-&-1&-MAPK1	0.5636363636363636	0.49726577	0.10251451	190	4	0.03759496286511421	false	23.729411764705883	MAPK1	106.69680851	31.20211535236335	0	189	0	0.79780059	false	1	MAPK1	925724	2.617271291219017E37	0.04240732
1798	taxon:9606	2.10667155	170.2409181432192	8.3664E-4	182803	1902	annexin A2	gene	biological_process-&-1&-GO:0001921-&&-positive regulation of receptor recycling-%%-GO:0007589-&&-body fluid secretion-%%-GO:0048146-&&-positive regulation of fibroblast proliferation-%%-GO:0032804-&&-negative regulation of low-density lipoprotein particle receptor catabolic process-%%-GO:0072661-&&-protein targeting to plasma membrane-%%-GO:0001525-&&-angiogenesis-%%-GO:0043312-&&-neutrophil degr…	G:9606:ANXA2				ANXA2	Homo sapiens (Human)-&&-9606	Gene Symbol-&-1&-ANXA2	0.543859649122807	0.47468244	0.16430412	97	3	0.03626325726509094	false	18.466666666666665	ANXA2	166.43298969	19.9260431540318	0	97	0	0.77866569	false	0	ANXA2	299542	2.4351349994481048E37	0.07117723
2503	taxon:9606	2.08834311	182.20352711308084	0.00155507	179683	1902	karyopherin subunit beta 1	gene	biological_process-&-1&-GO:0040001-&&-establishment of mitotic spindle localization-%%-GO:0090307-&&-mitotic spindle assembly-%%-GO:0007079-&&-mitotic chromosome movement towards spindle pole-%%-GO:0000060-&&-protein import into nucleus, translocation-%%-GO:0031291-&&-Ran protein signal transduction-%%-GO:0007080-&&-mitotic metaphase plate congression-%%-GO:0006606-&&-protein import into nucleus-…	G:9606:KPNB1			KEGG-&-1&-hsa03013-&&-RNA transport	KPNB1	Homo sapiens (Human)-&&-9606	Gene Symbol-&-1&-KPNB1	0.5422740524781341	0.47884852	0.12404931	126	4	0.036639004945755005	false	17.661016949152543	KPNB1	137.21774194	18.780019365358452	0	125	0	0.78233138	false	1	KPNB1	422294	2.4858605452764774E37	0.05802019
1800	taxon:9606	2.02602639	247.7155010118837	0.00236109	174615	1902	STIP1 homology and U-box containing protein 1	gene	biological_process-&-1&-GO:0006515-&&-misfolded or incompletely synthesized protein catabolic process-%%-GO:0000209-&&-protein polyubiquitination-%%-GO:0070534-&&-protein K63-linked ubiquitination-%%-GO:0030968-&&-endoplasmic reticulum unfolded protein response-%%-GO:0031398-&&-positive regulation of protein ubiquitination-%%-GO:0051604-&&-protein maturation-%%-GO:0036503-&&-ERAD pathway-%%-GO:00…	G:9606:STUB1			KEGG-&-1&-hsa04120-&&-Ubiquitin mediated proteolysis-%%-hsa04141-&&-Protein processing in endoplasmic reticulum	STUB1	Homo sapiens (Human)-&&-9606	Gene Symbol-&-1&-STUB1	0.5462555066079295	0.49357699	0.12308429	147	4	0.028613479807972908	false	21.546875	STUB1	113.31034483	24.30627693182442	0	146	0	0.79479472	false	1	STUB1	612294	1.5161101178729624E37	0.04508693
1643	taxon:9606	2.09640762	186.40913988873822	7.1873E-4	178520	1902	p21 (RAC1) activated kinase 1	gene	biological_process-&-1&-GO:1904707-&&-positive regulation of vascular smooth muscle cell proliferation-%%-GO:0038096-&&-Fc-gamma receptor signaling pathway involved in phagocytosis-%%-GO:0006915-&&-apoptotic process-%%-GO:0021549-&&-cerebellum development-%%-GO:2001275-&&-positive regulation of glucose import in response to insulin stimulus-%%-GO:0050852-&&-T cell receptor signaling pathway-%%-GO…	G:9606:PAK1			KEGG-&-1&-hsa04510-&&-Focal adhesion-%%-hsa04024-&&-cAMP signaling pathway-%%-hsa04012-&&-ErbB signaling pathway-%%-hsa05211-&&-Renal cell carcinoma-%%-hsa04810-&&-Regulation of actin cytoskeleton-%%-hsa04010-&&-MAPK signaling pathway-%%-hsa04660-&&-T cell receptor signaling pathway-%%-hsa05205-&&-Proteoglycans in cancer-%%-hsa04666-&&-Fc gamma R-mediated phagocytosis-%%-hsa04650-&&-Natural kille…	PAK1	Homo sapiens (Human)-&&-9606	Gene Symbol-&-1&-PAK1	0.5399129172714079	0.47700647	0.14647256	97	3	0.029612595215439796	false	19.551724137931036	PAK1	136.81052632	20.568449612699084	0	96	0	0.78071848	false	1	PAK1	234530	1.6238367138261376E37	0.05776583
1516	taxon:9606	2.05388563	367.42331984569955	0.0022006	182446	1902	arrestin beta 1	gene	biological_process-&-1&-GO:0090240-&&-positive regulation of histone H4 acetylation-%%-GO:0006915-&&-apoptotic process-%%-GO:0015031-&&-protein transport-%%-GO:0007602-&&-phototransduction-%%-GO:0032088-&&-negative regulation of NF-kappaB transcription factor activity-%%-GO:0002092-&&-positive regulation of receptor internalization-%%-GO:0043280-&&-positive regulation of cysteine-type endopeptida…	G:9606:ARRB1			KEGG-&-1&-hsa04340-&&-Hedgehog signaling pathway-%%-hsa04928-&&-Parathyroid hormone synthesis, secretion and action-%%-hsa04740-&&-Olfactory transduction-%%-hsa04062-&&-Chemokine signaling pathway-%%-hsa04010-&&-MAPK signaling pathway-%%-hsa04926-&&-Relaxin signaling pathway-%%-hsa04144-&&-Endocytosis-%%-hsa05032-&&-Morphine addiction	ARRB1	Homo sapiens (Human)-&&-9606	Gene Symbol-&-1&-ARRB1	0.5662100456621004	0.48688203	0.10599543	173	4	0.04778333008289337	false	21.770114942528735	ARRB1	113.01734104	26.205144227390086	0	173	0	0.78922287	false	0	ARRB1	611588	4.228070598916987E37	0.04685388
1614	taxon:9606	2.10300587	178.13346259012252	0.00148132	178492	1902	poly(rC) binding protein 1	gene	biological_process-&-1&-GO:0039694-&&-viral RNA genome replication-%%-GO:0010467-&&-gene expression-%%-GO:0000398-&&-mRNA splicing, via spliceosome-%%-GO:0045944-&&-positive regulation of transcription from RNA polymerase II promoter|cellular_component-&-1&-GO:0000932-&&-P-body-%%-GO:0005737-&&-cytoplasm-%%-GO:0070062-&&-extracellular exosome-%%-GO:0005829-&&-cytosol-%%-GO:0005654-&&-nucleoplasm-…	G:9606:PCBP1			KEGG-&-1&-hsa03040-&&-Spliceosome-%%-hsa04216-&&-Ferroptosis	PCBP1	Homo sapiens (Human)-&&-9606	Gene Symbol-&-1&-PCBP1	0.5422740524781341	0.47550985	0.16280566	112	4	0.036108266562223434	false	19.103448275862068	PCBP1	144.09821429	20.51237869186392	0	112	0	0.77939883	false	0	PCBP1	411498	2.414363530242885E37	0.06168588
