# Supplementary material for: Bioinformatics and In Silico Findings Uncover Bio-Targets of Calycosin Against Heart Failure and Diabetes Mellitus
Source: Front Endocrinol (Lausanne). 2022 Jul 8;13:790619. doi: 10.3389/fendo.2022.790619 (PMC9309256; doi:10.3389/fendo.2022.790619)
Supplement: Supplementary file 1 [file DataSheet_1.zip › Raw data/Network pharmacology/╜╗╝»░╨╡π.txt]

TNF
HMOX1
PPARG
NFE2L2
NOX4
PON1
ADRB2
MMP9
PLAT
PTGS1
SOD1
ALOX15
BCL2
HTR2A
BAX
ALOX12
PPARA
AKT1
ALDH2
EGFR
MAOA
MIF
ABCB1
PTPN1
F10
AKR1B1
ACHE
SLC6A2
ADORA2A
ESR1
ESRRA
BACE1
PRMT1
IGFBP1
IGFBP2
IGFBP5
TLR9
BAD
ABCG2
